# Supplementary material for: Role of Farnesoid X Receptor in the Determination of Liver Transcriptome during Postnatal Maturation in Mice
Source: Nucl Receptor Res. Author manuscript; Available in PMC 2018 May 21. (PMC5962295; doi:10.11131/2017/101308)
Supplement: Supplemental Table 3 [file NIHMS934907-supplement-Supplemental_Table_3.xlsx]

## Sheet: ReadMe
Column	Symbol	Explaination
A	Gene ID	Gene identification symbol in mouse genome GRCm38/mm10
B	Locus	Chromosome location with starting and ending positions
C	C57BL6 D-2.1	mRNA level represented by FPKM for C57BL6 at day -2, sample 1
D	C57BL6 D-2.2	mRNA level represented by FPKM for C57BL6 at day -2, sample 2
E	C57BL6 D-2.3	mRNA level represented by FPKM for C57BL6 at day -2, sample 3
F	C57BL6 D1.1	mRNA level represented by FPKM for C57BL6 at day 1, sample 1
G	C57BL6 D1.2	mRNA level represented by FPKM for C57BL6 at day 1, sample 2
H	C57BL6 D1.3	mRNA level represented by FPKM for C57BL6 at day 1, sample 3
I	C57BL6 D5.1	mRNA level represented by FPKM for C57BL6 at day 5, sample 1
J	C57BL6 D5.2	mRNA level represented by FPKM for C57BL6 at day 5, sample 2
K	C57BL6 D5.3	mRNA level represented by FPKM for C57BL6 at day 5, sample 3
L	C57BL6 D20.1	mRNA level represented by FPKM for C57BL6 at day 20, sample 1
M	C57BL6 D20.2	mRNA level represented by FPKM for C57BL6 at day 20, sample 2
N	C57BL6 D20.3	mRNA level represented by FPKM for C57BL6 at day 20, sample 3
O	C57BL6 D25.1	mRNA level represented by FPKM for C57BL6 at day 25, sample 1
P	C57BL6 D25.2	mRNA level represented by FPKM for C57BL6 at day 25, sample 2
Q	C57BL6 D25.3	mRNA level represented by FPKM for C57BL6 at day 25, sample 3
R	C57BL6 D60.1	mRNA level represented by FPKM for C57BL6 at day 60, sample 1
S	C57BL6 D60.2	mRNA level represented by FPKM for C57BL6 at day 60, sample 2
T	C57BL6 D60.3	mRNA level represented by FPKM for C57BL6 at day 60, sample 3
U	Fxr-/- D-2.1	mRNA level represented by FPKM for Fxr-/- at day -2, sample 1
V	Fxr-/- D-2.2	mRNA level represented by FPKM for Fxr-/- at day -2, sample 2
W	Fxr-/- D-2.3	mRNA level represented by FPKM for Fxr-/- at day -2, sample 3
X	Fxr-/- D1.1	mRNA level represented by FPKM for Fxr-/- at day 1, sample 1
Y	Fxr-/- D1.2	mRNA level represented by FPKM for Fxr-/- at day 1, sample 2
Z	Fxr-/- D1.3	mRNA level represented by FPKM for Fxr-/- at day 1, sample 3
AA	Fxr-/- D5.1	mRNA level represented by FPKM for Fxr-/- at day 5, sample 1
AB	Fxr-/- D5.2	mRNA level represented by FPKM for Fxr-/- at day 5, sample 2
AC	Fxr-/- D5.3	mRNA level represented by FPKM for Fxr-/- at day 5, sample 3
AD	Fxr-/- D20.1	mRNA level represented by FPKM for Fxr-/- at day 20, sample 1
AE	Fxr-/- D20.2	mRNA level represented by FPKM for Fxr-/- at day 20, sample 2
AF	Fxr-/- D20.3	mRNA level represented by FPKM for Fxr-/- at day 20, sample 3
AG	Fxr-/- D25.1	mRNA level represented by FPKM for Fxr-/- at day 25, sample 1
AH	Fxr-/- D25.2	mRNA level represented by FPKM for Fxr-/- at day 25, sample 2
AI	Fxr-/- D25.3	mRNA level represented by FPKM for Fxr-/- at day 25, sample 3
AJ	Fxr-/- D60.1	mRNA level represented by FPKM for Fxr-/- at day 60, sample 1
AK	Fxr-/- D60.2	mRNA level represented by FPKM for Fxr-/- at day 60, sample 2
AL	Fxr-/- D60.3	mRNA level represented by FPKM for Fxr-/- at day 60, sample 3
AM
AN
AO
AP
AQ
AR
AS
AT
AU
AV
AW
AX
AY
AZ

## Sheet: FPKM All Genes
Gene ID	locus	C57BL/6 D-2.1	C57BL/6 D-2.2	C57BL/6 D-2.3	C57BL/6 D1.1	C57BL/6 D1.2	C57BL/6 D1.3	C57BL/6 D5.1	C57BL/6 D5.2	C57BL/6 D5.3	C57BL/6 D20.1	C57BL/6 D20.2	C57BL/6 D20.3	C57BL/6 D25.1	C57BL/6 D25.2	C57BL/6 D25.3	C57BL/6 D60.1	C57BL/6 D60.2	C57BL/6 D60.3	Fxr-/- D-2.1	Fxr-/- D-2.2	Fxr-/- D-2.3	Fxr-/- D1.1	Fxr-/- D1.2	Fxr-/- D1.3	Fxr-/- D5.1	Fxr-/- D5.2	Fxr-/- D5.3	Fxr-/- D20.1	Fxr-/- D20.2	Fxr-/- D20.3	Fxr-/- D25.1	Fxr-/- D25.2	Fxr-/- D25.3	Fxr-/- D60.1	Fxr-/- D60.2	Fxr-/- D60.3	average	pD.2	pD1	pD5	pD20	pD25	pD60	BH02	BH1	BH5	BH20	BH25
0610009B14Rik	chr12:80686374-80692466	0.118416	0.115552	0.0369228	0.0327262	0.0516878	0	0.016294	0	0.0169271	0.0159902	0	0	0.0164697	0.0458006	0	0.0351438	0.0695457	0	0.0706197	0.216175	0.0629941	0.0225607	0	0.0196322	0	0	0.0195888	0	0	0.0210765	0	0	0	0	0	0	0.0278923	0.666019	0.446195	0.623747	0.856907	0.196146	0.157173	0.717552	0.538012	0.684299	0.884145	0.267344
0610037L13Rik	chr4:107889898-107897802	7.17863	10.7911	8.26076	8.18412	10.0147	10.002	11.5828	16.2956	12.6985	7.06151	8.36518	8.68859	7.45441	8.77761	11.7444	5.74275	7.38733	7.2167	6.21645	6.91885	6.55114	6.60274	5.69501	7.2837	8.36832	9.05507	9.06892	8.88393	9.51209	9.57613	9.20832	8.38599	7.7806	8.17602	7.62241	7.95754	8.61972	0.115818	0.0196445	0.0311127	0.0774329	0.551139	0.106022	0.176087	0.0515487	0.0622535	0.12502	0.610694
0610038B21Rik	chr8:77517055-77518578	0.10329	0.0897472	0.0783523	0.0669036	0.201619	0.114412	0.0728641	0.0526068	0.0922703	0.0191645	0.0103619	0.00980216	0.028858	0.00983766	0.00910706	0.0225813	0.0525529	0.0205549	0.114568	0.167949	0.0913239	0.0552503	0.0518286	0.0830004	0.0830031	0.079487	0.0602133	0.100542	6.28e-10	0.026175	0.0691399	0.0545695	0.0157301	0.0418434	0.0128601	0.0714504	0.0620505	0.224648	0.189059	0.908155	0.390342	0.15042	0.635503	0.302619	0.293328	0.926464	0.45614	0.213558
0610040B10Rik	chr5:143329307-143332704	0.348727	1.00679	0.965231	2.26147	1.49779	1.59732	1.11432	1.35685	1.44238	0.5189	1.2449	1.08453	1.45192	1.38464	1.61141	1.18469	2.02474	1.64499	1.08419	1.05441	0.784329	1.93353	2.60831	2.0257	1.85565	1.58736	1.80058	1.22152	1.85801	1.69961	1.81597	2.15413	1.63048	3.19895	2.08828	2.7591	1.5806	0.437851	0.275071	0.0256389	0.091989	0.0833743	0.0579934	0.505029	0.393342	0.053623	0.144988	0.131849
1110001J03Rik	chr6:38534860-38539449	38.038	63.8562	62.8052	47.6912	60.987	70.3329	42.7813	69.4524	66.0776	51.1015	80.8403	65.752	44.9564	60.1718	91.8743	42.5363	80.497	54.2816	31.1888	35.0368	34.2614	41.4919	39.5676	36.8969	44.9857	38.6335	45.2669	42.2549	43.5421	40.033	39.5267	43.1731	40.0173	45.5941	41.9693	43.1764	50.5736	0.065855	0.0385443	0.12987	0.0503021	0.148702	0.240431	0.10982	0.085884	0.196381	0.0869919	0.211981
1110015O18Rik	chr3:4798707-4814911	0	0	0	0	0	0	0	0	0	0	0	0	0	0	0	0	0	0	0	0	0	0	0	0	0	0	0	0	0	0	0	0	0	0	0	0	0	#DIV/0!	#DIV/0!	#DIV/0!	#DIV/0!	#DIV/0!	#DIV/0!	NA	NA	NA	NA	NA
1110017D15Rik	chr4:41505008-41517333	0.0493046	0.0207589	0	0.0816621	0	0.0283952	0.0229196	0	0	0.0400011	0.024801	0.0417789	0	0	0	0	0.0430509	0.0436747	0.0654687	0.0232893	0.0514564	0	0.0468198	0.0211495	0	0	0.0547811	0	0.0451905	0	0.0263928	0.0539723	0	0.0184745	0	0	0.0223151	0.284176	0.636781	0.620031	0.270014	0.160697	0.221206	0.36967	0.712729	0.680632	0.355092	0.226456
1110025L11Rik	chr16:89063409-89064002	0	0	0	0	0	0	0	0	0	0	0	0	0	0	0	0	0	0	0	0	0	0	0	0	0	0	0	0	0	0	0	0	0	0	0	0	0	#DIV/0!	#DIV/0!	#DIV/0!	#DIV/0!	#DIV/0!	#DIV/0!	NA	NA	NA	NA	NA
1110028F18Rik	chr8:106587142-106594820	0.0257597	0.0125996	0.0362337	0.0106815	0.0112051	0	0.0212301	0.0578172	0.044203	0	0	0	0.0215048	0	0	0	0	0	0.0617087	0.028352	0.0275326	0.0740327	0.0142625	0.0257532	0.0302419	0.0694509	0.025686	0.0308434	0.011996	0	0.0124527	0	0.033509	0.0298452	0	0.0307328	0.0207676	0.337678	0.175252	0.969638	0.18687	0.538193	0.116202	0.427253	0.27636	0.975765	0.259681	0.598506
1110032F04Rik	chr3:68869585-68872163	0.361063	0.347959	0.397916	0.36665	0.507387	0.265154	0.199755	0.234711	0.363328	0.0201619	0.0167484	0.00524411	0	0.0048265	0	0	0	0	0.321948	0.261595	0.414372	0.417367	0.242593	0.500341	0.286294	0.185637	0.187065	0.0374124	0.023262	0	0.012076	0.0139348	0	0	0	0	0.166522	0.48146	0.949036	0.482722	0.628587	0.20388	#DIV/0!	0.546822	0.960869	0.551945	0.683346	0.276529
1110035M17Rik	chr11:95700105-95712754	0.337565	0.939366	0.587297	0.384487	0.782218	0.738662	0.525539	0.606362	0.325315	0.410675	0.452629	0.142895	0.105502	0.292658	0.413368	0.187315	0.110765	0.0748459	0.248236	0.227517	0.176943	0.284195	0.182538	0.24779	0.242973	0.333299	0.371343	0.0496875	0.116371	0.400155	0.160936	0	0.162496	0.0957924	0.219867	0.0493526	0.305193	0.0832444	0.0373887	0.137929	0.368304	0.194591	0.967444	0.133724	0.0839043	0.206198	0.441396	0.266142
1110036E04Rik	chr9:64049828-64054100	0	0	0.0234577	0	0	0	0	0	0	0	0	0	0	0	0	0	0	0	0	0	0	0	0	0	0	0.0670685	0	0	0	0	0	0	0.0325022	0	0	0.0297269	0.0042432	0.373901	#DIV/0!	0.373901	#DIV/0!	0.373901	0.373901	0.441649	NA	0.446518	NA	0.437351
1110046J04Rik	chr13:33936031-33960181	0.201008	0.293645	0.269763	0.291585	0.417895	0.167712	0.436222	0.631753	0.409332	0.122174	0.134972	0.169779	0.0628838	0.0582561	0.287538	0.156489	0.0220987	0.11174	0.209089	0.137087	0.186459	0.200169	0.165284	0.199165	0.20482	0.268274	0.285757	0.209117	0.209459	0.106982	0.24151	0.16707	0.130009	0.115442	0.1598	0.0297269	0.207502	0.0916994	0.227337	0.0321525	0.423853	0.627263	0.933486	0.144966	0.338868	0.0638925	0.48816	0.681847
1110058L19Rik	chr1:23995938-24005640	6.38516	10.073	8.79406	9.79072	9.93827	11.7324	11.4413	12.6597	12.8236	8.82668	10.4889	13.7414	9.46676	13.2421	16.3064	10.8054	16.358	14.9655	9.39132	11.6667	10.7831	14.2041	15.2155	12.3572	16.7838	15.2029	13.371	15.0973	14.8477	16.3934	16.1445	19.1204	17.0334	19.3736	17.6199	17.1222	13.3213	0.158255	0.0301049	0.0595947	0.0436266	0.110384	0.0909201	0.225115	0.0711393	0.104017	0.0770929	0.166631
1110059M19Rik	chrX:45090903-45092790	0	0	0	0.0133584	0	0.0134473	0	0	0	0	0	0	0	0	0	0	0	0	0	0	0	0	0	0	0	0	0	0	0	0	0	0	0	0	0	0	0.000744603	#DIV/0!	0.116121	#DIV/0!	#DIV/0!	#DIV/0!	#DIV/0!	NA	0.202029	NA	NA	NA
1190003K10Rik	chr13:64481245-64497792	0	0	0	0	0	0	0	0	0	0	0	0	0	0	0	0	0	0	0	0	0	0	0	0	0	0	0	0	0	0	0	0	0	0	0	0	0	#DIV/0!	#DIV/0!	#DIV/0!	#DIV/0!	#DIV/0!	#DIV/0!	NA	NA	NA	NA	NA
1190005I06Rik	chr8:120608601-120634382	0.514706	0.659104	0.682375	1.86364	2.27875	2.07921	3.00256	4.23286	3.90182	3.42511	4.51034	4.34859	3.028	4.03939	6.84135	3.78318	5.76244	6.55158	1.1258	1.38743	0.860445	2.64718	2.19433	2.22465	4.61564	3.35707	4.61527	5.27629	6.06696	4.69467	5.35894	5.48828	6.16195	6.66521	5.75073	8.06587	3.83505	0.0347314	0.210634	0.434825	0.074562	0.426016	0.241365	0.0650609	0.319731	0.506106	0.121153	0.488719
1300018J18Rik	chr15:89089106-89100340	6.96331	8.6593	8.32716	11.8665	11.034	10.2902	13.1441	21.2879	14.6949	25.6338	31.2211	24.4368	20.1462	23.3523	29.1204	24.754	29.7608	29.7373	10.3499	10.3472	9.14603	11.6461	14.0018	10.8647	15.1695	15.6899	13.6796	20.8293	23.4353	23.1429	20.2609	21.7619	22.6102	26.7368	27.3583	25.1339	18.5165	0.0401009	0.349887	0.583588	0.108528	0.382201	0.403026	0.0732185	0.470365	0.647026	0.166918	0.44534
1500002O10Rik	chr2:70489939-70563357	0	0	0	0	0	0.017638	0.0174556	0	0	0	0	0	0.0176361	0	0	0	0	0	0	0.0693826	0	0	0.0697417	0	0.0246777	0	0	0	0.039224	0.0225518	0	0	0	0	0	0.0250736	0.00842725	0.373901	0.508982	0.822905	0.144241	0.373901	0.373901	0.441649	0.597739	0.857846	0.20891	0.437351
1500009C09Rik	chr15:82252396-82260753	0	0	0	0.00911008	0.00954763	0	0.0181092	0	0.00942497	0	0	0	0	0.0085092	0	0	0	0	0	0.0121209	0	0	0	0	0	0.0148299	0.0109686	0	0	0.0117927	0	0	0	0	0	0	0.00290037	0.373901	0.116335	0.93685	0.373901	0.373901	#DIV/0!	0.441649	0.202029	0.949543	0.441396	0.437351
1500012K07Rik	chr7:75308695-75331419	0	0	0	0	0	0	0	0	0	0	0	0	0	0	0	0	0	0	0	0	0	0	0	0	0	0	0	0	0	0	0	0	0	0	0	0	0	#DIV/0!	#DIV/0!	#DIV/0!	#DIV/0!	#DIV/0!	#DIV/0!	NA	NA	NA	NA	NA
1500015L24Rik	chr19:20405287-20422785	0	0	0	0	0	0	0	0	0	0	0	0	0	0	0	0	0	0	0	0.0273721	0	0	0	0	0	0	0	0	0	0.0267011	0.0241109	0.0277987	0	0.0576256	0	0	0.00454468	0.373901	#DIV/0!	#DIV/0!	0.373901	0.11812	0.373901	0.441649	NA	NA	0.441396	0.175652
1500015O10Rik	chr1:43730601-43742564	0.169323	0.123856	0.277036	0.12283	0.554713	0.229619	0.209766	0.114029	0.127062	0.0342989	0.037912	0.0178671	0	0	0	0	0.0186376	0	0.201781	0.440038	0.337461	0.386661	0.186238	0.42064	0.271835	0.283394	0.188886	0.025222	0.098198	0.1355	0.0203826	0.0940169	0.0274284	0	0	0.0251087	0.143882	0.174156	0.856235	0.0816703	0.16298	0.11411	0.846162	0.243917	0.89098	0.134617	0.231771	0.171951
1500016L03Rik	chr11:84525659-84535831	0	0	0	0	0.714469	0.0282377	0	0	0	0	0	0	0	0	0	0	0	0	0	0.0367227	0	0	0	0	0	0	0	0	0	0	0	0	0	0	0	0	0.0216508	0.373901	0.348975	#DIV/0!	#DIV/0!	#DIV/0!	#DIV/0!	0.441649	0.4701	NA	NA	NA
1600014C23Rik	chr17:45732863-45733844	0.089184	0.129372	0.0413412	0	0.0394071	0	0	0.0400496	0.11458	0	0	0	0.0371596	0.0343502	0	0	0.0389907	0.0395322	0.104785	0	0	0	0	0	0.102552	0.0585943	0.174145	0	0	0	0	0	0	0	0	0	0.0290012	0.297577	0.373901	0.274069	#DIV/0!	0.11673	0.116135	0.384901	0.470365	0.361353	NA	0.174792
1600014K23Rik	chrX:85249676-85270291	0	0	0	0.0564889	0	0	0	0.530284	0	0	0.101699	0.0191783	0	0.0351229	0.0371398	0	0	0	0	0	0	0.0259012	0.0249512	0.04509	0.105971	0	0	0	0	0	0	0	0	0	0	0	0.027273	#DIV/0!	0.545585	0.476525	0.266109	0.116426	#DIV/0!	NA	0.630904	0.546098	0.350986	0.174521
1600015I10Rik	chr6:48929895-48933687	0	0	0	0	0	0	0	0	0.00556134	0	0	0.00545862	0	0	0	0	0	0	0	0	0	0	0	0	0	0.00878101	0.00648919	0	0	0	0	0	0	0	0	0	0.000730282	#DIV/0!	#DIV/0!	0.371383	0.373901	#DIV/0!	#DIV/0!	NA	NA	0.446518	0.441396	NA
1600019K03Rik	chr16:35503169-35509419	0	0	0	0	0	0	0	0	0	0	0	0	0	0	0	0	0	0	0	0	0	0	0	0	0	0	0	0	0	0	0	0	0	0	0	0	0	#DIV/0!	#DIV/0!	#DIV/0!	#DIV/0!	#DIV/0!	#DIV/0!	NA	NA	NA	NA	NA
1600025M17Rik	chrX:56317607-56320664	0	0	0	0	0	0	0	0	0	0	0	0	0	0	0	0	0	0	0	0	0	0	0	0	0	0	0	0	0	0	0	0	0	0	0	0	0	#DIV/0!	#DIV/0!	#DIV/0!	#DIV/0!	#DIV/0!	#DIV/0!	NA	NA	NA	NA	NA
1600029O15Rik	chr9:58202896-58208808	0	0	0	0	0	0	0.00755114	0	0	0	0	0	0	0	0	0	0	0	0	0.0202406	0	0	0.0203725	0.00919363	0	0	0	0	0	0	0	0	0	0	0	0	0.00159327	0.373901	0.169614	0.373901	#DIV/0!	#DIV/0!	#DIV/0!	0.441649	0.269431	0.446518	NA	NA
1700001C02Rik	chr5:30466076-30484087	0	0	0	0	0	0	0	0	0	0	0	0	0	0	0	0	0	0	0	0	0	0	0.03086	0	0	0	0	0	0	0	0	0	0	0	0	0	0.000857222	#DIV/0!	0.373901	#DIV/0!	#DIV/0!	#DIV/0!	#DIV/0!	NA	0.470365	NA	NA	NA
1700001D01Rik	chr8:61281521-61288872	0	0	0	0	0	0	0	0	0	0	0	0	0	0	0	0	0	0	0	0	0	0	0	0	0	0	0	0	0	0	0	0	0	0	0	0	0	#DIV/0!	#DIV/0!	#DIV/0!	#DIV/0!	#DIV/0!	#DIV/0!	NA	NA	NA	NA	NA
1700001F09Rik	chr14:43342383-43347811	0	0	0	0	0	0	0	0	0	0	0	0	0	0	0	0	0	0	0	0	0	0	0	0	0	0	0	0	0	0	0	0	0	0	0	0	0	#DIV/0!	#DIV/0!	#DIV/0!	#DIV/0!	#DIV/0!	#DIV/0!	NA	NA	NA	NA	NA
1700001G11Rik	chr14:66295328-66297129	0.152817	0.148811	0.0475508	0.0422239	0.022299	0.0212502	0.0210583	0.0228712	0.0436758	0	0	0	0	0	0	0	0	0	0.0605438	0.111142	0.10798	0.115914	0.0279161	0.0252296	0	0	0.0251823	0.0302763	0	0	0.0244772	0	0	0	0	0	0.0292005	0.576213	0.415051	0.134002	0.373901	0.373901	#DIV/0!	0.635496	0.509388	0.201416	0.441396	0.437351
1700001G17Rik	chr1:33669823-33670712	0.169083	0.329819	0.375448	0.140179	0.0738557	0.26457	0.0523667	0.227734	0.0906298	0.0513753	0.0567875	0.0178417	0.0529083	0.032691	0.051845	0.0376289	0.0930566	0.075245	0.125937	0.370041	0.471785	0.313724	0.278967	0.441056	0.148066	0.1981	0.20958	0.176307	0.137284	0.0225518	0.0407079	0.0704138	0.191729	0.0973802	0.0449879	0.0250736	0.154354	0.808379	0.0679602	0.33628	0.21609	0.302773	0.660066	0.845653	0.132449	0.428341	0.293827	0.387657
1700001J03Rik	chr5:146182449-146185304	0	0	0	0	0.021957	0	0	0	0	0	0	0	0	0	0.0205039	0	0	0	0.0894612	0	0.106372	0.0285485	0.192513	0.124272	0.0292116	0.033479	0.0744219	0	0	0.0267011	0.0241109	0.0555975	0	0.0864384	0.0531794	0.0296777	0.027679	0.119074	0.0885854	0.0338143	0.373901	0.322206	0.026604	0.178354	0.163613	0.0663817	0.441396	0.407713
1700001K19Rik	chr12:110667688-110682619	0.0387034	0.0566586	0	0	0.0337809	0	0.0319503	0	0.0331956	0	0.0173344	0	0	0	0	0	0	0	0.0461738	0	0	0.0663849	0.0213162	0.0385104	0	0.0518986	0	0	0	0.0206708	0.0559561	0.0215104	0.0250988	0	0	0	0.0155318	0.5105	0.149489	0.839435	0.907538	0.0352845	#DIV/0!	0.574822	0.244226	0.87118	0.925274	0.0644398
1700001K23Rik	chr19:53248735-53255205	0.293891	0.141882	0.181359	0.040564	0	0.122447	0	0.0879807	0	0	0	0	0	0	0	0	0	0	0	0.0525817	0.153389	0.0546925	0	0.0954278	0.0561675	0	0.0953766	0	0	0	0	0	0	0	0	0	0.0382155	0.0990148	0.929148	0.627067	#DIV/0!	#DIV/0!	#DIV/0!	0.154511	0.945671	0.687157	NA	NA
1700001O22Rik	chr2:30795562-30803664	0.0385486	0	0.0356162	0.0799086	0.133298	0.0297187	0.047533	0.0690227	0.05856	0	0	0.0640163	0.00990557	0.00919019	0	0.0512027	0.0339642	0	0.0142203	0.021116	0.01269	0	0.0849344	0.0237413	0.064634	0.0160077	0.011839	0.0229958	0.0442239	0.0406712	0.0369539	0.01324	0.0249965	0	0.041104	0.0228922	0.0321318	0.529085	0.317028	0.201626	0.548183	0.0685137	0.731491	0.591946	0.438753	0.281257	0.608566	0.11181
1700001P01Rik	chr11:97771480-97775918	0	0.0328717	0	0.0280569	0.0297695	0.0282377	0	0	0	0	0	0	0	0.0261298	0	0	0	0	0	0	0.178444	0	0.0368615	0.0333368	0.0392047	0.0448718	0.0998709	0	0	0	0	0.0373537	0	0	0	0	0.0170836	0.467344	0.676122	0.0338808	#DIV/0!	0.817635	#DIV/0!	0.532648	0.746306	0.0665333	NA	0.851301
1700003C15Rik	chr5:11749832-11769308	0	0	0	0	0	0	0	0	0	0	0	0	0	0	0	0	0	0	0	0	0	0	0	0	0	0	0	0	0	0	0	0	0	0	0	0	0	#DIV/0!	#DIV/0!	#DIV/0!	#DIV/0!	#DIV/0!	#DIV/0!	NA	NA	NA	NA	NA
1700003D09Rik	chr11:98350717-98358283	0	0	0	0.0102563	0	0.0309754	0	0	0.0106109	0	0.0110846	0	0.0103245	0	0	0	0	0	0	0	0.0132225	0	0.0137002	0.0371053	0.0580946	0.0333564	0.0123358	0	0	0.0265317	0	0.0137967	0	0	0	0.0147596	0.00822651	0.373901	0.832671	0.0858309	0.619611	0.850142	0.373901	0.441649	0.873864	0.140358	0.675282	0.877776
1700003F12Rik	chr2:154548903-154550048	0.732757	1.00364	1.13934	0.899775	1.30795	1.38111	0.51631	1.0967	1.02376	0.131975	0.242932	0.114646	0.0679142	0.0629023	0.243986	0.0241404	0.262402	0.0241303	0.902254	1.33076	1.35044	1.01759	1.09912	0.778675	0.568123	0.470104	0.61647	0.193381	0.150691	0.230826	0	0.120178	0.280592	0	0	0.128258	0.542051	0.279719	0.263797	0.155818	0.572769	0.935666	0.537182	0.364878	0.380735	0.227512	0.631336	0.946857
1700003F17Rik	chr11:82942340-82960681	9.44e-09	0.0464243	0	6.26e-10	1.73e-08	8e-09	1.56e-08	1.77e-08	1.18e-08	4.88e-09	7.38e-08	2.05e-08	4.22e-08	0	2.98e-08	0	1.06e-08	1.55e-08	0.0479023	8.85e-08	1.85e-08	0.0488608	2.82e-08	0.123552	4.9e-08	1.55e-08	3.8e-08	1.24e-08	0.0407652	1.91e-08	0	8.15e-09	0.049119	1.07e-08	3.99e-08	0	0.00990623	0.983383	0.184907	0.1285	0.373902	0.373901	0.557302	0.986205	0.288354	0.194879	0.441396	0.437351
1700003G13Rik	chr9:45318265-45322079	0	0	0	0	0	0	0	0	0	0	0	0	0	0	0	0	0	0	0	0	0	0	0	0	0	0	0	0	0	0	0	0	0	0	0	0	0	#DIV/0!	#DIV/0!	#DIV/0!	#DIV/0!	#DIV/0!	#DIV/0!	NA	NA	NA	NA	NA
1700003G18Rik	chr7:116081761-116093149	0	0	0	0	0	0	0.0283142	0	0	0	0	0	0.0284912	0	0	0	0.0599418	0.0303456	0	0	0	0	0	0	0	0.0452719	0.0335886	0	0	0	0	0	0.0440195	0.0390007	0	0	0.0085826	#DIV/0!	#DIV/0!	0.36567	#DIV/0!	0.78186	0.473791	NA	NA	0.446518	NA	0.820414
1700003H04Rik	chr3:124565890-124581091	0	0	0	0	0	0	0	0	0	0	0	0	0	0	0	0	0	0	0	0	0	0	0	0	0	0	0	0	0	0	0	0	0	0	0	0	0	#DIV/0!	#DIV/0!	#DIV/0!	#DIV/0!	#DIV/0!	#DIV/0!	NA	NA	NA	NA	NA
1700003L19Rik	chr16:12811389-12848653	0	0	0	0	0	0	0	0	0	0	0	0	0	0	0	0	0	0	0	0	0	0	0	0	0	0	0	0	0	0	0	0	0	0	0	0	0	#DIV/0!	#DIV/0!	#DIV/0!	#DIV/0!	#DIV/0!	#DIV/0!	NA	NA	NA	NA	NA
1700003M02Rik	chr4:34711331-34730206	0	0	0	0	0.0253479	0.00812263	0.00801061	0	0	0	0.0261628	0	0.00812222	0	0	0.0173438	0	0	0.0116741	0	0.010419	0.0112118	0	0.00974767	0	0	0.00972042	0	0	0	0	0	0.0126722	0	0	0	0.00440431	0.117399	0.640182	0.898581	0.373901	0.777498	0.373901	0.176139	0.715454	0.919377	0.441396	0.81647
1700003M07Rik	chr4:129960373-129965138	0	0	0	0	0	0	0	0	0	0	0	0	0.00622882	0.0064234	0	0	0	0	0	0	0	0	0	0	0	0	0.00828985	0	0	0	0.016062	0	0	0	0	0	0.00102789	#DIV/0!	#DIV/0!	0.373901	#DIV/0!	0.853058	#DIV/0!	NA	NA	0.446518	NA	0.880023
1700003P14Rik	chr13:118556167-118588629	0	0	0	0	0	0	0	0	0	0	0	0	0	0	0	0	0	0	0	0	0	0	0	0	0	0	0	0	0	0	0	0	0	0	0	0	0	#DIV/0!	#DIV/0!	#DIV/0!	#DIV/0!	#DIV/0!	#DIV/0!	NA	NA	NA	NA	NA
1700006A11Rik	chr3:124401154-124426028	0	0	0	0	0	0	0	0	0	0	0	0	0	0	0	0	0	0	0	0	0	0	0	0	0	0	0	0	0	0	0	0	0	0	0	0	0	#DIV/0!	#DIV/0!	#DIV/0!	#DIV/0!	#DIV/0!	#DIV/0!	NA	NA	NA	NA	NA
1700006E09Rik	chr11:101987055-101992264	0	0	0	0.0480476	0.0254233	0.0725402	0	0	0	0	0	0	0	0	0	0	0	0	0	0	0	0.0328854	0.0950418	0.0286401	0	0	0.0285921	0	0	0	0	0	0	0	0	0	0.00919918	#DIV/0!	0.896556	0.373901	#DIV/0!	#DIV/0!	#DIV/0!	NA	0.922627	0.446518	NA	NA
1700006F04Rik	chr14:119749226-119751564	0	0	0	0	0	0	0	0	0	0	0	0	0	0	0	0	0	0	0	0	0	0	0	0	0	0	0	0	0	0	0	0	0	0	0	0	0	#DIV/0!	#DIV/0!	#DIV/0!	#DIV/0!	#DIV/0!	#DIV/0!	NA	NA	NA	NA	NA
1700006H21Rik	chr13:107687396-107692168	0	0	0	0	0	0	0	0	0	0	0	0	0	0	0	0	0	0	0	0	0	0	0	0	0	0	0.0334388	0	0	0	0	0	0	0	0	0	0.000928856	#DIV/0!	#DIV/0!	0.373901	#DIV/0!	#DIV/0!	#DIV/0!	NA	NA	0.446518	NA	NA
1700007B14Rik	chr8:75448693-75984507	0	0	0	0	0	0	0	0	0	0	0	0	0	0	0	0	0	0	0	0	0	0	0.00891129	0	0	0	0	0	0	0	0	0	0	0	0	0	0.000247536	#DIV/0!	0.373901	#DIV/0!	#DIV/0!	#DIV/0!	#DIV/0!	NA	0.470365	NA	NA	NA
1700007G11Rik	chr5:98329303-98802019	0	0	0	0	0	0	0	0	0.0188745	0	0	0	0	0	0	0	0	0	0.0262147	0	0	0	0	0	0	0	0	0	0	0	0	0	0	0	0	0	0.00125248	0.373901	#DIV/0!	0.373901	#DIV/0!	#DIV/0!	#DIV/0!	0.441649	NA	0.446518	NA	NA
1700007J10Rik	chr11:59725916-59740154	0.0321497	0	0	0	0	0	0	0	0	0	0.0144033	0.0135601	0	0	0	0	0	0	0	0.0176527	0.0171445	0	0.0177541	0.0320663	0	0	0.047983	0	0	0.0172047	0.015518	0.0178986	0	0.0371645	0	0	0.00779165	0.945745	0.14785	0.373901	0.653022	0.118131	0.373901	0.956028	0.242235	0.446518	0.705906	0.175652
1700007K09Rik	chr7:131325930-131329499	0	0.147185	0	0.0250963	0	0.0252592	0	0	0	0	0	0	0	0	0	0	0	0	0.0358862	0	0.0639874	0	0.0330621	0.0298921	0.035145	0.120741	0	0	0.0279844	0.0642679	0	0	0	0.0346574	0	0	0.0178657	0.7786	0.770742	0.220863	0.173693	#DIV/0!	0.373901	0.818908	0.823761	0.302748	0.244385	NA
1700007P06Rik	chr1:187125137-187127852	0	0	0	0	0	0	0	0	0	0	0	0	0	0	0	0	0	0	0	0	0	0	0	0	0	0	0	0	0	0	0	0	0	0	0	0	0	#DIV/0!	#DIV/0!	#DIV/0!	#DIV/0!	#DIV/0!	#DIV/0!	NA	NA	NA	NA	NA
1700008A04Rik	chr11:32820375-32824594	0	0	0	0	0	0	0	0	0	0	0	0	0	0	0	0	0	0	0	0	0	0	0	0	0	0	0	0	0	0	0	0	0	0	0	0	0	#DIV/0!	#DIV/0!	#DIV/0!	#DIV/0!	#DIV/0!	#DIV/0!	NA	NA	NA	NA	NA
1700008F21Rik	chr8:129067133-129183732	0	0	0	0	0	0	0	0	0	0	0	0	0	0	0	0	0	0	0	0	0	0	0.0190299	0	0.0201887	0	0	0	0	0	0	0	0	0	0	0	0.00108941	#DIV/0!	0.373901	0.373901	#DIV/0!	#DIV/0!	#DIV/0!	NA	0.470365	0.446518	NA	NA
1700008I05Rik	chrX:135654697-135693790	0	0	0	0	0	0	0	0	0	0	0	0	0	0	0	0	0	0	0	0	0	0.0107926	0	0	0	0.0126556	0	0	0	0	0	0	0	0	0	0.0111952	0.000962317	#DIV/0!	0.373901	0.373901	#DIV/0!	#DIV/0!	0.373901	NA	0.470365	0.446518	NA	NA
1700008K24Rik	chr17:49112263-49113533	0	0	0	0	0	0	0	0	0	0	0	0	0	0	0	0	0	0	0	0	0	0	0	0	0	0	0	0	0	0	0	0	0	0	0	0	0	#DIV/0!	#DIV/0!	#DIV/0!	#DIV/0!	#DIV/0!	#DIV/0!	NA	NA	NA	NA	NA
1700008P02Rik	chr3:6615412-6620443	0	0	0	0	0	0	0	0	0	0	0	0	0	0	0	0	0	0	0	0	0	0	0	0	0	0	0	0	0	0	0	0	0	0	0	0	0	#DIV/0!	#DIV/0!	#DIV/0!	#DIV/0!	#DIV/0!	#DIV/0!	NA	NA	NA	NA	NA
1700009C05Rik	chr6:81900464-81910800	0	0	0	0	0	0	0	0	0	0	0	0	0	0	0	0	0	0	0	0	0	0	0	0	0	0	0	0	0	0	0	0	0	0	0.0262028	0	0.000727856	#DIV/0!	#DIV/0!	#DIV/0!	#DIV/0!	#DIV/0!	0.373901	NA	NA	NA	NA	NA
1700009J07Rik	chr10:77893419-77896111	0	0	0	0.0507687	0.0178252	0	0.134839	0.0366557	0.017506	0.0165382	0	0	0	0.0157878	0	0	0.0359561	0.0181694	0.0730073	0.0223471	0	0.0932809	0	0.101471	0.0953766	0.19143	0.0607508	0.0243344	0	0	0	0	0.0264609	0	0	0	0.0286807	0.215072	0.305067	0.378109	0.804123	0.746507	0.157175	0.291342	0.426366	0.450377	0.839873	0.790899
1700009N14Rik	chr4:39450292-39451778	0	0.0135182	0	0	0	0	0	0	0	0	0	0	0	0	0	0	0	0	0	0.0152046	0	0	0	0	0	0	0	0	0	0	0	0	0	0	0	0	0.000797856	0.937921	#DIV/0!	#DIV/0!	#DIV/0!	#DIV/0!	#DIV/0!	0.949877	NA	NA	NA	NA
1700010B08Rik	chr2:173719414-173722086	0	0	0	0	0	0	0	0	0	0	0	0	0	0	0	0	0	0	0	0	0.0222482	0	0	0.0207994	0	0	0	0	0	0	0	0	0	0	0	0	0.00119577	0.373901	0.373901	#DIV/0!	#DIV/0!	#DIV/0!	#DIV/0!	0.441649	0.470365	NA	NA	NA
1700010D01Rik	chrX:95732589-95733261	0	0	0	0	0	0	0	0	0	0	0	0	0	0	0	0	0	0	0	0	0	0	0	0	0	0	0	0	0	0	0	0	0	0	0	0	0	#DIV/0!	#DIV/0!	#DIV/0!	#DIV/0!	#DIV/0!	#DIV/0!	NA	NA	NA	NA	NA
1700010I02Rik	chr3:7925302-7954887	0	0	0	0	0	0	0	0	0	0	0	0	0	0	0	0	0	0	0	0	0	0	0	0	0	0	0	0	0	0	0	0	0	0	0	0	0	#DIV/0!	#DIV/0!	#DIV/0!	#DIV/0!	#DIV/0!	#DIV/0!	NA	NA	NA	NA	NA
1700010J16Rik	chr10:112726925-112785599	0	0	0	0	0	0	0	0	0	0	0	0	0	0	0	0	0	0	0	0	0	0	0	0	0	0	0	0	0	0	0	0	0	0	0	0	0	#DIV/0!	#DIV/0!	#DIV/0!	#DIV/0!	#DIV/0!	#DIV/0!	NA	NA	NA	NA	NA
1700010K23Rik	chr16:66657117-66664626	0	0	0	0	0	0	0	0	0	0	0	0	0	0	0	0	0	0	0	0	0	0	0	0	0	0	0	0	0	0	0	0	0	0	0	0	0	#DIV/0!	#DIV/0!	#DIV/0!	#DIV/0!	#DIV/0!	#DIV/0!	NA	NA	NA	NA	NA
1700011A15Rik	chr15:101447744-101453909	0	0	0	0	0	0	0	0	0	0	0	0	0	0	0	0	0	0	0	0	0.0220346	0	0	0	0	0	0	0	0	0	0	0	0	0	0	0	0.000612072	0.373901	#DIV/0!	#DIV/0!	#DIV/0!	#DIV/0!	#DIV/0!	0.441649	NA	NA	NA	NA
1700011B04Rik	chr13:35181622-35188014	0	0	0	0	0	0	0	0	0	0	0	0	0	0	0	0	0	0	0	0	0	0	0	0	0	0	0	0	0	0	0	0	0	0	0	0	0	#DIV/0!	#DIV/0!	#DIV/0!	#DIV/0!	#DIV/0!	#DIV/0!	NA	NA	NA	NA	NA
1700011E24Rik	chr17:87389570-87427741	0	0	0	0	0	0	0	0	0	0	0	0	0	0	0	0	0	0	0	0	0	0	0.0493853	0.022311	0	0	0	0	0	0.0239607	0	0	0	0	0	0	0.00265714	#DIV/0!	0.169489	#DIV/0!	0.373901	#DIV/0!	#DIV/0!	NA	0.269385	NA	0.441396	NA
1700011I03Rik	chr18:57533825-57731065	0	0	0	0.0157786	0	0	0	0	0	0	0	0	0	0	0	0	0	0	0.0227082	0	0	0	0	0	0	0	0	0	0.0176755	0	0	0	0	0	0	0	0.00156006	0.373901	0.373901	#DIV/0!	0.373901	#DIV/0!	#DIV/0!	0.441649	0.470365	NA	0.441396	NA
1700011L22Rik	chr8:79210429-79248583	0	0	0	0	0.0327504	0	0	0	0	0	0	0	0	0	0.0153478	0	0.0165375	0	0.0223973	0	0.0199798	0	0.0206819	0.0186813	0	0	0	0.0223945	0	0	0	0	0	0.0433059	0	0	0.00589101	0.117409	0.871134	#DIV/0!	0.373901	0.373901	0.59458	0.176366	0.902001	NA	0.441396	0.437351
1700011M02Rik	chrX:102908904-102909651	0	0	0	0	0	0	0	0	0	0	0	0	0	0	0	0	0	0	0	0	0	0	0	0	0	0	0	0	0	0	0	0	0	0	0	0	0	#DIV/0!	#DIV/0!	#DIV/0!	#DIV/0!	#DIV/0!	#DIV/0!	NA	NA	NA	NA	NA
1700012A03Rik	chr6:32050287-32058915	0	0	0	0	0	0	0	0	0	0	0	0	0	0	0	0	0	0	0	0	0	0	0	0	0	0	0	0	0	0	0	0	0	0	0	0	0	#DIV/0!	#DIV/0!	#DIV/0!	#DIV/0!	#DIV/0!	#DIV/0!	NA	NA	NA	NA	NA
1700012B07Rik	chr11:109788290-109828046	0.0197358	0.0385173	0.12923	0.244801	0.208711	0.247071	0	0	0	0	0	0	0	0	0	0	0	0	0.212315	0.0864701	0.10499	0.135042	0.328144	0.0981147	0	0.026456	0.0195885	0	0	0	0	0	0	0	0	0	0.0527552	0.236252	0.556235	0.124889	#DIV/0!	#DIV/0!	#DIV/0!	0.315257	0.640193	0.190304	NA	NA
1700012B09Rik	chr9:14758193-14771030	0	0	0	0	0	0	0	0	0	0	0	0	0	0	0	0	0	0	0	0	0	0	0	0	0	0	0	0	0	0	0	0	0	0	0	0	0	#DIV/0!	#DIV/0!	#DIV/0!	#DIV/0!	#DIV/0!	#DIV/0!	NA	NA	NA	NA	NA
1700012I11Rik	chr15:67226768-67377094	0	0.0170209	0	0	0	0	0	0	0	0	0	0	0	0	0	0	0	0	0	0	0	0	0	0	0	0	0	0	0	0	0	0	0	0	0	0	0.000472803	0.373901	#DIV/0!	#DIV/0!	#DIV/0!	#DIV/0!	#DIV/0!	0.441649	NA	NA	NA	NA
1700012L04Rik	chrX:9283763-9284288	1.67851	2.71649	2.44876	0.116377	0.38755	0.245002	0.320301	0.367297	0.325492	0.280469	0.0975971	0.144861	0.215367	0.381117	0.229075	0.0678516	0.178277	0.134903	1.34406	0.990116	1.07733	0.421536	0.397125	0.412915	0.566843	0.131621	0.517008	0.210237	0.257822	0.166693	0.200435	0.373983	0.300395	0.250122	0.0931782	0.261401	0.508559	0.0253705	0.110216	0.651288	0.572946	0.833401	0.302709	0.0506444	0.194478	0.709575	0.631416	0.864691
1700012P22Rik	chr4:144418190-144438772	0	0	0	0	0	0	0	0	0	0	0	0	0	0	0	0	0	0	0	0	0	0	0	0	0	0	0	0	0	0	0	0	0	0	0	0	0	#DIV/0!	#DIV/0!	#DIV/0!	#DIV/0!	#DIV/0!	#DIV/0!	NA	NA	NA	NA	NA
1700013D24Rik	chr6:124347593-124357086	0	0	0	0.035252	0	0	0	0	0	0	0	0	0	0	0	0	0	0	0	0	0.0446041	0	0	0	0	0	0	0	0	0	0	0	0	0	0	0	0.00221822	0.373901	0.373901	#DIV/0!	#DIV/0!	#DIV/0!	#DIV/0!	0.441649	0.470365	NA	NA	NA
1700013G24Rik	chr4:137453295-137455461	0	0	0	0	0	0	0	0	0	0	0	0	0	0	0	0	0	0	0	0	0	0	0	0.0348523	0	0	0	0	0	0	0	0	0	0	0	0	0.000968119	#DIV/0!	0.373901	#DIV/0!	#DIV/0!	#DIV/0!	#DIV/0!	NA	0.470365	NA	NA	NA
1700013H16Rik	chrX:53742900-53757831	0	0	0	0.0118823	0	0	0	0	0	0	0	0	0	0	0	0	0.0126434	0	0	0.0157544	0	0	0	0	0	0	0	0	0.0133366	0	0	0.0159688	0	0	0.0153555	0	0.00235947	0.373901	0.373901	#DIV/0!	0.373901	0.373901	0.898132	0.441649	0.470365	NA	0.441396	0.437351
1700015F17Rik	chr5:5437826-5479143	0	0	0	0	0	0	0	0	0	0	0	0	0	0	0	0	0	0	0	0	0	0	0	0	0	0	0	0	0	0	0	0	0	0	0	0	0	#DIV/0!	#DIV/0!	#DIV/0!	#DIV/0!	#DIV/0!	#DIV/0!	NA	NA	NA	NA	NA
1700015G11Rik	chr7:52011679-52015716	0	0	0	0	0	0	0	0	0	0	0	0	0	0	0	0	0	0	0	0	0	0	0	0	0	0	0	0	0	0	0	0	0	0	0	0	0	#DIV/0!	#DIV/0!	#DIV/0!	#DIV/0!	#DIV/0!	#DIV/0!	NA	NA	NA	NA	NA
1700016C15Rik	chr1:177729813-177753305	0	0	0	0	0.0923946	0	0	0	0	0	0	0	0	0.0203765	0	0	0	0	0	0	0	0	0.0288829	0	0.0306844	0.03516	0	0	0	0	0	0.0292056	0	0	0	0	0.00657511	#DIV/0!	0.547591	0.117951	#DIV/0!	0.816396	#DIV/0!	NA	0.632582	0.182191	NA	0.850359
1700016D06Rik	chr8:11654923-11678750	0	0	0	0	0	0	0	0	0	0	0	0	0	0	0	0	0	0	0	0	0	0	0	0	0	0	0	0	0	0	0	0	0	0	0	0	0	#DIV/0!	#DIV/0!	#DIV/0!	#DIV/0!	#DIV/0!	#DIV/0!	NA	NA	NA	NA	NA
1700016G22Rik	chr13:5855508-5858092	0	0	0	0	0	0	0	0	0.0312119	0	0	0	0	0	0	0	0	0	0	0	0.0383277	0	0	0.0357959	0	0.0481715	0	0	0	0	0	0	0	0	0	0	0.00426408	0.373901	0.373901	0.78234	#DIV/0!	#DIV/0!	#DIV/0!	0.441649	0.470365	0.823325	NA	NA
1700016H13Rik	chr5:103648586-103655732	0	0	0	0	0	0.0206159	0	0	0	0	0	0	0	0	0	0	0	0	0.029381	0	0.0524044	0	0.0435224	0.0244892	0.0575648	0	0.073329	0	0	0	0	0	0	0	0	0	0.00836963	0.146632	0.332695	0.121854	#DIV/0!	#DIV/0!	#DIV/0!	0.212202	0.454615	0.186718	NA	NA
1700016K19Rik	chr11:75999911-76003569	0.020218	0	0.0189089	0.0335247	0.0353085	0.0506195	0	0	0.01734	0	0	0.017065	0	0	0	0	0	0	0	0	0	0.0231025	0	0.0201044	0.0236208	0	0	0	0.0187684	0	0	0	0.0262119	0	0	0	0.00846646	0.116562	0.048517	0.840761	0.949684	0.373901	#DIV/0!	0.176139	0.102106	0.872264	0.959592	0.437351
1700016L04Rik	chr10:14705608-14759019	0	0	0	0	0	0	0	0	0	0	0	0	0	0	0	0	0	0	0.0244681	0	0	0	0	0	0	0	0.0203603	0.0489338	0.0190501	0	0	0	0	0	0	0	0.00313368	0.373901	#DIV/0!	0.373901	0.186757	#DIV/0!	#DIV/0!	0.441649	NA	0.446518	0.25961	NA
1700016P04Rik	chr6:13413336-13415996	0	0	0	0	0	0	0	0	0	0	0	0	0	0	0	0	0	0	0	0	0	0	0	0	0	0	0	0	0	0	0	0	0	0	0	0	0	#DIV/0!	#DIV/0!	#DIV/0!	#DIV/0!	#DIV/0!	#DIV/0!	NA	NA	NA	NA	NA
1700017D01Rik	chr19:11096815-11130878	0	0	0	0	0	0	0	0	0	0	0	0	0	0	0	0	0	0	0	0	0	0	0	0	0	0	0	0	0	0	0	0	0	0	0	0	0	#DIV/0!	#DIV/0!	#DIV/0!	#DIV/0!	#DIV/0!	#DIV/0!	NA	NA	NA	NA	NA
1700017G19Rik	chr3:40504864-40522912	0	0	0	0.00548229	0	0	0	0	0.00567227	0	0	0	0	0	0	0	0	0	0.00794674	0	0.00709354	0.00763707	0.00735612	0.00663787	0	0.0179105	0.0132362	0	0	0	0	0	0	0	0	0	0.00219368	0.117395	0.0437943	0.209702	#DIV/0!	#DIV/0!	#DIV/0!	0.176366	0.0945244	0.290224	NA	NA
1700017J07Rik	chr2:168978268-168978906	0	0	0	0	0	0	0	0	0	0	0	0	0	0	0	0	0	0	0	0	0	0	0	0	0	0	0	0	0	0	0	0	0	0	0	0	0	#DIV/0!	#DIV/0!	#DIV/0!	#DIV/0!	#DIV/0!	#DIV/0!	NA	NA	NA	NA	NA
1700017N19Rik	chr10:100592385-100618391	0	0	0	0	0	0	0	0	0	0	0	0	0	0	0	0	0	0	0	0	0	0	0	0	0	0	0	0	0	0	0	0	0	0	0	0	0	#DIV/0!	#DIV/0!	#DIV/0!	#DIV/0!	#DIV/0!	#DIV/0!	NA	NA	NA	NA	NA
1700018A04Rik	chr13:31565491-31582513	0	0	0	0	0	0	0	0	0	0	0	0.0237541	0	0	0	0	0	0	0	0	0	0	0.0307463	0	0	0.0374282	0	0	0	0	0	0	0	0	0	0	0.00255357	#DIV/0!	0.373901	0.373901	0.373901	#DIV/0!	#DIV/0!	NA	0.470365	0.446518	0.441396	NA
1700018B08Rik	chr8:121530783-121541954	0	0	0	0	0	0	0	0	0	0	0	0	0	0.0128716	0	0	0	0	0	0	0	0	0	0	0	0	0	0	0	0	0	0	0	0	0	0	0.000357544	#DIV/0!	#DIV/0!	#DIV/0!	#DIV/0!	0.373901	#DIV/0!	NA	NA	NA	NA	0.437351
1700018B24Rik	chr3:48605730-48609100	0	0	0	0	0	0	0	0	0	0	0	0	0	0	0	0	0	0	0	0	0	0	0	0	0	0	0	0	0	0	0	0	0	0	0	0	0	#DIV/0!	#DIV/0!	#DIV/0!	#DIV/0!	#DIV/0!	#DIV/0!	NA	NA	NA	NA	NA
1700018C11Rik	chr4:63607090-63622429	0	0	0	0	0	0	0	0	0	0	0	0	0	0	0	0	0	0	0	0.0332556	0.0323154	0	0	0	0	0.04065	0	0	0	0	0	0	0	0	0	0	0.00295058	0.116198	#DIV/0!	0.373901	#DIV/0!	#DIV/0!	#DIV/0!	0.176087	NA	0.446518	NA	NA
1700018F24Rik	chr5:145042989-145045678	0	0	0	0	0	0	0	0	0	0	0	0	0	0	0	0	0	0	0	0	0	0	0	0	0	0	0	0	0	0	0	0	0	0	0	0	0	#DIV/0!	#DIV/0!	#DIV/0!	#DIV/0!	#DIV/0!	#DIV/0!	NA	NA	NA	NA	NA
1700018G05Rik	chrX:102928371-102929107	0	0	0	0	0	0	0	0	0	0	0	0	0	0	0	0	0	0	0	0	0	0	0	0	0	0	0	0	0	0	0	0	0	0	0	0	0	#DIV/0!	#DIV/0!	#DIV/0!	#DIV/0!	#DIV/0!	#DIV/0!	NA	NA	NA	NA	NA
1700019A02Rik	chr1:53158576-53187617	0	0	0	0	0	0	0	0	0	0	0	0	0	0	0	0	0	0	0	0	0	0	0.0366187	0	0	0	0	0	0.0310319	0.0712304	0	0.0371053	0	0.0383992	0	0.0395592	0.00705402	#DIV/0!	0.373901	#DIV/0!	0.173635	0.373901	0.116205	NA	0.470365	NA	0.244347	0.437351
1700019B03Rik	chr8:3470861-3487178	0.0104286	0.0102108	0.0293638	0.0345979	0	0.00870771	0	0.00936233	0.00894876	0	0	0.0175804	0	0.00807969	0	0.00929603	0.00921295	0.00929856	0.01251	0.011498	0	0.0360386	0.161998	0.0313343	0	0	0.010416	0	0	0.0111998	0.0100945	0.0232923	0.0407432	0.0121036	0.0224412	0.0747771	0.0173204	0.312818	0.231773	0.59971	0.774799	0.0765159	0.233921	0.401314	0.344289	0.661633	0.815844	0.12264
1700019B21Rik	chrX:62510538-62527011	0	0	0	0	0	0	0	0	0	0	0	0	0	0	0	0	0	0	0	0	0	0	0	0	0	0	0	0	0	0	0	0	0	0	0	0	0	#DIV/0!	#DIV/0!	#DIV/0!	#DIV/0!	#DIV/0!	#DIV/0!	NA	NA	NA	NA	NA
1700019E08Rik	chr2:45696604-45698447	0	0	0	0	0	0	0	0	0	0	0	0	0	0	0	0	0	0	0	0	0	0	0	0	0	0	0	0	0	0	0	0	0	0	0	0	0	#DIV/0!	#DIV/0!	#DIV/0!	#DIV/0!	#DIV/0!	#DIV/0!	NA	NA	NA	NA	NA
1700019G24Rik	chr6:5963896-5977393	0	0	0.0834183	0	0	0	0	0	0	0	0	0	0	0	0	0	0	0	0	0	0	0	0	0	0	0	0	0	0	0	0	0	0	0	0	0	0.00231717	0.373901	#DIV/0!	#DIV/0!	#DIV/0!	#DIV/0!	#DIV/0!	0.441649	NA	NA	NA	NA
1700019L03Rik	chr2:32777412-32784405	0	1.17e-10	0.00943671	0.0334675	0.0179169	0	3.62e-12	0.0454	0.0172564	0.00822584	0.0448025	0.00842419	0.0086193	0	0.0163589	0.0270745	5.92e-10	0.0356504	0	0.0222273	0.0216662	0.0115175	0.0554705	0	0.0360437	0.0405172	0.0299576	0.0122514	0.0188428	0.0216802	0.0387074	2.35e-09	0.026038	0.0116039	0.0107589	0.0121907	0.0178363	0.22275	0.802583	0.342251	0.828023	0.343024	0.431732	0.300326	0.849743	0.434472	0.860022	0.429791
1700019M22Rik	chr12:96046614-96047222	0	0	0	0	0	0	0	0	0	0	0	0	0	0	0	0	0	0	0	0	0	0	0	0	0	0	0	0	0	0	0	0	0	0	0	0	0	#DIV/0!	#DIV/0!	#DIV/0!	#DIV/0!	#DIV/0!	#DIV/0!	NA	NA	NA	NA	NA
1700019N19Rik	chr19:58785802-58794414	0	0	0	0	0	0	0.0166485	0	0	0	0	0	0	0	0	0	0	0	0	0	0	0	0	0.0200508	0	0	0	0	0	0	0	0	0	0	0	0	0.00101943	#DIV/0!	0.373901	0.373901	#DIV/0!	#DIV/0!	#DIV/0!	NA	0.470365	0.446518	NA	NA
1700019O17Rik	chr1:86426328-86428049	0	0	0	0	0	0	0	0	0	0	0	0	0	0	0	0	0	0	0	0	0	0	0.0107648	0	0	0	0	0	0.00904352	0	0	0	0	0	0	0	0.000550231	#DIV/0!	0.373901	#DIV/0!	0.373901	#DIV/0!	#DIV/0!	NA	0.470365	NA	0.441396	NA
1700020G17Rik	chr10:110801173-110896507	0	0	0	0	0	0	0	0	0	0	0	0	0	0	0	0	0	0	0	0	0	0.0394833	0	0.0344042	0	0	0	0	0	0	0	0	0	0	0	0	0.00205243	#DIV/0!	0.117993	#DIV/0!	#DIV/0!	#DIV/0!	#DIV/0!	NA	0.203054	NA	NA	NA
1700020L24Rik	chr11:83437693-83441232	1.69553	2.80272	2.79865	1.43882	1.52386	1.7147	1.28461	1.09255	1.35154	0.129293	0.0536011	0.067344	0.0332917	0.0308596	0.0815585	0.0532787	0.0527144	0.0710296	2.59299	2.07535	2.44029	1.64148	1.66909	1.74586	0.909043	1.17634	1.24713	0.118936	0.129636	0.106497	0.0768829	0.110828	0.0517286	0.137975	0.170041	0.0947337	0.910299	0.882673	0.221545	0.363591	0.222587	0.25928	0.0292544	0.907829	0.332632	0.446518	0.300953	0.33928
1700020M21Rik	chr9:120913773-120915250	0	0	0	0	0	0	0	0	0	0	0	0	0	0	0	0	0	0	0.0384965	0	0	0	0	0	0	0	0	0	0	0.034472	0	0	0	0	0	0	0.0020269	0.373901	#DIV/0!	#DIV/0!	0.373901	#DIV/0!	#DIV/0!	0.441649	NA	NA	0.441396	NA
1700020N01Rik	chr10:21593144-21622375	0	0	0	0.0281777	0	0.0283651	0	0	0	0	0	0	0	0	0.0277948	0	0	0	0	0	0	0.0778671	0.0937602	0.0508071	0	0	0	0	0	0	0	0	0.022061	0	0	0.0202143	0.00969576	#DIV/0!	0.0243299	#DIV/0!	#DIV/0!	0.879469	0.373901	NA	0.060528	NA	NA	0.901849
1700020N15Rik	chrX:69945280-69945980	0	0	0	0	0	0	0	0	0	0	0	0	0	0	0	0	0	0	0	0	0	0	0	0	0	0	0	0	0	0	0	0	0	0	0	0	0	#DIV/0!	#DIV/0!	#DIV/0!	#DIV/0!	#DIV/0!	#DIV/0!	NA	NA	NA	NA	NA
1700020N18Rik	chr1:91404878-91406029	0	0	0	0	0	0	0.034062	0	0	0.0332796	0	0	0	0	0	0	0	0	0	0	0	0	0	0	0	0	0	0.0483515	0	0	0	0	0	0.0466153	0	0.0480315	0.00584277	#DIV/0!	#DIV/0!	0.373901	0.810021	#DIV/0!	0.116206	NA	NA	0.446518	0.844531	NA
1700021F07Rik	chr2:173522591-173528502	0	0	0	0	0	0	0	0	0	0	0	0	0	0	0	0	0	0	0	0	0	0	0	0	0	0	0	0	0	0	0	0	0	0	0	0	0	#DIV/0!	#DIV/0!	#DIV/0!	#DIV/0!	#DIV/0!	#DIV/0!	NA	NA	NA	NA	NA
1700021K19Rik	chr16:32821701-32868366	3.95909	3.27472	3.3434	3.77911	4.02209	2.55121	4.62148	5.20457	4.60827	3.33724	3.55026	2.7606	3.51028	3.17864	2.62247	3.01376	2.98304	3.02852	3.72945	3.01068	3.59519	4.34079	3.90172	4.024	4.19504	4.26407	3.90776	4.42562	3.74633	4.17237	3.62956	4.20846	3.91887	3.31723	3.23424	3.60417	3.68262	0.807556	0.249224	0.0374751	0.0433669	0.0573046	0.0288837	0.845078	0.364485	0.0721247	0.0767852	0.0965096
1700021N21Rik	chr4:134448764-134450171	0	0	0	0	0	0	0	0	0	0	0	0	0	0	0	0	0	0	0	0	0	0	0	0	0	0	0	0	0	0	0	0	0	0	0	0	0	#DIV/0!	#DIV/0!	#DIV/0!	#DIV/0!	#DIV/0!	#DIV/0!	NA	NA	NA	NA	NA
1700022A21Rik	chr5:24645452-24648860	0	0	0	0	0	0	0	0	0	0	0	0	0	0	0	0	0	0	0	0	0	0	0	0	0	0	0	0	0	0	0	0	0	0	0	0	0	#DIV/0!	#DIV/0!	#DIV/0!	#DIV/0!	#DIV/0!	#DIV/0!	NA	NA	NA	NA	NA
1700022A22Rik	chr15:46324584-46373899	0	0	0	0	0	0	0	0	0	0	0	0	0	0	0	0	0	0	0	0	0	0	0	0	0	0	0	0	0	0	0	0	0	0	0	0	0	#DIV/0!	#DIV/0!	#DIV/0!	#DIV/0!	#DIV/0!	#DIV/0!	NA	NA	NA	NA	NA
1700022E09Rik	chr16:59466871-59469238	0	0	0	0	0	0	0	0	0	0	0	0	0	0	0	0	0	0	0	0	0	0	0	0	0	0	0	0	0	0	0	0	0	0	0	0	0	#DIV/0!	#DIV/0!	#DIV/0!	#DIV/0!	#DIV/0!	#DIV/0!	NA	NA	NA	NA	NA
1700022H16Rik	chr12:9565235-9570585	0	0	0	0	0	0	0	0	0	0	0	0	0	0	0	0	0	0	0	0	0	0	0	0	0	0	0	0	0	0	0	0	0	0	0	0	0	#DIV/0!	#DIV/0!	#DIV/0!	#DIV/0!	#DIV/0!	#DIV/0!	NA	NA	NA	NA	NA
1700022I11Rik	chr4:42969945-42974325	0	0.00825827	0	0.00698142	0	0	0	0	0	0	0.00377412	0	0	0.00326337	0	0	0	0	0	0	0	0	0	0	0.00496842	0	0	0	0	0	0.00408508	0	0	0.00490516	0	0	0.00100655	0.373901	0.373901	0.373901	0.373901	0.882733	0.373901	0.441649	0.470365	0.446518	0.441396	0.904157
1700022P22Rik	chr1:191036821-191042941	0.0609586	0	0	0.100921	0	0	0	0.0547284	0	0	0.054386	0	0.101505	0	0	0	0	0	0.0709595	0	0	0.0674572	0	0.176722	0	0	0.0589153	0.0710737	0.0556185	0	0.115295	0.132726	0.0776445	0.06835	0	0.0704598	0.0371589	0.92001	0.480858	0.960971	0.440676	0.117371	0.116208	0.937501	0.571855	0.968694	0.504574	0.175093
1700023A16Rik	chr6:146850109-146871404	0	0	0	0	0	0	0.0113323	0.0246844	0.0117943	0	0	0	0	0	0.0112468	0	0	0	0	0	0	0	0	0	0	0.0185186	0	0	0	0.0147341	0	0	0	0	0	0	0.00256418	#DIV/0!	#DIV/0!	0.266436	0.373901	0.373901	#DIV/0!	NA	NA	0.352837	0.441396	0.437351
1700023C21Rik	chr11:109845877-109848476	0	0	0	0	0	0	0	0	0	0	0	0	0	0	0	0	0	0	0	0	0	0	0	0	0	0	0	0	0	0	0	0	0	0	0	0	0	#DIV/0!	#DIV/0!	#DIV/0!	#DIV/0!	#DIV/0!	#DIV/0!	NA	NA	NA	NA	NA
1700023E05Rik	chr5:77016022-77061522	0.077668	0.142623	0.0911447	0.016105	0.0168654	0.0486406	0.0159898	0.0261473	0.00833119	0.00786213	0	0	0	0	0	0	0	0	0.128165	0.117805	0.145582	0.0559504	0.0538933	0.0194575	0.0114218	0.0131217	0.00970155	0	0.00905525	0	0.00940079	0	0	0.0112736	0	0	0.0287835	0.27987	0.375869	0.361481	0.925534	0.373901	0.373901	0.365049	0.472278	0.446518	0.940147	0.437351
1700023F02Rik	chr10:66120608-66124064	0	0	0	0	0	0	0	0	0	0	0	0	0	0	0	0	0	0	0	0	0	0	0	0	0	0	0	0	0	0	0	0	0	0	0	0	0	#DIV/0!	#DIV/0!	#DIV/0!	#DIV/0!	#DIV/0!	#DIV/0!	NA	NA	NA	NA	NA
1700023F06Rik	chr11:103198946-103208558	0.031602	0.0308817	0.0148004	0	0	0.013189	0.0130314	0	0	0.0127988	0	0.0266572	0	0	0	0	0	0	0.0377842	0	0.0337111	0.0362422	0.034911	0.0157624	0.0370291	0	0	0	0.0146967	0	0.0152545	0	0	0	0	0	0.010232	0.890603	0.0364388	0.57402	0.416859	0.373901	#DIV/0!	0.914719	0.0822927	0.638585	0.480973	0.437351
1700024B18Rik	chr14:123987634-124015684	0	0	0	0	0	0	0	0	0	0	0	0	0	0	0	0	0	0	0	0	0	0	0	0	0	0	0	0	0	0	0	0	0	0	0	0	0	#DIV/0!	#DIV/0!	#DIV/0!	#DIV/0!	#DIV/0!	#DIV/0!	NA	NA	NA	NA	NA
1700024F13Rik	chr13:3498049-3501393	0.0614381	0	0	0	0	0	0	0	0.0263315	0	0	0	0	0	0	0	0	0	0	0	0.0648918	0	0	0	0	0	0	0	0	0	0	0	0	0	0	0	0.00424059	0.971023	#DIV/0!	0.373901	#DIV/0!	#DIV/0!	#DIV/0!	0.975648	NA	0.446518	NA	NA
1700024G13Rik	chr14:32376501-32388373	0	0	0	0	0	0	0	0	0	0	0	0	0	0	0	0	0	0	0	0	0	0	0	0	0	0	0	0	0	0	0	0	0	0	0	0	0	#DIV/0!	#DIV/0!	#DIV/0!	#DIV/0!	#DIV/0!	#DIV/0!	NA	NA	NA	NA	NA
1700024P03Rik	chr2:110031249-110050479	0	0.0182736	0	0	0	0	0	0	0	0	0	0	0	0	0	0	0	0	0.0446833	0	0	0	0.0206307	0	0	0	0	0	0	0	0	0	0.0242862	0	0	0	0.00299649	0.613424	0.373901	#DIV/0!	#DIV/0!	0.373901	#DIV/0!	0.669391	0.470365	NA	NA	0.437351
1700025B11Rik	chr15:77558239-77561892	0	0	0	0	0	0	0	0	0	0	0	0	0	0	0.0330492	0	0	0	0	0	0	0	0	0	0	0	0	0	0	0	0	0	0	0	0	0	0.000918033	#DIV/0!	#DIV/0!	#DIV/0!	#DIV/0!	0.373901	#DIV/0!	NA	NA	NA	NA	0.437351
1700025C18Rik	chr2:165078692-165090750	0	0	0	0	0	0	0	0	0	0	0	0	0	0	0	0	0	0	0	0	0	0	0	0	0	0	0	0	0	0	0	0	0	0	0	0	0	#DIV/0!	#DIV/0!	#DIV/0!	#DIV/0!	#DIV/0!	#DIV/0!	NA	NA	NA	NA	NA
1700025E21Rik	chr6:30509848-30520253	0.167586	0.0630525	0.0575711	0.0320726	0.0267625	0	0.0380065	0.0115735	0.0131783	0	0	0	0.0256456	0.0118918	0.0125662	0.0547411	0	0	0.0463213	0.0709547	0.0275562	0.0352478	0	0.0128876	0.0360107	0.0206663	0.0257081	0.0463052	0	0	0.0148345	0.0171109	0.0199602	0.0355344	0.0328913	0.018296	0.0270815	0.276216	0.815346	0.535974	0.373901	0.904788	0.605027	0.360732	0.860112	0.602882	0.441396	0.921986
1700025F22Rik	chr19:11139682-11165320	0	0	0	0	0	0	0	0	0	0	0	0	0	0	0	0	0	0	0	0	0	0	0	0	0	0	0	0	0	0	0	0	0	0	0	0	0	#DIV/0!	#DIV/0!	#DIV/0!	#DIV/0!	#DIV/0!	#DIV/0!	NA	NA	NA	NA	NA
1700025F24Rik	chr10:119413443-119426864	0	0	0	0	0	0	0	0	0	0	0	0	0	0	0	0	0	0	0	0	0	0	0.0230864	0	0	0	0	0	0	0	0	0	0.0271989	0	0	0	0.00139681	#DIV/0!	0.373901	#DIV/0!	#DIV/0!	0.373901	#DIV/0!	NA	0.470365	NA	NA	0.437351
1700025K24Rik	chr17:54352582-54370074	0	0	0	0	0	0	0	0	0	0	0	0	0	0	0	0	0	0	0	0	0	0	0	0	0	0	0	0	0	0	0	0	0	0	0	0	0	#DIV/0!	#DIV/0!	#DIV/0!	#DIV/0!	#DIV/0!	#DIV/0!	NA	NA	NA	NA	NA
1700025M24Rik	chr5:73268579-73284184	0	0	0	0	0	0	0	0	0	0	0	0	0	0	0	0	0	0	0	0	0	0	0	0	0	0	0	0	0	0	0	0	0	0	0	0	0	#DIV/0!	#DIV/0!	#DIV/0!	#DIV/0!	#DIV/0!	#DIV/0!	NA	NA	NA	NA	NA
1700026D08Rik	chr7:83775616-83794839	0	0	0	0	0	0	0	0	0	0	0	0	0	0	0	0	0	0	0	0	0.0143438	0	0	0	0.0157554	0	0.0267636	0	0	0	0	0	0	0	0.0144006	0	0.00197954	0.373901	#DIV/0!	0.142064	#DIV/0!	#DIV/0!	0.373901	0.441649	NA	0.210738	NA	NA
1700026D11Rik	chr2:132490727-132524057	0	0	0	0.0186311	0	0	0	0	0	0	0	0	0	0	0	0	0	0	0	0.0245691	0	0	0	0	0	0	0	0	0	0	0	0	0	0	0	0	0.00120001	0.373901	0.373901	#DIV/0!	#DIV/0!	#DIV/0!	#DIV/0!	0.441649	0.470365	NA	NA	NA
1700026F02Rik	chr8:71006727-71026755	0	0	0	0	0	0	0	0	0	0	0	0	0	0	0	0	0	0	0	0	0	0	0	0	0	0	0	0	0	0	0	0	0	0	0	0	0	#DIV/0!	#DIV/0!	#DIV/0!	#DIV/0!	#DIV/0!	#DIV/0!	NA	NA	NA	NA	NA
1700026L06Rik	chr2:28692079-28699651	1.3155	2.49781	2.08089	1.06485	1.28899	0.944167	1.21572	2.08804	1.52097	0.247992	0.109506	0.129298	0.153084	0.141733	0.0749901	0.136003	0	0.163113	1.34116	0.631856	0.743255	0.797239	0.43411	0.845378	0.745468	0.60975	0.813897	0.108781	0.197873	0.194746	0.117318	0.0338073	0.0789511	0.0700109	0.0645005	0.0360606	0.639912	0.0612193	0.0685869	0.0279918	0.930147	0.245936	0.452585	0.103637	0.133383	0.0574196	0.943938	0.324258
1700027A15Rik	chr1:73016035-73025508	0	0	0	0	0	0	0	0	0	0	0	0	0	0	0	0	0	0	0	0	0	0	0	0	0	0	0	0	0	0	0	0	0	0	0	0	0	#DIV/0!	#DIV/0!	#DIV/0!	#DIV/0!	#DIV/0!	#DIV/0!	NA	NA	NA	NA	NA
1700027F09Rik	chr5:64454812-64467942	0	0	0	0	0	0	0	0	0	0	0	0	0	0	0	0	0	0	0	0	0	0	0	0	0	0	0	0	0	0	0	0.0283641	0	0	0	0	0.000787892	#DIV/0!	#DIV/0!	#DIV/0!	#DIV/0!	0.373901	#DIV/0!	NA	NA	NA	NA	0.437351
1700027H10Rik	chr3:45416583-45439309	0	0	0	0	0	0	0	0	0	0	0	0	0	0	0	0	0	0	0	0	0	0	0	0	0	0	0	0	0	0	0	0	0	0	0	0	0	#DIV/0!	#DIV/0!	#DIV/0!	#DIV/0!	#DIV/0!	#DIV/0!	NA	NA	NA	NA	NA
1700027I24Rik	chr9:36668855-36693189	0	0	0	0	0	0	0	0	0	0	0	0	0	0	0	0	0	0	0	0	0.0307685	0	0	0	0	0	0	0	0	0	0	0	0	0	0	0	0.000854681	0.373901	#DIV/0!	#DIV/0!	#DIV/0!	#DIV/0!	#DIV/0!	0.441649	NA	NA	NA	NA
1700028B04Rik	chr7:28496940-28497492	0	0	0	0	0	0	0	0	0	0	0	0	0	0	0	0	0	0	0	0	0	0	0	0	0	0	0	0	0	0	0	0	0	0	0	0	0	#DIV/0!	#DIV/0!	#DIV/0!	#DIV/0!	#DIV/0!	#DIV/0!	NA	NA	NA	NA	NA
1700028D13Rik	chr5:112206762-112210002	0	0	0	0	0	0	0	0	0	0	0	0	0	0	0	0	0	0	0	0	0	0	0	0	0	0	0	0	0	0	0	0	0	0	0	0	0	#DIV/0!	#DIV/0!	#DIV/0!	#DIV/0!	#DIV/0!	#DIV/0!	NA	NA	NA	NA	NA
1700028I16Rik	chr10:82812122-82824242	0	0.0166912	0.0800009	0.0283391	0.0297963	0.0142638	0.0140988	0.0613723	0	0.0138434	0	0	0	0.0264495	0	0.0304396	0.0301323	0.0152198	0.0612459	0.0187525	0.0728534	0.0587304	0	0.0340631	0.0600181	0.068871	0.0169913	0.0612344	0.0158857	0.0182784	0	0.0950863	0.0443729	0.0197399	0.0365237	0.0203289	0.0295451	0.558863	0.72094	0.392669	0.153081	0.261675	0.973126	0.619504	0.78333	0.465022	0.219655	0.342378
1700028M03Rik	chr3:83555366-83574118	0	0	0	0	0	0	0	0	0	0	0	0	0	0	0	0	0	0	0	0	0	0	0	0	0	0	0	0	0	0	0	0	0	0	0	0	0	#DIV/0!	#DIV/0!	#DIV/0!	#DIV/0!	#DIV/0!	#DIV/0!	NA	NA	NA	NA	NA
1700028P14Rik	chr19:23558759-23652812	0	0	0	0	0	0	0	0	0	0	0	0	0	0	0	0	0	0	0	0	0	0	0	0	0	0	0	0	0	0	0	0	0	0	0	0	0	#DIV/0!	#DIV/0!	#DIV/0!	#DIV/0!	#DIV/0!	#DIV/0!	NA	NA	NA	NA	NA
1700028P15Rik	chr2:171956878-171962799	0	0	0	0	0	0	0	0	0	0	0	0	0	0	0	0	0	0	0	0	0	0	0	0	0	0	0	0	0	0	0	0	0	0	0	0	0	#DIV/0!	#DIV/0!	#DIV/0!	#DIV/0!	#DIV/0!	#DIV/0!	NA	NA	NA	NA	NA
1700029B22Rik	chr7:131146438-131150578	0	0	0	0	0	0	0	0	0	0	0	0	0	0	0	0	0	0	0	0	0	0	0	0	0	0	0	0	0	0	0	0	0	0	0	0	0	#DIV/0!	#DIV/0!	#DIV/0!	#DIV/0!	#DIV/0!	#DIV/0!	NA	NA	NA	NA	NA
1700029F12Rik	chr13:97021863-97034362	0	0.0212095	0	0	0	0	0	0	0	0	0	0	0	0	0	0	0	0	0	0	0	0	0	0	0	0	0	0	0	0	0	0	0	0	0	0	0.000589153	0.373901	#DIV/0!	#DIV/0!	#DIV/0!	#DIV/0!	#DIV/0!	0.441649	NA	NA	NA	NA
1700029H14Rik	chr8:13550732-13562448	0	0.0128409	0	0.0217754	0.0342698	0.0109599	0	0	0	0	0	0	0	0	0	0	0	0	0.0145892	0	0	0.0150884	0.0436077	0.0262461	0.0154097	0	0.0364378	0	0	0	0	0	0	0	0	0.0156596	0.0068579	0.932648	0.605677	0.177064	#DIV/0!	#DIV/0!	0.373901	0.946846	0.68547	0.252234	NA	NA
1700029J03Rik	chr16:93396814-93458872	0	0	0	0	0	0	0	0	0	0	0	0	0	0	0	0	0	0	0	0	0	0	0	0	0	0	0	0	0	0	0	0	0	0	0	0	0	#DIV/0!	#DIV/0!	#DIV/0!	#DIV/0!	#DIV/0!	#DIV/0!	NA	NA	NA	NA	NA
1700029M20Rik	chr4:135626654-135630198	0.0224944	0.0386114	0.0264369	0.0186605	0.00974873	0.0234842	0.00462559	0.0050474	0.0193074	0	0	0	0	0	0	0	0	0	0.00676501	0.00622046	0.0302013	0.00650276	0.00626355	0.00565153	0.0132674	0.00762516	0.00563431	0	0	0	0	0	0	0	0	0	0.00712633	0.186103	0.0504313	0.885678	#DIV/0!	#DIV/0!	#DIV/0!	0.257989	0.105238	0.909747	NA	NA
1700029N11Rik	chr13:44439726-44457567	0	0	0	0.0323915	0	0	0	0	0	0	0	0	0	0	0	0	0	0	0	0	0	0	0	0	0	0	0	0	0	0	0	0	0	0	0	0	0.000899764	#DIV/0!	0.373901	#DIV/0!	#DIV/0!	#DIV/0!	#DIV/0!	NA	0.470365	NA	NA	NA
1700029P11Rik	chr15:81980539-81981563	0	0	0	0.0441265	0	0.0148065	0	0	0	0	0	0.0149678	0	0	0	0	0	0	0	0	0	0	0	0	0	0	0	0	0	0	0	0	0	0	0	0	0.0020528	#DIV/0!	0.204327	#DIV/0!	0.373901	#DIV/0!	#DIV/0!	NA	0.312108	NA	0.441396	NA
1700030A11Rik	chr17:28905264-28906771	0.0211654	0	0	0	0	0	0	0	0	0	0	0	0	0	0	0.0188411	0	0	0.0252226	0	0	0	0	0	0	0	0	0.025222	0	0	0.0203826	0.0235042	0	0	0	0	0.00373161	0.907876	#DIV/0!	#DIV/0!	0.373901	0.118125	0.373901	0.928322	NA	NA	0.441396	0.175652
1700030F04Rik	chr6:117679206-117751769	0	0	0	0	0	0	0	0	0	0	0	0	0	0	0	0	0	0	0	0	0	0	0	0	0	0	0	0	0	0	0	0	0	0	0	0	0	#DIV/0!	#DIV/0!	#DIV/0!	#DIV/0!	#DIV/0!	#DIV/0!	NA	NA	NA	NA	NA
1700030F18Rik	chr15:99918347-99931658	0	0	0	0	0	0	0	0	0	0	0	0	0	0	0	0	0	0	0	0	0	0	0	0	0	0	0	0	0	0	0	0	0	0	0	0	0	#DIV/0!	#DIV/0!	#DIV/0!	#DIV/0!	#DIV/0!	#DIV/0!	NA	NA	NA	NA	NA
1700030J22Rik	chr8:116969598-116978943	0.331542	0.298992	0.311748	0.18188	0.217826	0.205446	0.184747	0.134409	0.224905	0.0779323	0.110308	0.108099	0.0937879	0.15757	0.0656652	0.0810868	0.0520456	0.104986	0.276702	0.171595	0.224033	0.204132	0.369409	0.263418	0.151427	0.188591	0.171503	0.102891	0.0799598	0.0460859	0.0985875	0.0838282	0.0907431	0.0622882	0.0636207	0.0448909	0.156574	0.0472965	0.193393	0.720981	0.313998	0.623348	0.244313	0.0839357	0.298331	0.771069	0.403458	0.678158
1700030L20Rik	chr3:136435269-136449349	0	0	0	0	0	0	0	0	0	0	0	0	0	0	0	0	0	0	0	0	0	0	0	0	0	0	0	0	0	0	0	0	0	0	0	0	0	#DIV/0!	#DIV/0!	#DIV/0!	#DIV/0!	#DIV/0!	#DIV/0!	NA	NA	NA	NA	NA
1700030M09Rik	chr8:121544387-121547652	0	0	0	0	0	0.0159441	0	0	0.0163853	0	0	0	0	0	0	0	0	0	0	0	0	0.0218491	0	0	0	0	0.0189692	0	0.0177429	0	0	0	0	0	0	0	0.00252474	#DIV/0!	0.837869	0.922858	0.373901	#DIV/0!	#DIV/0!	NA	0.877642	0.937957	0.441396	NA
1700030N03Rik	chr19:3153798-3197703	0	0	0	0	0	0	0	0	0	0	0	0	0	0	0	0	0	0	0	0	0	0	0	0	0	0	0	0	0	0	0	0	0	0	0	0	0	#DIV/0!	#DIV/0!	#DIV/0!	#DIV/0!	#DIV/0!	#DIV/0!	NA	NA	NA	NA	NA
1700030O20Rik	chr10:116723066-116729177	0	0	0	0	0	0	0	0	0	0	0	0	0	0	0	0	0	0	0	0	0	0	0	0	0	0	0	0	0	0	0	0	0	0	0	0	0	#DIV/0!	#DIV/0!	#DIV/0!	#DIV/0!	#DIV/0!	#DIV/0!	NA	NA	NA	NA	NA
1700031A10Rik	chr17:36923791-36933432	0	0	0	0	0.0277206	0	0	0	0	0	0	0	0	0	0	0	0	0	0	0	0	0	0	0	0	0	0	0	0	0	0	0	0	0	0	0	0.000770017	#DIV/0!	0.373901	#DIV/0!	#DIV/0!	#DIV/0!	#DIV/0!	NA	0.470365	NA	NA	NA
1700031F05Rik	chrX:102859186-102866353	0	0	0	0	0	0	0	0	0	0	0	0	0	0	0	0	0	0	0	0	0	0	0	0	0	0	0	0	0	0	0	0	0	0	0	0	0	#DIV/0!	#DIV/0!	#DIV/0!	#DIV/0!	#DIV/0!	#DIV/0!	NA	NA	NA	NA	NA
1700031M16Rik	chr15:98398444-98416135	0	0	0	0	0	0	0	0	0	0	0	0	0	0	0	0	0	0	0	0	0	0	0	0	0	0	0	0	0	0	0	0	0	0	0	0	0	#DIV/0!	#DIV/0!	#DIV/0!	#DIV/0!	#DIV/0!	#DIV/0!	NA	NA	NA	NA	NA
1700031P21Rik	chr12:52599983-52602322	0	0	0	0	0	0	0	0	0	0	0	0	0	0	0	0	0	0	0	0	0	0	0	0	0	0	0	0	0	0	0	0	0	0	0	0	0	#DIV/0!	#DIV/0!	#DIV/0!	#DIV/0!	#DIV/0!	#DIV/0!	NA	NA	NA	NA	NA
1700034E13Rik	chr18:52646219-52663731	0	0	0	0	0	0	0	0	0	0	0	0	0	0	0	0	0	0	0	0	0	0	0	0	0	0	0	0	0	0	0	0	0	0	0	0	0	#DIV/0!	#DIV/0!	#DIV/0!	#DIV/0!	#DIV/0!	#DIV/0!	NA	NA	NA	NA	NA
1700034G24Rik	chr5:112582935-112589996	0.0172025	0	0	0	0.0149982	0	0	0	0	0	0	0	0	0	0	0	0	0	0	0	0	0	0	0	0	0	0	0	0	0	0	0	0	0	0	0	0.000894464	0.373901	0.373901	#DIV/0!	#DIV/0!	#DIV/0!	#DIV/0!	0.441649	0.470365	NA	NA	NA
1700034I23Rik	chr3:40900198-40902543	0.0103446	0	0.00972151	0.0114413	0	0	0.0113502	0.00928637	0.0207161	0.0083761	0	0.00871505	0.014398	0.00267313	0.00846755	0.0184506	0.0213466	0.0123055	0.0124364	0.00762262	0.011101	0.0159347	0.0153485	0	0.00812865	0.00934257	0.0069046	0.00414298	0.0354229	0.00742235	0.0133736	0.0231475	0	0.00401209	0.0148942	0.0247851	0.0106003	0.367539	0.363925	0.189739	0.389163	0.651631	0.691284	0.441649	0.470365	0.267301	0.455366	0.705026
1700034J05Rik	chr6:146951300-146954421	0	0	0	0	0	0	0	0	0	0	0	0	0	0	0	0	0	0	0	0	0	0	0	0	0	0	0	0	0	0	0	0	0	0	0	0	0	#DIV/0!	#DIV/0!	#DIV/0!	#DIV/0!	#DIV/0!	#DIV/0!	NA	NA	NA	NA	NA
1700034K08Rik	chr9:92979915-93005733	0	0	0	0	0	0	0	0	0	0	0	0	0	0	0	0	0	0	0	0	0	0	0	0	0	0	0	0	0	0	0	0	0	0	0	0	0	#DIV/0!	#DIV/0!	#DIV/0!	#DIV/0!	#DIV/0!	#DIV/0!	NA	NA	NA	NA	NA
1700034O15Rik	chr6:41684430-41685717	0.106998	0.0260362	0	0	0.0703043	0	0	0	0	0	0	0	0	0	0	0	0	0	0	0	0.0566551	0.121612	0.0585772	0.0264728	0	0	0.0528502	0	0.0247589	0	0	0	0	0	0	0	0.0151185	0.532808	0.280658	0.373901	0.373901	#DIV/0!	#DIV/0!	0.595254	0.399719	0.446518	0.441396	NA
1700036G14Rik	chr3:85317518-85332027	0	0	0	0	0.0370348	0	0	0	0	0	0	0	0	0	0	0	0	0	0	0	0	0	0	0	0	0	0	0	0	0	0	0	0	0	0	0	0.00102874	#DIV/0!	0.373901	#DIV/0!	#DIV/0!	#DIV/0!	#DIV/0!	NA	0.470365	NA	NA	NA
1700039E22Rik	chr19:44828492-44835938	0	0	0	0	0.0222605	0	0	0	0	0	0	0	0	0	0	0	0	0	0	0	0	0	0	0	0	0	0	0	0	0	0	0	0	0	0	0	0.000618347	#DIV/0!	0.373901	#DIV/0!	#DIV/0!	#DIV/0!	#DIV/0!	NA	0.470365	NA	NA	NA
1700041C23Rik	chr9:57175274-57186110	0	0	0	0	0	0	0	0	0	0	0	0	0	0	0	0	0	0	0	0	0	0	0	0	0	0	0	0	0	0	0	0	0	0	0	0	0	#DIV/0!	#DIV/0!	#DIV/0!	#DIV/0!	#DIV/0!	#DIV/0!	NA	NA	NA	NA	NA
1700041M19Rik	chr16:77004227-77010881	0	0	0	0	0	0	0	0	0	0	0	0	0	0	0	0	0	0	0	0	0	0	0	0	0	0	0	0	0	0	0	0	0	0	0	0	0	#DIV/0!	#DIV/0!	#DIV/0!	#DIV/0!	#DIV/0!	#DIV/0!	NA	NA	NA	NA	NA
1700042B14Rik	chrX:155124980-155147849	0	0	0	0	0	0	0	0	0	0	0	0	0.00950835	0	0	0	0	0	0	0	0.0182133	0.00978841	0.0377161	0.0340631	0.010003	0	0	0	0	0	0.0164885	0.00633909	0	0	0.0182618	0.0203289	0.00501974	0.373901	0.0361387	0.373901	#DIV/0!	0.483384	0.117257	0.441649	0.0817412	0.446518	NA	0.545403
1700042G07Rik	chr4:116173371-116174297	0	0	0	0	0	0	0	0	0	0	0	0	0	0	0	0	0	0	0	0	0	0	0	0	0	0	0	0	0	0	0	0	0	0	0	0	0	#DIV/0!	#DIV/0!	#DIV/0!	#DIV/0!	#DIV/0!	#DIV/0!	NA	NA	NA	NA	NA
1700042G15Rik	chr4:57359791-57364292	0	0	0	0	0	0	0	0	0	0	0	0	0	0	0	0	0	0	0	0	0	0	0	0	0	0	0	0	0	0	0	0	0	0	0	0	0	#DIV/0!	#DIV/0!	#DIV/0!	#DIV/0!	#DIV/0!	#DIV/0!	NA	NA	NA	NA	NA
1700042O10Rik	chr11:11868122-11885321	0.0167242	0.0163375	0.0156611	0.0277353	0.0291556	0.0279199	0	0	0	0	0	0	0	0.0129436	0.0136794	0.0297921	0	0.0148962	0.0199845	0.0183574	0.0178294	0	0.0184615	0.0333458	0	0.0224742	0.0332663	0.0599414	0.0155496	0.0536779	0.0484194	0.0186154	0	0	0.0536373	0.0796017	0.0193891	0.0259906	0.31812	0.130808	0.0360846	0.413768	0.302562	0.0516528	0.439982	0.197447	0.0658045	0.476492
1700044C05Rik	chr14:118365877-118398165	0	0	0	0	0	0	0	0	0	0	0	0	0	0	0	0	0	0	0	0	0	0	0	0	0	0	0	0	0	0	0	0	0	0	0	0	0	#DIV/0!	#DIV/0!	#DIV/0!	#DIV/0!	#DIV/0!	#DIV/0!	NA	NA	NA	NA	NA
1700044K03Rik	chr18:49523288-49524441	0	0	0	0	0	0	0	0	0	0	0	0	0	0	0	0	0	0	0	0	0	0	0	0	0	0	0	0	0	0	0	0	0	0	0	0	0	#DIV/0!	#DIV/0!	#DIV/0!	#DIV/0!	#DIV/0!	#DIV/0!	NA	NA	NA	NA	NA
1700045H11Rik	chr4:150828224-150854949	0	0	0	0	0	0	0	0	0	0	0	0	0	0	0	0	0	0	0	0	0	0	0	0	0	0	0	0.0430291	0	0	0	0	0	0	0.0381744	0	0.00225565	#DIV/0!	#DIV/0!	#DIV/0!	0.373901	#DIV/0!	0.373901	NA	NA	NA	0.441396	NA
1700045I19Rik	chrX:163760139-163761329	0	0.130323	0.0555229	0.0122836	0.0257985	0	0.0122141	0.0797953	0.0635393	0.0119985	0	0.0124933	0	0	0	0.0131967	0.0261374	0	0	0	0	0	0	0	0	0	0.0442533	0.0177163	0	0.031732	0.0858493	0.0165042	0.0192518	0	0	0	0.0182947	0.176208	0.163615	0.214166	0.45428	0.1483	0.157264	0.246297	0.262077	0.295201	0.518141	0.211475
1700046C09Rik	chr11:14560335-14599225	0	0	0	0	0	0	0	0	0	0	0	0	0	0	0	0	0	0	0	0	0	0	0	0	0	0	0	0	0	0	0	0	0	0	0	0	0	#DIV/0!	#DIV/0!	#DIV/0!	#DIV/0!	#DIV/0!	#DIV/0!	NA	NA	NA	NA	NA
1700047E10Rik	chr14:44191606-44213237	0	0	0	0	0	0	0	0	0	0	0	0	0	0	0	0	0	0	0	0	0	0	0	0	0	0	0	0	0	0	0	0	0	0	0	0	0	#DIV/0!	#DIV/0!	#DIV/0!	#DIV/0!	#DIV/0!	#DIV/0!	NA	NA	NA	NA	NA
1700047G03Rik	chr15:11967061-11970083	0	0	0	0	0	0	0	0	0	0	0	0	0	0	0	0	0	0	0	0	0	0	0	0	0	0	0	0	0	0	0	0	0	0	0	0	0	#DIV/0!	#DIV/0!	#DIV/0!	#DIV/0!	#DIV/0!	#DIV/0!	NA	NA	NA	NA	NA
1700047L14Rik	chr5:108763841-108768917	0	0	0	0	0	0	0	0	0	0	0	0	0	0	0	0	0	0	0	0	0	0	0	0	0	0	0	0	0	0	0	0	0	0	0	0	0	#DIV/0!	#DIV/0!	#DIV/0!	#DIV/0!	#DIV/0!	#DIV/0!	NA	NA	NA	NA	NA
1700049E15Rik	chr6:147690240-147702374	0	0	0	0	0	0	0	0.0726151	0	0	0	0	0	0	0	0.0179999	0	0	0	0.0221379	0	0	0	0	0.0236208	0	0	0.0482121	0.0187684	0	0.0389579	0.0224632	0	0.0466067	0.0215375	0.0240003	0.00991444	0.373901	#DIV/0!	0.55604	0.186762	0.143973	0.0685108	0.441649	NA	0.621886	0.25961	0.206249
1700049E22Rik	chr6:100527399-100533426	0	0	0	0	0	0	0	0	0	0	0	0	0	0	0	0	0	0	0	0	0	0	0	0	0	0	0	0	0	0	0	0	0	0	0	0	0	#DIV/0!	#DIV/0!	#DIV/0!	#DIV/0!	#DIV/0!	#DIV/0!	NA	NA	NA	NA	NA
1700049L16Rik	chr10:71979884-71980690	0	0	0	0	0	0	0	0	0	0	0	0	0	0	0	0	0	0	0	0	0	0	0	0	0	0	0	0	0	0	0	0	0	0	0	0	0	#DIV/0!	#DIV/0!	#DIV/0!	#DIV/0!	#DIV/0!	#DIV/0!	NA	NA	NA	NA	NA
1700051A21Rik	chr11:72266843-72268556	0	0	0	0	0	0	0	0	0	0	0	0	0	0	0	0	0	0.0113136	0	0	0	0	0	0	0	0	0	0	0	0	0.0245469	0	0.0165133	0	0	0	0.00145483	#DIV/0!	#DIV/0!	#DIV/0!	#DIV/0!	0.131115	0.373901	NA	NA	NA	NA	0.190748
1700052I22Rik	chr12:80923431-80924447	0	0	0	0	0	0	0	0	0	0.124815	0	0	0	0	0	0	0	0	0	0	0	0	0	0	0	0	0	0	0	0	0	0	0	0	0	0	0.00346708	#DIV/0!	#DIV/0!	#DIV/0!	0.373901	#DIV/0!	#DIV/0!	NA	NA	NA	0.441396	NA
1700054A03Rik	chr19:53076251-53084392	0	0	0.0233407	0	0	0	0	0	0	0	0	0.0211152	0	0	0	0	0	0	0.0594438	0.0272819	0	0	0	0	0	0	0	0	0	0	0	0	0	0	0	0	0.00364393	0.325289	#DIV/0!	#DIV/0!	0.373901	#DIV/0!	#DIV/0!	0.414183	NA	NA	0.441396	NA
1700054K19Rik	chr6:112210707-112212518	0	0	0	0	0	0	0	0	0	0	0	0	0	0	0	0	0	0	0	0	0	0	0	0	0	0	0	0	0	0	0	0	0	0	0	0	0	#DIV/0!	#DIV/0!	#DIV/0!	#DIV/0!	#DIV/0!	#DIV/0!	NA	NA	NA	NA	NA
1700055C04Rik	chr9:64038464-64041465	0	0	0	0	0	0	0	0	0	0	0	0	0	0	0	0	0	0	0	0	0	0	0	0	0	0	0	0	0	0	0	0	0	0	0	0	0	#DIV/0!	#DIV/0!	#DIV/0!	#DIV/0!	#DIV/0!	#DIV/0!	NA	NA	NA	NA	NA
1700057G04Rik	chr9:92309376-92357876	0	0	0	0	0	0	0	0	0.014726	0	0	0	0	0.0132855	0	0	0	0.0152897	0	0	0	0	0	0.017109	0	0	0.0170687	0	0.0159584	0	0	0	0	0	0	0	0.00259548	#DIV/0!	0.373901	0.922234	0.373901	0.373901	0.373901	NA	0.470365	0.93753	0.441396	0.437351
1700057H15Rik	chr4:124449625-124485959	0	0	0	0	0	0	0	0	0	0	0	0	0	0	0	0	0	0	0	0	0	0	0	0	0	0	0	0	0	0	0	0	0	0	0	0	0	#DIV/0!	#DIV/0!	#DIV/0!	#DIV/0!	#DIV/0!	#DIV/0!	NA	NA	NA	NA	NA
1700058G18Rik	chr10:116418120-116421235	0	3.05e-08	1.8e-07	0	1.8e-08	7.8e-09	0	0	0	0	0	0	0	0	0	0	0	0	4.27e-07	0	8.63e-09	1.38e-07	6.63e-08	0	0	5.78e-07	1.98e-06	0	0	0	0	0	0	0	0	0	9.53953e-08	0.646332	0.212826	0.220533	#DIV/0!	#DIV/0!	#DIV/0!	0.699556	0.322055	0.302318	NA	NA
1700060C16Rik	chr6:143593352-143651288	0	0	0	0	0.0283924	0.0269542	0.0267669	0.0290237	0.0276994	0	0.0289153	0.0273241	0	0.0249466	0	0	0	0.0287097	0	0.0350882	0	0	0	0	0.0374573	0	0.0318071	0.0382668	0	0	0.0309575	0.0356813	0	0	0.0340095	0.076098	0.0157805	0.373901	0.116385	0.705467	0.724421	0.375257	0.321438	0.441649	0.202029	0.75713	0.770464	0.43838
1700060C20Rik	chr2:158192007-158195734	0	0	0	0.0304015	0.0323058	0.0305962	0	0	0	0	0	0	0	0	0	0	0	0	0	0	0	0	0.0797121	0	0	0	0	0	0	0	0	0	0	0	0.0384461	0	0.00587394	#DIV/0!	0.872922	#DIV/0!	#DIV/0!	#DIV/0!	0.373901	NA	0.903379	NA	NA	NA
1700061F12Rik	chr2:9189514-9197484	0	0	0	0	0	0	0	0	0	0	0	0	0	0	0	0	0	0	0	0	0	0	0	0	0	0.0285386	0	0	0	0	0	0	0	0	0	0	0.000792739	#DIV/0!	#DIV/0!	0.373901	#DIV/0!	#DIV/0!	#DIV/0!	NA	NA	0.446518	NA	NA
1700061G19Rik	chr17:56875632-56888838	0.0131247	0.0579092	0.0370072	0.0217747	0.0227641	0.0274029	0.00539977	0.0235641	0.0225293	0.00531353	0	0	0	0	0.00537176	0	0	0	0.0552369	0.00725515	0.0422627	0.0379178	0.0657412	0.019774	0.0154734	0.0266776	0.0328584	0.0157723	0.0367771	0.0141286	0	0.0146868	0	0	0	0	0.017409	0.957473	0.271866	0.370848	0.0526489	0.583473	#DIV/0!	0.964576	0.389886	0.446518	0.0904491	0.641468
1700063A18Rik	chr1:95990658-96021758	0	0	0	0	0	0	0	0	0	0	0	0	0	0	0	0	0	0	0	0	0	0	0	0	0	0	0	0	0	0	0	0	0	0	0	0	0	#DIV/0!	#DIV/0!	#DIV/0!	#DIV/0!	#DIV/0!	#DIV/0!	NA	NA	NA	NA	NA
1700063D05Rik	chr9:41206154-41217627	0.0567587	0.165638	0.0793917	0.0705636	0.0995329	0.213069	0.0234816	0.152912	0.048658	0	0.0254006	0.0239811	0.0473418	0.0438421	0.0231919	0.0504793	0.0249355	0.0252278	0.235693	0.154485	0.0900635	0.161063	0.0620645	0.168315	0.0329779	0.113329	0.112019	0.0336792	0.078745	0.0301493	0	0.0313972	0	0.032523	0.0299834	0	0.0705803	0.329498	0.962646	0.827554	0.153773	0.0985512	0.39792	0.418208	0.971435	0.861904	0.220865	0.151938
1700063O14Rik	chr5:91766241-91767300	0	0	0	0	0	0	0	0	0	0	0	0	0	0	0	0	0	0	0	0	0	0	0	0	0	0	0	0	0	0	0	0	0	0	0	0	0	#DIV/0!	#DIV/0!	#DIV/0!	#DIV/0!	#DIV/0!	#DIV/0!	NA	NA	NA	NA	NA
1700064J06Rik	chr10:119092904-119103107	0	0	0	0	0	0	0	0	0	0	0	0	0	0	0	0	0	0	0	0	0	0	0	0	0	0	0	0	0	0	0	0	0	0	0	0	0	#DIV/0!	#DIV/0!	#DIV/0!	#DIV/0!	#DIV/0!	#DIV/0!	NA	NA	NA	NA	NA
1700064M15Rik	chr12:99626052-99627974	0	0	0	0.0535622	0.0283924	0.0808625	0	0.0290237	0.0276994	0	0	0	0	0	0	0	0	0	0	0	0	0	0	0.0318543	0.0374573	0.0428819	0	0	0	0	0	0	0	0	0	0	0.00921483	#DIV/0!	0.0777026	0.657626	#DIV/0!	#DIV/0!	#DIV/0!	NA	0.147385	0.715407	NA	NA
1700065D16Rik	chr9:95855417-95857882	0	0.0680485	0	0.0736525	0.122312	0.0370566	0.0738725	0.159721	0.03808	0	2.32e-08	0.0790953	0	0	0	0	0	0	0	0.0486206	0	0.234188	0.0978168	0.0438951	0.0511274	0.0594138	0.0868228	0	0	0	0.0669155	0.125787	0	0	0.0721105	0	0.0427371	0.827708	0.483744	0.546737	0.373901	0.151834	0.373901	0.86196	0.574507	0.612953	0.441396	0.215739
1700065I16Rik	chr15:63817187-63819540	0	0	0	0	0	0	0	0	0	0	0	0	0	0	0	0	0	0	0	0	0	0	0	0	0	0	0	0	0	0	0	0	0	0	0	0	0	#DIV/0!	#DIV/0!	#DIV/0!	#DIV/0!	#DIV/0!	#DIV/0!	NA	NA	NA	NA	NA
1700065I17Rik	chr18:56588347-56594779	0	0	0	0	0	0	0	0	0	0	0	0	0	0	0	0	0	0	0	0	0.0411757	0	0	0	0	0	0	0	0	0	0	0	0	0	0	0	0.00114377	0.373901	#DIV/0!	#DIV/0!	#DIV/0!	#DIV/0!	#DIV/0!	0.441649	NA	NA	NA	NA
1700065J11Rik	chr6:35330845-35336829	0	0	0	0	0	0	0	0	0	0	0	0	0	0	0	0	0	0	0	0	0	0	0	0	0	0	0	0	0	0	0	0	0	0	0	0	0	#DIV/0!	#DIV/0!	#DIV/0!	#DIV/0!	#DIV/0!	#DIV/0!	NA	NA	NA	NA	NA
1700065J18Rik	chr1:192841704-192842739	0	0	0	0	0	0	0	0	0	0	0	0	0	0	0	0	0	0	0	0	0	0	0	0	0	0	0	0.0784945	0	0	0	0	0	0	0	0	0.0021804	#DIV/0!	#DIV/0!	#DIV/0!	0.373901	#DIV/0!	#DIV/0!	NA	NA	NA	0.441396	NA
1700065O20Rik	chr18:49803331-49817956	0	0	0	0	0	0	0	0	0	0	0	0	0	0	0	0	0	0	0	0	0	0	0	0	0	0	0	0	0	0	0	0	0	0	0	0	0	#DIV/0!	#DIV/0!	#DIV/0!	#DIV/0!	#DIV/0!	#DIV/0!	NA	NA	NA	NA	NA
1700066B17Rik	chr1:39842427-39847330	0	0	0	0	0	0	0.0356473	0	0	0	0	0	0	0	0	0	0	0	0.151448	0	0	0	0	0	0	0	0	0	0	0	0	0	0	0	0	0	0.00519709	0.373901	#DIV/0!	0.373901	#DIV/0!	#DIV/0!	#DIV/0!	0.441649	NA	0.446518	NA	NA
1700066N21Rik	chr5:87908587-87979351	0	0	0	0	0	0	0	0	0	0	0	0	0	0	0	0	0	0	0	0	0	0	0	0	0	0	0	0	0	0	0	0	0	0	0	0	0	#DIV/0!	#DIV/0!	#DIV/0!	#DIV/0!	#DIV/0!	#DIV/0!	NA	NA	NA	NA	NA
1700066O22Rik	chr18:57504421-57533752	0	0	0	0	0	0	0	0	0	0	0	0	0	0	0	0	0	0	0	0	0	0	0	0	0	0	0	0	0	0	0	0	0	0	0	0	0	#DIV/0!	#DIV/0!	#DIV/0!	#DIV/0!	#DIV/0!	#DIV/0!	NA	NA	NA	NA	NA
1700067G17Rik	chr1:89016112-89022210	0	0	0	0	0	0	0	0	0	0	0	0	0	0	0	0	0	0	0	0	0	0	0	0	0	0	0	0	0	0	0	0	0	0	0	0	0	#DIV/0!	#DIV/0!	#DIV/0!	#DIV/0!	#DIV/0!	#DIV/0!	NA	NA	NA	NA	NA
1700067P10Rik	chr17:48089631-48090920	0	0	0	0	0	0	0	0	0	0	0	0	0	0	0	0	0	0	0	0	0	0	0	0	0	0	0	0	0	0	0	0	0	0	0	0	0	#DIV/0!	#DIV/0!	#DIV/0!	#DIV/0!	#DIV/0!	#DIV/0!	NA	NA	NA	NA	NA
1700069L16Rik	chr5:113692423-113724772	0	0	0	0	0	0	0	0	0	0	0	0	0	0	0	0	0	0	0	0	0	0	0.0313237	0.0283166	0	0	0	0	0	0	0.0274941	0.0316945	0	0	0	0	0.0033008	#DIV/0!	0.117127	#DIV/0!	#DIV/0!	0.118116	#DIV/0!	NA	0.202276	NA	NA	0.175652
1700069P05Rik	chr6:118246694-118248454	0	0	0	0	0	0	0	0	0	0	0	0	0	0	0	0	0	0	0	0	0	0	0	0	0	0	0	0	0	0	0	0	0	0	0	0	0	#DIV/0!	#DIV/0!	#DIV/0!	#DIV/0!	#DIV/0!	#DIV/0!	NA	NA	NA	NA	NA
1700071K01Rik	chr11:81572501-81573539	0	0	0	0	0	0	0	0	0	0	0	0	0	0	0	0	0	0	0	0	0	0	0	0	0	0	0	0	0	0	0	0	0	0	0	0	0	#DIV/0!	#DIV/0!	#DIV/0!	#DIV/0!	#DIV/0!	#DIV/0!	NA	NA	NA	NA	NA
1700072B07Rik	chr9:58370503-58374183	0	0	0	0	0	0	0	0	0	0	0	0	0	0	0	0	0	0	0	0	0	0	0	0	0	0	0	0	0	0	0	0	0	0	0	0	0	#DIV/0!	#DIV/0!	#DIV/0!	#DIV/0!	#DIV/0!	#DIV/0!	NA	NA	NA	NA	NA
1700072O05Rik	chr6:120554795-120574204	0	0	0	0	0	0	0.0254856	0	0	0	0	0	0	0	0	0	0	0	0	0	0	0.034872	0	0	0	0	0	0	0	0	0	0	0	0	0	0	0.0016766	#DIV/0!	0.373901	0.373901	#DIV/0!	#DIV/0!	#DIV/0!	NA	0.470365	0.446518	NA	NA
1700074H08Rik	chr13:119680041-119681582	0	0	0	0	0	0	0	0	0	0	0	0	0	0	0	0	0	0	0	0	0	0	0	0	0	0	0	0.0483515	0	0	0	0	0	0	0	0	0.0013431	#DIV/0!	#DIV/0!	#DIV/0!	0.373901	#DIV/0!	#DIV/0!	NA	NA	NA	0.441396	NA
1700074P13Rik	chr6:40920459-40940557	0	0	0	0	0	0	0	0	0	0	0	0	0	0	0	0	0	0	0	0	0	0	0	0	0	0	0	0	0	0	0	0	0	0	0	0	0	#DIV/0!	#DIV/0!	#DIV/0!	#DIV/0!	#DIV/0!	#DIV/0!	NA	NA	NA	NA	NA
1700080E11Rik	chr9:105143343-105145082	0	0	0	0	0	0	0	0	0	0	0	0	0	0	0	0	0	0	0	0	0	0	0	0	0	0	0	0	0	0	0	0	0	0	0	0	0	#DIV/0!	#DIV/0!	#DIV/0!	#DIV/0!	#DIV/0!	#DIV/0!	NA	NA	NA	NA	NA
1700080N15Rik	chr2:4132064-4141141	0	0	0	0	0	0	0	0	0	0	0	0	0	0	0	0	0	0	0	0	0	0	0	0	0	0	0	0	0	0	0	0	0	0	0	0	0	#DIV/0!	#DIV/0!	#DIV/0!	#DIV/0!	#DIV/0!	#DIV/0!	NA	NA	NA	NA	NA
1700080O16Rik	chrX:51968694-51972772	0	0	0	0.00973172	0	0	0	0	0	0	0	0	0	0	0	0	0	0	0	0	0	0	0	0	0	0	0	0	0	0	0	0	0	0	0	0	0.000270326	#DIV/0!	0.373901	#DIV/0!	#DIV/0!	#DIV/0!	#DIV/0!	NA	0.470365	NA	NA	NA
1700081H04Rik	chr5:119108235-119114543	0	0	0	0	0	0	0	0	0	0	0	0	0	0	0	0	0	0	0	0	0	0	0	0	0	0	0	0	0	0	0	0	0	0	0	0	0	#DIV/0!	#DIV/0!	#DIV/0!	#DIV/0!	#DIV/0!	#DIV/0!	NA	NA	NA	NA	NA
1700081H22Rik	chr7:50517308-50575884	0	0	0	0	0	0	0	0	0	0	0	0	0	0	0	0	0	0	0	0	0	0	0	0	0	0	0	0	0	0	0	0	0	0	0	0	0	#DIV/0!	#DIV/0!	#DIV/0!	#DIV/0!	#DIV/0!	#DIV/0!	NA	NA	NA	NA	NA
1700084F23Rik	chr13:70004049-70028348	0	0	0	0	0	0	0	0	0	0	0	0	0	0	0	0	0	0	0	0	0	0	0	0	0	0	0	0	0	0	0	0	0	0	0	0	0	#DIV/0!	#DIV/0!	#DIV/0!	#DIV/0!	#DIV/0!	#DIV/0!	NA	NA	NA	NA	NA
1700084J12Rik	chr15:33405208-33405939	0	0	0	0.0225765	0.023869	0	0	0	0	0	0	0	0	0.0210437	0	0	0	0	0	0	0	0	0	0	0	0	0	0	0	0	0	0	0	0	0	0	0.0018747	#DIV/0!	0.116424	#DIV/0!	#DIV/0!	0.373901	#DIV/0!	NA	0.202041	NA	NA	0.437351
1700085B03Rik	chr5:127256859-127281623	0	0	0	0	0	0	0	0	0	0	0	0	0	0	0	0	0	0	0	0	0	0	0	0	0	0	0	0	0	0	0	0	0	0	0	0	0	#DIV/0!	#DIV/0!	#DIV/0!	#DIV/0!	#DIV/0!	#DIV/0!	NA	NA	NA	NA	NA
1700085C21Rik	chr12:82932519-82939155	0	0	0	0	0	0	0	0	0	0	0	0	0	0	0	0	0	0	0	0	0	0	0	0	0	0	0	0	0	0	0	0	0	0	0	0	0	#DIV/0!	#DIV/0!	#DIV/0!	#DIV/0!	#DIV/0!	#DIV/0!	NA	NA	NA	NA	NA
1700086L19Rik	chr12:74284275-74295950	0	0	0	0	0.0410457	0	0.0581718	0	0	0	0	0	0	0	0	0	0	0	0	0	0.0249025	0.0267411	0.0515202	0.0465547	0	0	0	0	0	0	0	0	0	0	0	0	0.00691489	0.373901	0.148669	0.373901	#DIV/0!	#DIV/0!	#DIV/0!	0.441649	0.243469	0.446518	NA	NA
1700088E04Rik	chr15:79134654-79141251	0.10744	0.166096	0.168345	0.214885	0.489924	0.239702	0.538384	0.457189	0.369895	0.201543	0.144057	0.167189	0.0250863	0.146595	0.0364511	0.153159	0.0737623	0.0506207	0.062309	0.0887693	0.204505	0.232648	0.144702	0.195829	0.392293	0.407037	0.218401	0.0882225	0.0438591	0.175803	0.132647	0.162479	0.0659243	0.119583	0.0853636	0.0545031	0.184033	0.58126	0.247382	0.209975	0.180929	0.349251	0.876093	0.640438	0.36246	0.290443	0.252408	0.436215
1700091H14Rik	chr14:42089749-42095277	0	0	0	0	0	0	0	0	0	0	0	0	0	0	0	0	0	0	0	0	0	0	0	0	0	0	0	0	0	0	0	0	0	0	0	0	0	#DIV/0!	#DIV/0!	#DIV/0!	#DIV/0!	#DIV/0!	#DIV/0!	NA	NA	NA	NA	NA
1700092C02Rik	chr8:77624171-77628956	0	0	0	0	0	0	0	0	0	0	0	0	0	0	0	0	0	0	0	0	0	0	0	0	0	0	0	0	0	0	0	0	0	0	0	0	0	#DIV/0!	#DIV/0!	#DIV/0!	#DIV/0!	#DIV/0!	#DIV/0!	NA	NA	NA	NA	NA
1700092C10Rik	chr14:69164798-69171843	0	0	0	0	0	0	0	0	0	0.0941296	0	0	0.0645083	0.059671	0.0947865	0.206204	0.0338919	0.154513	0	0	0	0	0	0	0	0	0	0.045651	0.0712476	0.163415	0.0369535	0.0425804	0.0497453	0.132075	0.161845	0.408241	0.0505405	#DIV/0!	#DIV/0!	#DIV/0!	0.26205	0.0614334	0.368851	NA	NA	NA	0.346438	0.102067
1700092E19Rik	chr13:26283158-26312406	0	0	0	0	0	0	0	0	0	0	0	0	0	0	0	0	0	0	0	0	0	0	0	0	0	0	0	0	0	0	0	0	0	0	0	0	0	#DIV/0!	#DIV/0!	#DIV/0!	#DIV/0!	#DIV/0!	#DIV/0!	NA	NA	NA	NA	NA
1700092K14Rik	chr11:114198257-114199199	0	0	0	0	0.125574	0	0	0	0	0	0	0	0	0	0	0	0	0	0	0	0	0	0	0	0	0	0	0	0	0	0	0	0	0	0	0	0.00348817	#DIV/0!	0.373901	#DIV/0!	#DIV/0!	#DIV/0!	#DIV/0!	NA	0.470365	NA	NA	NA
1700093K21Rik	chr11:23516202-23519942	0	0.0177851	0.0123001	0.0151037	0	0.0152039	0	0	0	0	0	0	0.0152025	0	0	0	0	0	0.0217471	0.0399483	0.0280373	0.0603092	0.240853	0.0786742	0.0426205	0	0	0.0434885	0	0.0281304	0.0175669	0	0.0236381	0	0	0.0156478	0.019896	0.0567597	0.11309	0.373901	0.134077	0.376141	0.373901	0.0973805	0.198589	0.446518	0.196723	0.439369
1700094M24Rik	chr6:52492450-52500085	0	0	0	0	0	0	0	0	0	0	0	0	0	0	0	0	0	0	0	0	0	0	0	0	0	0	0	0	0	0	0	0	0	0	0	0	0	#DIV/0!	#DIV/0!	#DIV/0!	#DIV/0!	#DIV/0!	#DIV/0!	NA	NA	NA	NA	NA
1700095A21Rik	chr4:146519038-146546873	0	0	0	0	0	0	0	0	0	0	0	0	0	0	0	0	0	0	0	0	0	0	0	0	0	0	0	0	0	0	0	0	0	0	0	0	0	#DIV/0!	#DIV/0!	#DIV/0!	#DIV/0!	#DIV/0!	#DIV/0!	NA	NA	NA	NA	NA
1700095B10Rik	chr5:112793291-112801701	0	0	0	5.24e-07	0	0	0	0	0	5.45e-08	1.14e-05	0	0	0.000349472	0	0	0	0	0	0	0	0	0	0	0	0	4.29e-08	8.08e-08	0	0	0	0	0	0	0	0	1.00437e-05	#DIV/0!	0.373901	0.373901	0.37388	0.373901	#DIV/0!	NA	0.470365	0.446518	0.441396	0.437351
1700095B22Rik	chr3:105448189-105452955	0	0	0	0	0	0	0	0.0295345	0	0	0	0	0	0	0	0	0	0	0	0	0	0	0	0	0	0	0.0163609	0	0	0	0	0	0	0	0	0	0.00127487	#DIV/0!	#DIV/0!	0.716294	#DIV/0!	#DIV/0!	#DIV/0!	NA	NA	0.767402	NA	NA
1700096J18Rik	chr11:109346866-109353651	0	0	0	0.0456404	0	0	0	0	0	0	0	0.0467408	0	0	0	0	0	0	0	0.0589389	0	0	0	0.0534742	0	0	0	0	0	0	0	0	0	0	0	0	0.00568873	0.373901	0.916644	#DIV/0!	0.373901	#DIV/0!	#DIV/0!	0.441649	0.936757	NA	0.441396	NA
1700100L14Rik	chr13:70573240-70576104	0	0	0	0	0	0	0	0	0	0	0	0	0	0	0	0	0	0	0	0	0	0	0	0	0	0	0	0	0	0	0	0	0	0	0	0	0	#DIV/0!	#DIV/0!	#DIV/0!	#DIV/0!	#DIV/0!	#DIV/0!	NA	NA	NA	NA	NA
1700101E01Rik	chr2:28955480-29055066	0.219421	0.136243	0.130604	0.0496148	0.15674	0.0332952	0.0988163	0.286572	0.119757	0.145454	0	0.056438	0.070145	0.0925788	0.0326234	0.0355226	0.0175715	0.0177574	0.118945	0.0436915	0.0636596	0.0388625	0.0219617	0	0.0466176	0.133675	0.0999338	0.0475805	0.0370415	0	0	0.0929821	0.0517482	0	0.0361319	0.0404507	0.0714565	0.0763763	0.213358	0.310253	0.431491	0.626785	0.899047	0.124398	0.322643	0.400225	0.495469	0.681779
1700101O22Rik	chr12:7372038-7380330	0	0	0	0	0	0	0	0	0	0	0	0	0	0	0	0	0	0	0	0	0	0	0	0	0	0	0	0	0	0	0	0	0	0	0	0	0	#DIV/0!	#DIV/0!	#DIV/0!	#DIV/0!	#DIV/0!	#DIV/0!	NA	NA	NA	NA	NA
1700102H20Rik	chr17:3557823-3559863	0.0681503	0.0653447	0.563885	0.225604	0.303796	0.510454	0.28472	0.244655	0.466205	0.221349	0.0607509	0.173562	0.395109	0.156834	0.333214	0.0603363	0.177552	0.0601688	0.237092	0.216844	0	0.375161	0.65074	0.327797	0.0772522	0	0.262377	0.0927205	0.0620226	0.141621	0.128523	0.147913	0.519437	0	0	0.0784428	0.213601	0.679188	0.471617	0.102123	0.372712	0.848279	0.194618	0.729969	0.563024	0.162231	0.441396	0.876816
1700104A03Rik	chr9:54268579-54301570	0	0	0	0	0	0	0	0	0	0	0	0	0	0	0	0	0	0	0	0	0	0	0	0	0	0	0	0	0	0	0	0	0	0	0	0	0	#DIV/0!	#DIV/0!	#DIV/0!	#DIV/0!	#DIV/0!	#DIV/0!	NA	NA	NA	NA	NA
1700105P06Rik	chr19:7383002-7383557	0	0	0	0	0.0354095	0	0.099963	0	0.0687971	0	0	0.0339834	0	0	0	0	0	0	0	0	0	0	0.0869862	0.0787081	0.0463006	0	0.0786266	0	0.0369433	0.0847153	0	0.0441528	0	0	0	0.0470245	0.0206003	#DIV/0!	0.222893	0.715373	0.340146	0.373901	0.373901	NA	0.334208	0.76668	0.43121	0.437351
1700106J16Rik	chr11:88294042-88295261	0	0	0.0134939	0	0.0877469	0	0	0.0129266	0	0	0	0	0	0	0	0	0	0	0	0.0158297	0	0.0165308	0	0.0143781	0.016886	0	0	0	0	0	0	0	0	0	0	0	0.00493867	0.915999	0.558291	0.86136	#DIV/0!	#DIV/0!	#DIV/0!	0.934316	0.641952	0.889005	NA	NA
1700108J01Rik	chr14:122229904-122233638	0	0	0	0	0	0	0	0	0	0	0	0	0	0	0	0	0	0	0	0	0	0	0	0	0	0	0	0	0	0	0	0	0	0	0	0	0	#DIV/0!	#DIV/0!	#DIV/0!	#DIV/0!	#DIV/0!	#DIV/0!	NA	NA	NA	NA	NA
1700109F18Rik	chr2:74710043-74716130	0	0.0237947	0	0	0	0	0	0	0	0	0	0	0	0	0	0	0	0	0	0	0	0	0	0	0	0	0	0	0	0	0	0	0	0	0	0	0.000660964	0.373901	#DIV/0!	#DIV/0!	#DIV/0!	#DIV/0!	#DIV/0!	0.441649	NA	NA	NA	NA
1700109G14Rik	chr14:61292982-61305334	0	0	0	0	0	0	0	0	0	0	0	0	0	0	0	0	0	0	0	0	0	0	0	0	0	0	0	0	0	0	0	0	0	0	0	0	0	#DIV/0!	#DIV/0!	#DIV/0!	#DIV/0!	#DIV/0!	#DIV/0!	NA	NA	NA	NA	NA
1700109G15Rik	chr11:84716975-84720432	0	0	0	0	0	0	0	0	0	0	0	0	0	0	0	0	0	0	0.085772	0.0784096	0	0	0	0	0	0	0	0	0	0	0	0	0	0	0	0	0.0045606	0.116916	#DIV/0!	#DIV/0!	#DIV/0!	#DIV/0!	#DIV/0!	0.176139	NA	NA	NA	NA
1700109I08Rik	chr14:39655662-39685293	0	0	0	0	0	0	0	0	0	0	0	0	0	0	0	0	0	0	0	0	0	0	0	0	0	0	0	0	0	0	0	0	0	0	0	0	0	#DIV/0!	#DIV/0!	#DIV/0!	#DIV/0!	#DIV/0!	#DIV/0!	NA	NA	NA	NA	NA
1700110I01Rik	chr14:3262401-3305831	0	0	0.00230404	0.00853037	0	0	0.000898296	0	0	0	0	0	0	0	0	0	0	0	0	0.00216572	0	0	0.00778457	0.00524635	0.00288723	0	0.00196189	0	0.00183124	0	0.00316852	0	0.0051154	0	0	0	0.00116371	0.967206	0.702303	0.218197	0.373901	0.137605	#DIV/0!	0.972461	0.767316	0.299644	0.441396	0.198764
1700110M21Rik	chr14:101197689-101200069	0	0	0	0	0	0	0	0	0	0	0	0	0	0	0	0	0	0	0	0	0	0	0	0	0	0	0	0	0	0	0	0	0	0	0	0	0	#DIV/0!	#DIV/0!	#DIV/0!	#DIV/0!	#DIV/0!	#DIV/0!	NA	NA	NA	NA	NA
1700111N16Rik	chrX:69929259-70143588	0.0157188	0	0	0	0	0	0	0	0	0	0	0	0	0	0	0	0	0	0	0	0	0	0	0	0	0	0	0	0	0	0	0	0	0	0	0	0.000436633	0.373901	#DIV/0!	#DIV/0!	#DIV/0!	#DIV/0!	#DIV/0!	0.441649	NA	NA	NA	NA
1700112H15Rik	chr1:184527840-184557691	0	0	0	0.0207925	0	0	0	0	0	0	0	0	0	0	0	0	0	0	0	0.0273721	0	0	0	0	0	0	0	0	0	0	0	0	0	0	0	0	0.00133791	0.373901	0.373901	#DIV/0!	#DIV/0!	#DIV/0!	#DIV/0!	0.441649	0.470365	NA	NA	NA
1700112J05Rik	chr5:77006441-77018863	0	0	0	0	0	0	0	0	0	0	0	0	0	0	0	0	1.68e-07	0	2.16e-08	0	0	1.46e-08	3.48e-08	0.0541035	0	0	3.79e-08	0.0287742	0	0.0515233	0	7.88e-11	0	1.69e-07	0	0	0.00373337	0.373901	0.3739	0.373901	0.14701	0.373901	0.996853	0.441649	0.470365	0.446518	0.212286	0.437351
1700113H08Rik	chr10:87058045-87230599	0	0	0	0.0319894	0	0	0	0	0.0220634	0.0104139	0	0.0216826	0.0322016	0	0	0	0.022701	0.0114597	0	0.0141518	0	0.0443438	0.0427144	0.0385638	0.0452852	0.0173331	0.0256421	0.0153953	0	0	0	0	0	0	0.0137998	0	0.0113817	0.373901	0.0445804	0.117252	0.529447	0.373901	0.444363	0.441649	0.0958059	0.181543	0.591099	0.437351
1700120E14Rik	chr18:74495677-74531124	0	0	0.00800739	0	0	0	0	0.0153074	0	0	0	0	0	0	0	0	0	0	0	0	0.009139	0	0	0	0.0100381	0	0	0.0102338	0	0	0	0	0	0	0	0	0.0014646	0.930278	#DIV/0!	0.787754	0.373901	#DIV/0!	#DIV/0!	0.944716	NA	0.828106	0.441396	NA
1700120G07Rik	chr7:135191764-135196002	0	0	0	0	0	0	0	0	0	0	0	0	0	0	0	0	0	0	0	0	0	0	0	0	0	0	0	0	0	0	0	0	0	0	0	0	0	#DIV/0!	#DIV/0!	#DIV/0!	#DIV/0!	#DIV/0!	#DIV/0!	NA	NA	NA	NA	NA
1700121L16Rik	chrX:104816775-104842455	0	0	0	0	0	0	0	0	0	0	0	0	0	0	0	0	0	0	0	0	0	0	0	0	0	0	0	0	0	0	0	0	0	0	0	0	0	#DIV/0!	#DIV/0!	#DIV/0!	#DIV/0!	#DIV/0!	#DIV/0!	NA	NA	NA	NA	NA
1700121N20Rik	chr12:106442651-106447666	0	0	0	0	0	0	0	0	0	0	0	0	0	0	0	0	0	0	0	0	0	0	0	0	0	0	0	0	0	0	0	0	0	0	0	0	0	#DIV/0!	#DIV/0!	#DIV/0!	#DIV/0!	#DIV/0!	#DIV/0!	NA	NA	NA	NA	NA
1700122O11Rik	chr17:48036744-48038293	0	0	0	0	0	0	0	0	0	0	0	0	0	0	0	0	0	0	0	0	0	0	0	0	0	0	0	0	0	0	0	0	0	0	0	0	0	#DIV/0!	#DIV/0!	#DIV/0!	#DIV/0!	#DIV/0!	#DIV/0!	NA	NA	NA	NA	NA
1700123K08Rik	chr5:138561839-138564694	0	0	0	0	0	0	0	0	0	0	0	0	0	0	0	0	0	0	0	0	0	0	0	0	0	0	0	0	0	0	0	0	0	0	0	0	0	#DIV/0!	#DIV/0!	#DIV/0!	#DIV/0!	#DIV/0!	#DIV/0!	NA	NA	NA	NA	NA
1700123L14Rik	chr6:96164502-96166205	0	0	0	0	0	0	0	0	0	0	0	0	0	0	0	0	0	0	0	0	0.0105075	0	0	0	0	0	0	0	0	0	0	0	0	0	0	0	0.000291875	0.373901	#DIV/0!	#DIV/0!	#DIV/0!	#DIV/0!	#DIV/0!	0.441649	NA	NA	NA	NA
1700123O12Rik	chr4:10508030-10797802	0	0	0	0	0	0	0	0	0	0	0	0	0	0	0	0	0	0	0	0	0	0	0	0	0	0	0	0	0	0	0	0	0	0	0	0	0	#DIV/0!	#DIV/0!	#DIV/0!	#DIV/0!	#DIV/0!	#DIV/0!	NA	NA	NA	NA	NA
1700123O21Rik	chr16:5975586-5998496	0	0	0	0	0	0	0	0	0	0	0	0	0	0	0	0	0	0	0	0	0	0	0.0331278	0	0	0	0	0	0	0	0	0	0	0	0	0	0.000920217	#DIV/0!	0.373901	#DIV/0!	#DIV/0!	#DIV/0!	#DIV/0!	NA	0.470365	NA	NA	NA
1700125G02Rik	chr4:124890887-124894782	0	0	0	0	0	0	0	0	0	0	0	0	0	0	0	0	0	0	0	0	0	0	0	0	0	0	0	0	0	0	0	0	0	0	0	0	0	#DIV/0!	#DIV/0!	#DIV/0!	#DIV/0!	#DIV/0!	#DIV/0!	NA	NA	NA	NA	NA
1700125G22Rik	chr3:27154025-27157019	0	0.0429184	0	0	0	0	0	0	0	0	0	0	0	0	0	0	0	0	0	0	0.0233813	0.0753375	0.0241913	0	0	0	0	0	0	0	0	0	0.028511	0	0	0	0.00539832	0.709772	0.209495	#DIV/0!	#DIV/0!	0.373901	#DIV/0!	0.757791	0.318037	NA	NA	0.437351
1700125H03Rik	chr8:68368458-68375710	0	0	0	0	0	0	0	0	0.0852782	0	0	0	0	0	0	0	0	0	0	0	0	0	0	0.0484822	0	0.0429726	0	0	0	0	0	0	0	0	0	0	0.00490925	#DIV/0!	0.373901	0.680656	#DIV/0!	#DIV/0!	#DIV/0!	NA	0.470365	0.735468	NA	NA
1700125H20Rik	chr11:85171095-85181154	0.018838	0.0183883	0.0176271	0.0468574	0.0821893	0.0786133	0.0155491	0.0169144	0.0161577	0.015262	0	0	0	0.0145744	0	0	0	0	0	0.0206469	0.0200546	0.0431001	0.0622772	0.0375024	0.0220287	0	0.0187088	0	0	0	0	0	0	0	0	0	0.0157025	0.525745	0.185059	0.721467	0.373901	0.373901	#DIV/0!	0.589217	0.288381	0.771069	0.441396	0.437351
1700126H18Rik	chr5:66166606-66191335	0	0	0	0	0	0	0	0	0	0	0	0	0	0	0	0	0	0	0	0	0	0	0	0	0	0	0	0	0	0	0	0	0	0	0	0	0	#DIV/0!	#DIV/0!	#DIV/0!	#DIV/0!	#DIV/0!	#DIV/0!	NA	NA	NA	NA	NA
1700128A07Rik	chr14:106417186-106486484	0	0	0	0	0	0	0	0	0	0	0	0	0	0	0	0	0	0	0	0	0	0	0	0	0	0	0	0	0	0	0	0	0	0	0	0	0	#DIV/0!	#DIV/0!	#DIV/0!	#DIV/0!	#DIV/0!	#DIV/0!	NA	NA	NA	NA	NA
1700128F08Rik	chr9:8221888-8241987	0	0	0	0	0	0	0	0	0	0	0	0	0	0	0	0	0	0	0	0	0	0	0	0	0	0	0	0	0	0	0	0	0	0	0	0	0	#DIV/0!	#DIV/0!	#DIV/0!	#DIV/0!	#DIV/0!	#DIV/0!	NA	NA	NA	NA	NA
1700129C05Rik	chr14:59133039-59142893	0	0	0	0	0	0	0	0	0	0	0	0	0	0	0	0	0	0	0	0	0	0	0	0	0	0	0	0	0	0	0	0	0	0	0	0	0	#DIV/0!	#DIV/0!	#DIV/0!	#DIV/0!	#DIV/0!	#DIV/0!	NA	NA	NA	NA	NA
1810007C17Rik	chr12:49476992-49480862	0	0	0	0	0	0	0	0	0	0	0	0.0240271	0	0	0	0.0252876	0	0	0	0	0	0	0	0	0	0	0	0	0	0	0	0	0	0	0	0	0.00136985	#DIV/0!	#DIV/0!	#DIV/0!	0.373901	#DIV/0!	0.373901	NA	NA	NA	0.441396	NA
1810007D17Rik	chr19:58606328-58629753	0	0	0	0	0	0	0	0	0	0	0	0.022558	0	0	0	0.332535	0	0	0	0	0	0	0	0	0	0	0	0	0	0	0	0	0	0	0	0	0.00986369	#DIV/0!	#DIV/0!	#DIV/0!	0.373901	#DIV/0!	0.373901	NA	NA	NA	0.441396	NA
1810007I06Rik	chr16:13729835-13739471	0	0	0	0	0	0.165996	0	0	0	0	0	0	0	0	0	0	0	0	0	0	0	0	0	0	0	0	0	0	0.0902409	0	0	0	0	0	0	0	0.00711769	#DIV/0!	0.373901	#DIV/0!	0.373901	#DIV/0!	#DIV/0!	NA	0.470365	NA	0.441396	NA
1810009J06Rik	chr6:40964771-40968427	0	0	0	7.23938	6.98992	0.851135	1.43486	3.48423	0	0	0	0.383767	0	0	0	0.319058	0	0	0	0	0	1.51775	0.79196	5.10796	0	0	0	0	0.0102826	0	0	0	0	0	0	0	0.781397	#DIV/0!	0.361032	0.180157	0.385713	#DIV/0!	0.373901	NA	0.470365	0.25597	0.452429	NA
1810010H24Rik	chr11:107028222-107030442	7.5891	8.19447	9.76181	8.25108	6.5356	7.58554	3.15689	4.1234	3.03156	2.75064	2.46604	1.71729	1.78068	2.65968	2.07809	1.97284	2.05373	1.94389	13.8596	11.176	10.4549	5.27408	5.66488	4.14143	2.70882	2.72564	1.8632	1.44014	1.84767	1.24611	1.24187	1.63182	1.96712	1.69408	1.23668	1.6089	4.15098	0.053322	0.0229332	0.0880057	0.0876158	0.167875	0.0297474	0.0926192	0.0578874	0.143343	0.139199	0.234738
1810013A23Rik	chr17:28271707-28273163	0	0	0	0	0	0	0	0	0.054583	0.103607	0	0	0	0	0	0	0	0	0	0	0	0	0	0	0	0	0.0615689	0	0	0	0	0	0	0.071422	0	0	0.00808836	#DIV/0!	#DIV/0!	0.936418	0.373901	#DIV/0!	0.373901	NA	NA	0.949203	0.441396	NA
1810018F18Rik	chr19:58698916-58701323	0	0	0	0	0	0	0	0	0	0	0	0.318312	0	0	0	0.925393	0	0	0	0	0.0126202	0	0	0.0236109	0	0	0	0	0.0769631	0	0	0	0	0	0	0	0.0376916	0.373901	0.373901	#DIV/0!	0.502025	#DIV/0!	0.373901	0.441649	0.470365	NA	0.564639	NA
1810020O05Rik	chr6:87675592-87690847	0	0.0168641	0	0	0	0.0288247	0	0	0	0.0139879	0	0.0582719	0.0144111	0	0	0.0615127	0.0152224	0.046134	0.0412518	0	0.0368021	0.019778	0.0762076	0.0172069	0	0.0463859	0.0171664	0	0.0160501	0	0.016659	0	0	0.0199432	0	0.0205383	0.0162005	0.22504	0.261288	0.192744	0.365184	0.923628	0.144949	0.302651	0.378055	0.270757	0.441396	0.936998
1810024B03Rik	chr2:127186354-127208280	0.0137725	0.0134684	0.0387323	0	0	0.0114978	0	0	0.0118161	0	0	0	0	0	0	0	0	0	0	0.0302979	0.0147116	0.015821	0.0152398	0	0	0	0.0137248	0	0	0.0147611	0	0	0	0	0	0	0.00538454	0.594764	0.368755	0.921138	0.373901	#DIV/0!	#DIV/0!	0.65284	0.470365	0.936671	0.441396	NA
1810033B17Rik	chr8:3665761-3668905	5.21865	9.71582	7.49502	7.03864	7.99305	7.82693	4.58932	4.37501	4.97579	0.229194	0.0845087	0.119332	0.0787221	0.255519	0.012858	0.112019	0.0831859	0.0840185	11.8125	12.6043	10.1563	8.86976	7.59758	8.09984	4.66005	7.28293	4.64623	0.112741	0.131593	0.302891	0.0910612	0.070022	0.102105	0.0545258	0.0841076	0.037434	3.80565	0.0526815	0.294749	0.379229	0.636589	0.721304	0.107101	0.091716	0.415537	0.451207	0.691172	0.768527
1810035I16Rik	chr4:141844320-141846990	0	0	0	0	0	0	0	0	0	0	0	0.180476	0	0	0	0	0	0	0	0	0	0	0	0	0	0	0	0	0	0	0	0	0	0	0	0	0.00501322	#DIV/0!	#DIV/0!	#DIV/0!	0.373901	#DIV/0!	#DIV/0!	NA	NA	NA	0.441396	NA
1810043G02Rik	chr10:77978649-77985438	2.09936	2.68335	2.28539	2.6732	4.10529	2.60891	3.87984	5.36211	3.82717	2.39852	3.15451	2.41458	1.48955	2.10016	2.26653	1.7485	3.15258	2.46093	1.54941	2.196	2.02673	2.26042	1.83814	2.70099	2.60875	2.6706	2.65899	1.57231	2.55548	1.8001	1.95633	2.2681	1.79746	1.85391	2.10628	1.79108	2.47004	0.170817	0.190759	0.0273518	0.154512	0.84995	0.266979	0.24024	0.295938	0.0565292	0.222089	0.87773
1810043H04Rik	chr11:120098933-120100424	16.9088	25.3793	28.1408	18.0414	21.1515	27.4606	18.6337	32.0328	28.0129	15.5296	24.8053	23.0352	16.7892	22.91	38.5324	18.4114	37.9873	24.217	17.9116	18.1629	17.9618	20.9873	21.333	21.2344	20.6134	19.5779	22.8364	20.9752	21.2766	23.0542	22.3155	21.9938	21.4661	24.2502	22.6991	22.8081	22.7621	0.181265	0.728399	0.27059	0.835712	0.556442	0.568108	0.252232	0.789399	0.3575	0.866307	0.61577
1810053B23Rik	chr16:93343715-93359543	0.373571	1.08955	0.353567	0.0488378	0.198664	0.0947452	0.443408	0.378356	0.384614	1.54823	3.41832	3.33527	0.943721	1.04858	1.89756	0.258722	0.890536	0.16052	0.758633	0.507046	1.23922	0.276186	0.16653	0.841668	0.716014	0.477677	0.887067	1.39512	2.03196	1.5133	0.675874	1.16893	1.35313	0.117841	0.0687136	0	0.862824	0.517525	0.215833	0.0728709	0.155168	0.560142	0.180782	0.580999	0.325729	0.122309	0.222278	0.61948
1810062O18Rik	chr14:20546292-20570680	0.105111	0.0792323	0.0980912	0.3485	0.207145	0.219237	0.0217311	0.0471947	0.15771	0.021297	0	0.0443975	0.022916	0.0406099	0.0251498	0.0467538	0.0231037	0.0934718	0.124869	0.0573024	0.167021	0.17927	0.143916	0.534578	0.0313057	0.108498	0.10387	0.0312227	0.0973101	0.142795	0.0516352	0.058208	0.101923	0.0603182	0.0556438	0.0621304	0.103152	0.535613	0.845244	0.912689	0.120492	0.0702948	0.824303	0.598077	0.883109	0.930477	0.180267	0.114215
1810065E05Rik	chr11:58421110-58426023	0	0	0	0	0.017558	0	0	0	0	0	0	0.0169727	0.0167805	0	0	0	0	0	0	0	0	0	0	0	0	0	0	0	0	0	0	0	0.104287	0	0	0	0.00432217	#DIV/0!	0.373901	#DIV/0!	0.373901	0.453991	#DIV/0!	NA	0.470365	NA	0.441396	0.516789
2010001E11Rik	chr10:39920381-39926923	0.0070933	0.0069536	0.0133312	0.00196133	0	0	0.00486453	0.00127354	0.00202928	0.00670084	0.00954119	0.00398407	0.00592361	0.010081	0.015483	0.0105428	0.00836375	0.0126565	0	0	0.0152219	0	0.0157843	0	0	0	0.00710081	0.00284053	0.00662385	0.00508892	0.00573092	0	0.0185035	0.00412608	0.0140401	0.018409	0.00650704	0.501608	0.433853	0.898123	0.385877	0.713369	0.723664	0.566638	0.526822	0.918909	0.452508	0.761227
2010001M06Rik	chr5:135012121-135013157	0.235633	0.2732	0.916678	0.351274	0.917265	0.274917	0.666031	0.592552	0.605372	0.344075	0.294747	0.279461	0.353394	0.471727	0.34613	0.33453	0.164703	0.125283	0.552882	0.911746	0.738757	0.790449	0.406178	0.321759	0.703342	0.679828	0.505297	0.332065	0.691728	0.544685	0.762193	0.516433	0.543294	0.319893	0.733175	0.329657	0.498065	0.348012	0.974804	0.908068	0.110855	0.0689974	0.168472	0.438213	0.980376	0.926464	0.170122	0.112451
2010106C02Rik	chr17:86285166-86287178	0	0	0	0	0.0276611	0	0	0	0	0	0	0	0.0262676	0	0	0.0280022	0.0276498	0.0279855	0	0	0	0	0.034356	0	0	0.0418221	0.0310174	0	0.0290922	0	0.0301842	0	0	0.0720366	0.0331743	0	0.011368	#DIV/0!	0.886704	0.124794	0.373901	0.926735	0.747163	NA	0.914968	0.190304	0.441396	0.939577
2010106E10Rik	chrX:112495273-112558343	0.0138828	0.0271567	0	0.0115124	0	0.0115903	0.011445	0	0	0	0	0	0	0	0	0.0494926	0	0	0.016618	0	0	0.0159457	0	0	0	0	0	0	0.103433	0	0	0	0	0.0803897	0.0446648	0.115904	0.0139454	0.444197	0.734642	0.373901	0.373901	#DIV/0!	0.072704	0.511113	0.794702	0.446518	0.441396	NA
2010107G23Rik	chr10:62107655-62111013	0.0770656	0.207564	0.226101	0.151811	0.184074	0.120659	0.356974	0.703385	0.281065	0.273039	0.285003	0.316636	0.522828	0.649409	0.819897	0.536745	0.561816	0.65288	0.161862	0.10627	0.185735	0.177664	0.106957	0.183423	0.317347	0.33854	0.288804	0.473794	0.301008	0.382975	0.666967	0.785655	0.82829	0.90613	0.539412	1.01364	0.408095	0.736199	0.906511	0.369116	0.141236	0.384549	0.185745	0.781066	0.929903	0.446518	0.20508	0.448016
2010308F09Rik	chrX:13234640-13247733	0.0516926	0.149591	0.14341	0.256833	0.274937	0.430683	0.516283	0.232118	0.177025	0.125832	0.138498	0.0438147	0	0.0795432	0.0843436	0.0458437	0	0.0915436	0.120972	0.276969	0.161609	0.403204	0.416242	0.251311	0.236707	0.135108	0.150728	0.181677	0.23667	0.162529	0.147239	0.0565214	0.198265	0.116611	0.16015	0	0.173736	0.273243	0.661451	0.288266	0.0702809	0.185179	0.442976	0.357443	0.733607	0.37666	0.115135	0.254642
2200002J24Rik	chr7:30698925-30700534	0.314741	0.339378	0.26027	0.347725	0.153821	0.524941	0.0579688	0.157039	0.119878	0.0283541	0	0.236629	0	0.053966	0.0571295	0.0310765	0.0613332	0	0.206627	0.265298	0.257839	0.315866	0.342345	0.240829	0.121389	0.231521	0.103075	0	0	0.111018	0.0669154	0.0385585	0.045036	0	0.0367049	0	0.142424	0.107568	0.72233	0.460034	0.571047	0.555132	0.436927	0.1662	0.784103	0.53085	0.629706	0.614441
2210010C04Rik	chr6:41030267-41035509	0.159837	0.00745999	0	23.1139	45.8526	5.55855	48.4354	72.9605	0.169838	0.147916	0.242287	354.815	0.101696	0.0235991	0.0311495	1312.15	0.0740282	0.0135796	0.237805	0.05886	0.440852	4.40283	3.40287	17.52	0	0	0	0.0182823	17.0044	0.335718	0.00737748	0	0.05955	0	0	0	52.9818	0.194289	0.260375	0.130973	0.395173	0.392226	0.373858	0.267392	0.37692	0.197592	0.461123	0.455326
2210019I11Rik	chr5:147228597-147271521	0	0	0.0111125	0.00982449	0	0.00989045	0.00976036	0	0.0101642	0	0	0	0	0	0	0.0316727	0	0	0	0	0	0.00681479	0.0131287	0.0237039	0.0139167	0.0159825	0.0118203	0	0.0441527	0	0	0	0	0	0	0	0.00588734	0.373901	0.249214	0.108933	0.373901	#DIV/0!	0.373901	0.441649	0.364485	0.171441	0.441396	NA
2210407C18Rik	chr11:58608205-58613492	0	0	0	0	0.0187324	0.0536743	0.0885402	0.269513	0.0551592	0.0521151	0.0576028	0.162892	0.232563	0.464234	0.175298	0.992387	0.151018	0.0190809	0	0	0	0.0489474	0.0707275	0.0213	0.0250276	0.373099	0	0.0766335	0.27848	0.137232	0.268369	0.357077	0.19446	0	0	0	0.129005	#DIV/0!	0.342836	0.972598	0.353366	0.870418	0.272561	NA	0.464298	0.978367	0.441396	0.894829
2210408F21Rik	chr6:31220350-31337394	0.105394	0	0.119098	1.07661	0.913201	1.26137	2.03795	1.34035	0.789009	3.79417	4.9263	4.88798	4.14048	4.69513	7.05208	6.08606	8.10496	5.88447	0.170385	0.0751413	0.0383445	0.750069	0.742716	0.867349	2.40021	2.16524	2.12435	5.35537	7.02737	4.82292	5.61253	6.3128	5.53122	6.62444	6.90218	6.78038	3.37549	0.734562	0.0518684	0.0863279	0.190131	0.602568	0.919079	0.779891	0.107693	0.140997	0.263228	0.659375
2210409D07Rik	chr18:57632078-57638585	0	0	0	0	0	0	0	0	0	0	0	0	0	0	0	0	0	0	0.0634687	0	0	0	0	0	0	0	0	0	0	0	0	0	0	0	0	0	0.00176302	0.373901	#DIV/0!	#DIV/0!	#DIV/0!	#DIV/0!	#DIV/0!	0.441649	NA	NA	NA	NA
2210409E12Rik	chr11:88972637-88973014	0	0	0	0	0	0	0	0	0	0	0	0	0	0	0	0	0	0	0	0	0	0.0840945	0	0	0	0	0	0	0	0	0	0	0.0973063	0	0	0	0.00503891	#DIV/0!	0.373901	#DIV/0!	#DIV/0!	0.373901	#DIV/0!	NA	0.470365	NA	NA	0.437351
2210414B05Rik	chr4:3656505-3663108	0	0	0	0	0	0	0	0	0	0	0	0	0	0	0.0176566	0	0	0	0	0	0	0	0.0237436	0	0	0	0	0	0	0	0	0.0239756	0	0	0	0	0.00181599	#DIV/0!	0.373901	#DIV/0!	#DIV/0!	0.84231	#DIV/0!	NA	0.470365	NA	NA	0.871807
2210420H20Rik	chr18:82754504-82759039	0	0	0	0	0	0	0	0	0	0	0	0	0	0	0	0	0	0	0	0	0	0	0	0	0	0	0	0	0	0	0	0	0	0	0	0	0	#DIV/0!	#DIV/0!	#DIV/0!	#DIV/0!	#DIV/0!	#DIV/0!	NA	NA	NA	NA	NA
2300002M23Rik	chr17:35567484-35568945	0	0	0	0.0116145	0	0	0	0	0	0	0	0	0	0	0	0	0	0	0	0	0	0	0	0	0	0	0	0	0	0	0	0	0	0	0	0	0.000322625	#DIV/0!	0.373901	#DIV/0!	#DIV/0!	#DIV/0!	#DIV/0!	NA	0.470365	NA	NA	NA
2300003K06Rik	chr11:99837147-99838066	0	0	0	0	0	0	0	0	0	0	0	0	0	0	0	0	0	0	0	0	0	0	0	0	0	0	0	0	0	0	0	0	0	0	0	0	0	#DIV/0!	#DIV/0!	#DIV/0!	#DIV/0!	#DIV/0!	#DIV/0!	NA	NA	NA	NA	NA
2300005B03Rik	chr15:74742838-74746687	0	0	0	0	0	0	0	0	0	0	0	0	0	0	0	0	0	0	0	0	0	0	0	0	0	0	0	0	0	0	0	0	0	0	0	0	0	#DIV/0!	#DIV/0!	#DIV/0!	#DIV/0!	#DIV/0!	#DIV/0!	NA	NA	NA	NA	NA
2300009A05Rik	chr9:63394446-63399244	4.53401	4.7824	5.22038	9.71978	8.13946	13.593	7.77113	9.3722	11.7176	9.21986	11.2005	10.2582	7.47029	8.3002	10.6098	7.84927	10.6308	8.91333	4.54713	5.33893	5.64352	8.52471	13.3164	7.924	9.32012	8.95009	9.53909	12.5435	10.8465	12.5201	12.491	10.5878	11.4409	12.9624	10.9417	12.0023	9.40951	0.436778	0.822832	0.777345	0.0952688	0.0673227	0.0467862	0.504051	0.865985	0.819661	0.149299	0.11021
2310001K24Rik	chr2:163472544-163473003	0.162381	0.0521646	0	0.582611	0.52829	1.12722	0.0901511	0.145819	0.138996	0.13177	0.144981	0.0917804	0	0.166503	0.176598	0.143968	0.188779	0.239532	0	0.115819	0	0.421405	2.03019	0.735584	0.247477	0.141208	0.105057	0.0633289	0.0990282	0.169952	0.154007	0.0591137	0.138261	0.609538	0.278846	0.439773	0.275559	0.620902	0.581464	0.439741	0.748719	0.96784	0.0643083	0.676578	0.663244	0.510729	0.792923	0.973896
2310002D06Rik	chr12:80507205-80517954	0	0	0	0	0	0	0	0	0	0	0	0	0	0	0	0	0	0	0	0	0	0.10289	0	0	0	0.0603344	0	0	0	0	0	0	0	0	0	0	0.00453401	#DIV/0!	0.373901	0.373901	#DIV/0!	#DIV/0!	#DIV/0!	NA	0.470365	0.446518	NA	NA
2310002F09Rik	chr7:43745465-43755936	0	0	0	0.00521636	0.00545256	0.00525174	0	0	0	0	0	0	0	0	0	0	0	0	0.00756267	0	0	0.00726846	0	0.0063173	0	0	0	0	0.00587422	0	0	0.00703771	0	0	0	0	0.00138836	0.373901	0.750227	#DIV/0!	0.373901	0.373901	#DIV/0!	0.441649	0.807695	NA	0.441396	0.437351
2310002J15Rik	chr2:25238818-25239897	0	0	0.139812	0	0.0218453	0	0	0	0	0	0	0	0	0	0	0	0	0	0.0296729	0.027237	0	0	0	0	0	0	0	0	0	0.0265689	0	0	0	0	0	0	0.00680934	0.592417	0.373901	#DIV/0!	0.373901	#DIV/0!	#DIV/0!	0.650222	0.470365	NA	0.441396	NA
2310002L09Rik	chr4:73939370-73950846	0	0.0187893	0.0720459	0.0319236	0	0	0	0	0	0	0	0	0	0	0	0	0	0	0	0	0.0204892	0	0	0	0	0	0	0	0	0	0	0	0	0	0	0	0.00397911	0.358682	0.373901	#DIV/0!	#DIV/0!	#DIV/0!	#DIV/0!	0.441649	0.470365	NA	NA	NA
2310005A03Rik	chr2:155097790-155100079	0	0	0	0.010214	0.0107114	0.0102825	0.0101487	0	0	0	0.0220776	0.0519182	0.0205637	0.00953879	0.110846	0.0329269	0.0434958	0.0219555	0	0	0	0	0.0545766	0	0.0144641	0.01661	0.0122852	0.0147511	0.0229471	0.0264229	0.023821	0.0549603	0.0320497	0.0856486	0.0264512	0.132292	0.0242211	#DIV/0!	0.690578	0.0372929	0.841568	0.778809	0.194353	NA	0.758167	0.0718482	0.871411	0.817749
2310005E17Rik	chr13:98424109-98435065	0	0	0	0	0	0	0	0	0	0	0	0	0	0	0	0	0	0	0	0	0	0	0	0	0	0	0	0	0	0	0	0	0	0	0	0	0	#DIV/0!	#DIV/0!	#DIV/0!	#DIV/0!	#DIV/0!	#DIV/0!	NA	NA	NA	NA	NA
2310007L24Rik	chr11:106374825-106377114	0	0.0239895	0.0229966	0.0204149	0.0215529	0	0.020358	0	0.0633515	0	0	0	0.0410924	0	0	0	0	0	0	0.0537664	0.0261175	0.0841201	0.0270119	0	0.0286892	0	0	0	0	0	0	0	0	0.0282982	0	0.0291473	0.0136363	0.562519	0.42148	0.431358	#DIV/0!	0.373901	0.116203	0.622733	0.515311	0.502402	NA	0.437351
2310008N11Rik	chr8:26814596-26824423	0	0	0.0364134	0	0.0691121	0	0.0650497	0	0	0	0	0	0	0	0	0	0	0	0.138619	0	0.0411757	0.176436	0.0424959	0.153796	0.0452329	0.10346	0	0	0	0	0	0	0	0	0	0	0.0242164	0.327225	0.099488	0.492732	#DIV/0!	#DIV/0!	#DIV/0!	0.416372	0.17931	0.561632	NA	NA
2310009B15Rik	chr1:138851978-138856854	4.04173	4.21576	7.56419	5.58084	8.85315	9.6282	4.59812	7.22543	7.55262	2.93414	4.57798	4.5276	2.69539	3.97745	5.06069	2.11983	5.79965	3.38185	3.44967	5.16027	3.55962	5.63373	7.76576	5.59043	5.15456	3.81178	4.339	3.95157	4.32404	4.14607	3.23542	3.43155	3.95943	4.46798	4.14681	3.47516	4.8316	0.392932	0.303465	0.11653	0.828403	0.633884	0.825735	0.460806	0.42469	0.181043	0.860335	0.687992
2310010M20Rik	chr16:32271608-32274779	0	0	0	0.0152145	0	0	0	0	0	0	0	0	0	0	0	0	0	0	0	0	0	0	0	0	0	0	0	0	0	0	0	0	0	0	0	0	0.000422625	#DIV/0!	0.373901	#DIV/0!	#DIV/0!	#DIV/0!	#DIV/0!	NA	0.470365	NA	NA	NA
2310015B20Rik	chr10:70204666-70219711	0.0574522	0	0	0	0	0.143546	0.0478832	0	0	0	0	0	0	0.0441569	0	0	0.0500457	0	0.0670066	0.184009	0.0596623	0	0.0614178	0.0556463	0.065537	0	0	0	0	0	0.0544115	0.0626471	0	0	0	0	0.0264839	0.131369	0.872717	0.838461	#DIV/0!	0.378367	0.373901	0.193179	0.903379	0.87003	NA	0.441477
2310015D24Rik	chr16:13514130-13520419	0	0	0	0	0	0	0	0	0.00468055	0	0	0	0	0	0	0	0	0	0	0	0	0	0	0	0	0	0	0	0	0	0	0.00610569	0	0	0	0	0.000299618	#DIV/0!	#DIV/0!	0.373901	#DIV/0!	0.373901	#DIV/0!	NA	NA	0.446518	NA	0.437351
2310016D03Rik	chr12:30410558-30467358	0	0	0	0	0	0	0	0	0	0	0	0	0	0	0	0	0	0	0	0	0	0	0	0	0	0	0	0	0	0	0	0	0	0	0	0	0	#DIV/0!	#DIV/0!	#DIV/0!	#DIV/0!	#DIV/0!	#DIV/0!	NA	NA	NA	NA	NA
2310020H05Rik	chr13:99076527-99087921	0	0	0	0	0	0	0	0	0	0	0	0	0	0	0	0	0	0	0	0	0	0	0	0	0	0	0	0	0	0	0	0	0	0	0	0	0	#DIV/0!	#DIV/0!	#DIV/0!	#DIV/0!	#DIV/0!	#DIV/0!	NA	NA	NA	NA	NA
2310030A07Rik	chr1:150320680-150346771	0	0	0	0	0	0.0291634	0	0	0	0	0	0	0	0	0	0	0	0	0	0	0	0	0	0	0	0	0	0	0	0	0	0	0	0	0	0	0.000810094	#DIV/0!	0.373901	#DIV/0!	#DIV/0!	#DIV/0!	#DIV/0!	NA	0.470365	NA	NA	NA
2310034C09Rik	chr16:88758846-88759789	0.0785283	0.0383158	0.110189	0	0	0	0	0	0	0	0	0	0	0	0	0	0	0	0	0	0.0208888	0	0	0	0	0	0	0	0	0	0	0	0	0	0	0	0.00688672	0.0350787	#DIV/0!	#DIV/0!	#DIV/0!	#DIV/0!	#DIV/0!	0.065604	NA	NA	NA	NA
2310039L15Rik	chr10:95336275-95363216	0	0	0	0	0	0	0	0	0	0	0	0	0	0	0	0	0	0	0	0.0353127	0	0	0	0	0	0	0.0320109	0	0	0	0.0623142	0.035911	0	0	0	0.0382927	0.00566226	0.373901	#DIV/0!	0.373901	#DIV/0!	0.144024	0.373901	0.441649	NA	0.446518	NA	0.20625
2310043L19Rik	chr1:177641541-177642943	0	0	0	0	0	0	0	0	0	0	0	0	0	0	0	0	0	0	0	0	0	0	0	0	0	0	0	0	0	0	0	0	0	0	0	0	0	#DIV/0!	#DIV/0!	#DIV/0!	#DIV/0!	#DIV/0!	#DIV/0!	NA	NA	NA	NA	NA
2310043O21Rik	chr15:38549343-38594934	0	0	0	0	0	0	0	0	0	0	0	0	0	0	0	0	0	0	0	0	0	0	0	0	0	0	0	0	0	0	0	0	0	0	0	0	0	#DIV/0!	#DIV/0!	#DIV/0!	#DIV/0!	#DIV/0!	#DIV/0!	NA	NA	NA	NA	NA
2310050B05Rik	chr10:81194690-81208370	0	0	0	0.090285	0.0979952	0.181047	0	0	0	0	0	0	0	0	0	0	0	0	0	0	0	0	0.11308	0	0	0	0	0	0	0	0	0	0	0	0	0	0.0134002	#DIV/0!	0.147131	#DIV/0!	#DIV/0!	#DIV/0!	#DIV/0!	NA	0.24139	NA	NA	NA
2310050C09Rik	chr3:92868358-92870205	0	0	0	0	0	0	0	0	0	0	0	0	0	0	0	0	0	0	0	0	0	0	0	0	0	0	0	0	0	0	0	0	0	0	0	0	0	#DIV/0!	#DIV/0!	#DIV/0!	#DIV/0!	#DIV/0!	#DIV/0!	NA	NA	NA	NA	NA
2310057J18Rik	chr10:28972287-28986306	0	0	0	0.0108884	0.0114237	0.0109614	0	0	0	0	0	0.0110709	0	0	0	0.503082	0	0	0	0	0.0140307	0	0	0.0131238	0	0	0	0	0.134498	0	0	0.0146416	0	0.0152091	0.0140877	0.0156615	0.0213522	0.373901	0.199758	#DIV/0!	0.41215	0.373901	0.414002	0.441649	0.306732	NA	0.476475	0.437351
2310057N15Rik	chr16:88773180-88774206	0.00884863	0	0	0	0	0	0	0	0	0	0	0	0	0	0	0	0	0	0	0	0	0	0	0	0	0	0	0	0	0	0	0	0	0	0	0	0.000245795	0.373901	#DIV/0!	#DIV/0!	#DIV/0!	#DIV/0!	#DIV/0!	0.441649	NA	NA	NA	NA
2310061J03Rik	chr16:55973267-55974617	1.45363	1.33337	1.86917	3.54288	4.30915	4.92649	1.58018	1.97945	2.1943	2.13496	3.173	2.0667	1.20116	1.29106	2.05239	0.982968	2.56912	1.69113	0.825596	1.45156	1.31767	2.95314	3.6938	2.11984	1.87493	1.5851	1.55232	1.4677	1.98018	1.28131	1.64143	1.59247	1.34914	2.14629	1.87128	2.09267	2.03188	0.230142	0.0918413	0.298545	0.10047	0.966272	0.569049	0.308589	0.168258	0.387807	0.1562	0.972757
2310061N02Rik	chr16:88707170-88707962	0	0	0	0	0	0	0	0	0	0	0	0	0	0	0	0	0	0	0	0	0	0	0	0	0	0	0	0	0	0	0	0	0	0	0	0	0	#DIV/0!	#DIV/0!	#DIV/0!	#DIV/0!	#DIV/0!	#DIV/0!	NA	NA	NA	NA	NA
2310065F04Rik	chr11:67112460-67120080	0	0	0	0	0	0	0	0	0	0	0	0	0	0	0	0	0	0	0	0	0	0	0	0	0	0	0	0	0	0	0	0	0	0	0	0	0	#DIV/0!	#DIV/0!	#DIV/0!	#DIV/0!	#DIV/0!	#DIV/0!	NA	NA	NA	NA	NA
2310069B03Rik	chr6:82877865-82881853	0	0	0	0.00750516	0.00785672	0	0	0	0	0	0	0	0	0	0	0	0	0	0.0108636	0	0	0	0.0201024	0	0	0	0	0	0	0	0	0	0	0	0	0	0.00128689	0.373901	0.836451	#DIV/0!	#DIV/0!	#DIV/0!	#DIV/0!	0.441649	0.876113	NA	NA	NA
2310079G19Rik	chr16:88626787-88627666	0	0	0	0	0	0	0	0	0	0	0	0	0	0	0	0	0	0	0	0	0	0	0	0	0	0	0	0	0	0	0	0	0	0	0	0	0	#DIV/0!	#DIV/0!	#DIV/0!	#DIV/0!	#DIV/0!	#DIV/0!	NA	NA	NA	NA	NA
2310081J21Rik	chr13:50261814-50262869	0	0.0807838	0.0193608	0.0403234	0.0981962	0	0	0	0.0178713	0	0	0	0	0	0.0340631	0	0	0	0.0245528	0.0150029	0.116678	0	0.0225703	0	0	0	0	0	0	0	0	0	0	0	0	0	0.013039	0.668665	0.259953	0.373901	#DIV/0!	0.373901	#DIV/0!	0.720054	0.376593	0.446518	NA	0.437351
2410003L11Rik	chr11:97598510-97622893	0.556927	0.168906	0.291454	0.115368	0.367417	0.23222	0.0576957	0.0625223	0.0596597	0.0282215	0.186819	0.235519	0	0.214862	0.0568634	0.0618639	0	0.0309092	0.287956	0.37727	0.696654	0.353736	0.227194	0.342475	0.0805567	0.184376	0.136806	0.329261	0.0321021	0.0368368	0.266432	0.0383817	0.0896579	0.0794233	0	0.0409124	0.175757	0.533624	0.451208	0.0695393	0.88817	0.686914	0.76773	0.596024	0.543061	0.117735	0.908734	0.737874
2410004I01Rik	chr11:102958299-102964154	0.0387034	0	0.0362087	0.0320893	0.0168904	0.0484528	0	0.0173757	0	0.0156785	0	0.0163319	0	0.0149705	0	0	0.0340996	0.0172288	0.0461738	0.0212022	0.0205944	0	0	0	0.0226216	0	0.0192123	0	0	0.0206708	0	0.0215104	0	0	0	0	0.0127782	0.787198	0.0235074	0.421761	0.686903	0.815229	0.15719	0.826799	0.0589374	0.493414	0.736627	0.84954
2410004P03Rik	chr12:17004957-17011727	0.0277	0.00904445	0.0177754	0.023556	0.0164423	0.031621	0.0155897	0.0254961	0.0324962	0.0153313	0.042439	0.0159558	0	0.0146702	0.0453398	0	0.0167301	0	0.0340886	0.0313336	0.0507097	0.043656	0.0735918	0.0284645	0.0334181	0.0255931	0.0189221	0.0113541	0.0529877	0	0.00916517	0.0105742	0	0.0109916	0	0.0226402	0.0224355	0.0643671	0.151656	0.833097	0.873386	0.384607	0.547818	0.107777	0.246917	0.866291	0.896428	0.447705
2410007B07Rik	chr3:75647440-75655731	0	0	0	0	0	0	0	0	0	0	0	0	0	0	0	0	0	0	0	0	0	0	0.0194065	0	0	0	0	0	0	0	0.016971	0	0	0	0	0	0.00101049	#DIV/0!	0.373901	#DIV/0!	#DIV/0!	0.373901	#DIV/0!	NA	0.470365	NA	NA	0.437351
2410012E07Rik	chr14:70852932-70873954	0.0127042	0	0	0	0	0	0	0	0	0	0	0	0	0	0	0	0	0	0.0152184	0	0	0	0	0	0	0.0171284	0	0	0	0	0	0	0	0	0	0	0.00125142	0.905199	#DIV/0!	0.373901	#DIV/0!	#DIV/0!	#DIV/0!	0.926051	NA	0.446518	NA	NA
2410012M07Rik	chr9:98864766-98866580	0	0	0	0	0	0	0	0	0	0	0	0	0	0	0	0	0	0	0	0	0.0195929	0	0	0	0	0	0	0	0	0	0	0	0	0	0	0	0.000544247	0.373901	#DIV/0!	#DIV/0!	#DIV/0!	#DIV/0!	#DIV/0!	0.441649	NA	NA	NA	NA
2410017I17Rik	chr17:36145017-36162374	0	0	0	0	0	0	0	0	0	0	0	0	0.009376	0	0	0	0	0	0	0	0	0	0	0	0	0	0	0	0	0.0120547	0.0108662	0	0	0.0130264	0	0.0268266	0.00200416	#DIV/0!	#DIV/0!	#DIV/0!	0.373901	0.922301	0.161462	NA	NA	NA	0.441396	0.936092
2410057H14Rik	chr3:102720230-102735417	0	0	0	0	0	0	0	0.0329545	0	0.0297522	0	0	0	0	0	0	0	0	0	0	0	0	0	0.0721065	0	0	0	0	0	0	0	0	0	0	0	0	0.00374481	#DIV/0!	0.373901	0.373901	0.373901	#DIV/0!	#DIV/0!	NA	0.470365	0.446518	0.441396	NA
2410088K16Rik	chr1:88754889-88755733	0	0	0	0	0	0	0	0	0	0	0	0	0	0	0	0	0	0	0	0	0	0	0	0	0	0	0	0	0	0	0	0	0	0	0	0	0	#DIV/0!	#DIV/0!	#DIV/0!	#DIV/0!	#DIV/0!	#DIV/0!	NA	NA	NA	NA	NA
2410114N07Rik	chr4:34909788-34911481	0	0	0	0	0	0	0	0	0	0	0	0	0	0	0	0	0	0	0	0	0	0	0	0	0	0	0	0	0	0	0	0	0	0	0	0	0	#DIV/0!	#DIV/0!	#DIV/0!	#DIV/0!	#DIV/0!	#DIV/0!	NA	NA	NA	NA	NA
2410124H12Rik	chr16:92478741-92497365	0.0571943	0.027816	0.0533299	0.0237015	0	0	0	0	0	0	0	0	0	0	0	0	0	0	0.0339243	0.0622589	0.0604944	0	0.0625299	0.0565268	0.0332262	0.0761191	0.0282155	0	0	0	0.0274421	0	0	0	0	0	0.0167439	0.662655	0.212134	0.0393043	#DIV/0!	0.373901	#DIV/0!	0.714519	0.321116	0.0748183	NA	0.437351
2410137M14Rik	chr17:36977700-36981237	0	0	0	0	0	0	0	0	0	0	0	0	0	0	0.0178895	0	0	0	0	0	0	0.0249677	0	0	0	0	0	0	0.0202962	0.0233359	0	0	0	0	0	0	0.00240248	#DIV/0!	0.373901	#DIV/0!	0.118043	0.373901	#DIV/0!	NA	0.470365	NA	0.178031	0.437351
2410141K09Rik	chr13:66418113-66441118	0	0	0	0	0	0	0	0	0	0	0	0	0	0	0	0	0	0	0	0	0	0	0	0	0	0	0	0	0	0	0	0	0	0	0	0	0	#DIV/0!	#DIV/0!	#DIV/0!	#DIV/0!	#DIV/0!	#DIV/0!	NA	NA	NA	NA	NA
2600006L11Rik	chr9:64080760-64088045	0.553797	1.25457	1.70549	0.274708	0.298197	0.642576	0	0.395927	0	0	0	0	0	0	0	0	0	0	0.756487	0	0.784549	0.118873	0.114603	0.104186	0.24583	0.418085	0	0	0	0.113109	0	0	0	0	0	0	0.216139	0.194377	0.0697467	0.644412	0.373901	#DIV/0!	#DIV/0!	0.267454	0.135086	0.70296	0.441396	NA
2610016A17Rik	chr19:25671133-25672239	0.154016	0.19811	0	0	0	0.0427734	0.0854487	0.0461051	0	0	0	0	0	0	0.083767	0	0	0.0909211	0.0600831	0.110052	0.0535116	0.0572204	0.110265	0	0	0	0.0499089	0	0.0470156	0	0.0975008	0.0561434	0	0.0579188	0.0530343	0	0.0403832	0.531781	0.299269	0.412404	0.373901	0.589122	0.860081	0.594457	0.419901	0.484108	0.441396	0.646311
2610017I09Rik	chr1:42648199-42694825	0	0	0.0381953	0	1.2344	0.034303	0	0	0	0	0	0	0	0	0	0	0	0	0	0	0	0	0	0	0	0	0	0	0	0	0	0	0	0	0	0	0.0363027	0.373901	0.356262	#DIV/0!	#DIV/0!	#DIV/0!	#DIV/0!	0.441649	0.470365	NA	NA	NA
2610028H24Rik	chr10:76449080-76461218	1.38e-08	2.04e-08	8.77e-09	3.25e-08	0.0100148	2.37e-08	2.4e-08	4.57e-08	2.86e-08	1.09e-08	9.15e-08	1.47e-08	4.19e-09	6.76e-09	1.24e-08	4.64e-09	2.68e-09	4.88e-09	2.56e-08	4.95e-08	2.04e-08	3e-08	0.0446529	7.09e-09	5.84e-08	1.42e-08	1.78e-08	2.09e-08	0.0122309	5.04e-09	1.95e-08	0.0130164	9.99e-09	0.0137907	0.012563	4.9e-09	0.00295193	0.14134	0.491237	0.874411	0.373904	0.3739	0.116979	0.205469	0.581307	0.899736	0.441396	0.437351
2610034M16Rik	chr17:58878807-58991375	0.0112057	0.0256632	0.0210858	0	0.0097041	0.00311996	0.00307131	0	0.00320636	0	0	0	0	0	0	0	0	0	0	0.00827576	0.0080338	0	0.0166696	0.00751918	0.00441198	0	0	0	0	0	0	0	0	0	0	0	0.00338797	0.0516933	0.536154	0.74783	#DIV/0!	#DIV/0!	#DIV/0!	0.0902637	0.621637	0.795199	NA	NA
2610035D17Rik	chr11:113043905-113201838	0.420929	0.763303	0.630769	0.363998	0.769834	0.845089	0.339194	0.345723	0.307428	0.145049	0.297101	0.218873	0.164523	0.0694047	0.168584	0.239545	0.506594	0.327487	0.344104	0.593078	0.518266	0.640405	0.626806	0.565715	0.316253	0.363363	0.277577	0.225702	0.158767	0.12515	0.190855	0.190177	0.245094	0.489049	0.530789	0.460694	0.382924	0.388482	0.763624	0.691765	0.394261	0.115358	0.170032	0.456182	0.817901	0.745667	0.460326	0.173508
2610035F20Rik	chr14:122470376-122475199	0	0	0	0	0	0	0	0	0	0	0	0	0	0	0	0	0	0	0	0	0	0	0	0	0	0	0	0	0	0	0	0	0	0	0	0	0	#DIV/0!	#DIV/0!	#DIV/0!	#DIV/0!	#DIV/0!	#DIV/0!	NA	NA	NA	NA	NA
2610100L16Rik	chr3:17789920-17800071	0	0	0	0	0	0	0	0	0	0	0	0	0	0	0	0	0	0	0	0	0	0	0	0	0	0	0	0	0	0	0	0	0	0	0	0	0	#DIV/0!	#DIV/0!	#DIV/0!	#DIV/0!	#DIV/0!	#DIV/0!	NA	NA	NA	NA	NA
2610206C17Rik	chr7:84689639-84776549	0.0291635	0.0380824	0.0456316	0.040315	0.0337751	0.0649387	0.0320215	0	0.0250262	0	0	0	0	0	0	0	0	0.00866885	0.0466661	0.0643404	0.0728855	0.0448183	0.0647557	0.0584481	0.0228733	0.0262774	0.0194283	0.0116609	0.00906701	0	0.028239	0.0108602	0	0	0	0	0.0221651	0.0594186	0.435491	0.718114	0.122308	0.188198	0.373901	0.101149	0.528226	0.768909	0.182487	0.25818
2610306M01Rik	chr6:86848406-86849440	1.15703	1.60931	1.47704	1.22102	1.84973	1.9315	1.63457	2.37677	1.74434	1.12196	1.47635	1.34601	0.936398	0.895354	1.56286	0.733801	1.05087	0.82746	1.42378	1.61547	1.49433	1.50571	1.41175	1.4148	1.64142	1.24775	1.74258	1.17232	1.17314	1.31224	1.03161	1.38485	1.00126	0.991975	0.842668	0.89649	1.34046	0.542422	0.380046	0.246444	0.447146	0.976768	0.721503	0.603814	0.47612	0.331139	0.51074	0.981054
2610316D01Rik	chr3:45280438-45378260	0	0	0	0	0	0	0	0	0	0	0	0	0	0	0	0	0	0	0	0.0221083	0.0214751	0	0	0	0	0	0	0	0	0	0	0	0	0	0	0	0.00121065	0.1162	#DIV/0!	#DIV/0!	#DIV/0!	#DIV/0!	#DIV/0!	0.176087	NA	NA	NA	NA
2610528A11Rik	chr14:37102139-37110101	0.208386	0.481841	1.02104	0.172729	0.342185	0.456379	0.0215399	0.0935641	0.156334	0	0	0	0.0217294	0.0201283	0.0212907	0	0.0229034	0	0.185692	0.198838	0.0551955	0.118491	0.228296	0.077376	0.0606309	0.104217	0.0257445	0.0309539	0.0723523	0	0.0250264	0	0.0673618	0.0299004	0	0	0.120003	0.156196	0.124081	0.582137	0.175726	0.646138	0.861663	0.222965	0.211083	0.645879	0.246357	0.69976
2700046A07Rik	chr18:62751673-62756347	0.00764644	0.0149887	0.00718395	0.0380561	0.0398086	0.0574704	0.0188806	0.0137287	0.032812	0.00619163	0.0205694	0.00644263	0	0	0.00625865	0	0.0270434	0	0.0183768	0.0168944	0.00820143	0.132426	0.127555	0.0537184	0.00900824	0.0414092	0.0612134	0	0.0214158	0.0246776	0.0148228	0.025655	0	0.0177843	0	0.00915555	0.0244276	0.324785	0.0858534	0.396819	0.660803	0.213741	0.997505	0.414183	0.159651	0.469129	0.713217	0.287914
2700054A10Rik	chr17:13487020-13554094	0.0148137	0.0254456	0.0313609	0.0215078	0.0673528	0.0154672	0.0213165	0.0365702	0.0127162	0.0149915	0.00996573	0.00623685	0.0123733	0.00861741	0.00606396	0.0231292	0.0032777	0.00991744	0.013383	0.0205139	0.0318632	0.0514813	0.057851	0.0335501	0.0174979	0.0226366	0.0408767	0.0356643	0.0484933	0.0159746	0.0139038	0.0415062	0.0338662	0.0388715	0.0240746	0.0400193	0.0256431	0.800608	0.513017	0.744856	0.0787737	0.0696692	0.0460112	0.838622	0.601119	0.792669	0.127002	0.113335
2700069I18Rik	chr3:5177827-5220823	0.0250838	0.0977184	0.0234185	0.0207925	0	0.0209287	0	0.0225246	0.0215076	0	0.0224575	0.0211865	0.020926	0	0.102519	0.022318	0.0441236	0.0223106	0	0.0547443	0.0531859	0.0285485	0	0.049709	0	0.033479	0	0	0.0232345	0.0267011	0.0723326	0.166792	0.129792	0.0288128	0.0531794	0.118711	0.0368622	0.696098	0.488785	0.805319	0.859399	0.120806	0.250751	0.745343	0.579263	0.84285	0.886068	0.178618
2700070H01Rik	chr14:63055072-63058149	0.0286221	0.0186889	0.017915	0	0.0248588	0.00796672	0.0314256	0.0428256	0.00818727	0.00772618	0	0	0.00796632	0.00739291	0	0	0	0	0.0114512	0.031577	0.0102202	0	0	0.0191236	0.0112257	0	0.00953496	0.0228912	0.0444971	0.0102519	0.0184781	0.0213191	0.0124299	0	0.0205494	0.0114088	0.012737	0.632906	0.662689	0.12902	0.0869459	0.0285471	0.147582	0.687571	0.734939	0.195239	0.138303	0.0540395
2700081L22Rik	chr4:52430283-52438964	0.303355	0.294524	0.250968	0.0837905	0.0296327	0.140551	0.0558536	0.0605423	0.0288873	0	0.0301538	0.0285035	0.0281054	0.0260123	0.0550679	0	0	0.0299362	0.398608	0.365605	0.284248	0.190468	0.110098	0.099569	0.195156	0.0893486	0.0331431	0.0797591	0.0622021	0	0.0967994	0.0371877	0.0868627	0.115452	0.0354216	0.0396466	0.104596	0.151863	0.320565	0.301804	0.347359	0.146211	0.12698	0.218213	0.442902	0.391285	0.438586	0.208678
2700086A05Rik	chr6:52201123-52213597	0.0228881	0.0446179	0	0.0189741	0.0400256	0	0	0.0205522	0	0	0	0	0	0	0	0	0	0	0	0	0	0	0	0	0	0	0	0	0.0212216	0	0	0	0.0296375	0	0	0	0.00549769	0.155589	0.164101	0.373901	0.373901	0.373901	#DIV/0!	0.222743	0.262383	0.446518	0.441396	0.437351
2700089I24Rik	chr19:59493135-59559391	0	0	0	0	0	0	0	0	0	0	0	0	0	0	0	0	0	0	0	0	0	0	0	0	0	0	0	0	0	0	0	0	0	0	0	0	0	#DIV/0!	#DIV/0!	#DIV/0!	#DIV/0!	#DIV/0!	#DIV/0!	NA	NA	NA	NA	NA
2810011L19Rik	chr12:105336593-105383932	0.00962132	0.0141595	0	0	0.0083365	0	0	0	0	0	0	0	0	0	0	0	0	0	0	0	0	0	0	0	0	0	0	0	0	0	0	0	0	0	0	0	0.000892148	0.130396	0.373901	#DIV/0!	#DIV/0!	#DIV/0!	#DIV/0!	0.191914	0.470365	NA	NA	NA
2810032G03Rik	chr12:5376501-5416132	0.0416251	0.0678412	0.0130064	0.0230129	0.0845389	0.0463336	0.0457526	0.0622857	0.047616	0	0.0124347	0.0117008	0	0	0.0340542	0.0123628	0	0	0.0498271	0.0305213	0.0592804	0.111563	0.030704	0.0415843	0.0325571	0.018689	0.0553043	0.0166038	0	0.0594803	0.0134085	0.0464011	0.0360817	0.0160643	0.0148763	0	0.031542	0.766031	0.763719	0.240489	0.394601	0.240317	0.401873	0.808345	0.817911	0.324636	0.460663	0.317977
2810047C21Rik1	chr7:8086046-8093037	0.292605	0.159917	0.159682	0.158031	0.302844	0.255688	0.277419	0.397086	0.487577	0.42984	0.419401	0.180669	0.277691	0.305793	0.201167	0.163781	0.207413	0.323103	0.391875	0.123812	0.349735	0.23128	0.432339	0.252209	0.24009	0.395315	0.244714	0.477376	0.325206	0.330734	0.204213	0.471208	0.726743	0.335707	0.322224	0.650673	0.319588	0.421185	0.435644	0.30205	0.736189	0.252463	0.155971	0.488561	0.528507	0.391285	0.781316	0.330982
2810049E08Rik	chr13:83891207-83928710	0	0	0	0	0	0	0	0	0	0	0	0	0	0	0	0	0	0	0	0	0	0	0	0	0	0	0	0	0	0	0	0	0	0	0	0	0	#DIV/0!	#DIV/0!	#DIV/0!	#DIV/0!	#DIV/0!	#DIV/0!	NA	NA	NA	NA	NA
2810404M03Rik	chr8:41827266-42046202	0	0	0	0	0	0	0	0	0	0	0	0	0	0	0	0	0	0	0	0	0	0	0	0	0	0	0	0	0	0	0	0	0	0	0	0	0	#DIV/0!	#DIV/0!	#DIV/0!	#DIV/0!	#DIV/0!	#DIV/0!	NA	NA	NA	NA	NA
2810408A11Rik	chr11:69897357-69900986	0.54009	0.548482	0.5821	0.406483	0.790666	0.526141	0.395374	0.404056	0.32614	0.0728969	0.107598	0.0758686	0.100212	0.0697456	0.0327398	0.0445799	0.0353479	0.0178371	0.492044	0.330919	0.396294	0.633886	0.699394	0.501019	0.494107	0.378412	0.319761	0.0839679	0.11193	0.0859534	0.0968331	0.0670314	0.143304	0.0580582	0.0430641	0.0478248	0.279449	0.0361693	0.786274	0.7156	0.58438	0.303897	0.131018	0.0672347	0.835837	0.767221	0.641618	0.389013
2810429I04Rik	chr13:3478302-3492398	0.0742999	0	0	0	0.0327156	0	0	0	0.0318328	0	0	0.0314307	0	0	0.0303394	0	0	0	0.0876848	0.0402004	0	0	0.040338	0.0364905	0.0429231	0.0982066	0.0364464	0	0	0.0392608	0	0	0.09559	0	0	0	0.0199377	0.640701	0.432249	0.0947456	0.883817	0.550771	#DIV/0!	0.694582	0.524897	0.152308	0.905383	0.610694
2810433D01Rik	chr11:102619506-102624416	0.0259164	0.101407	0.0243021	0.0429861	0.0225476	0	0.0213597	0.0116338	0.011118	0	0	0	0	0	0	0.0115473	0.0228779	0	0.0155203	0.0713075	0.0276987	0	0.0286967	0.0388627	0.0456365	0.0349345	0.025841	0	0.0362058	0.0277905	0	0.0433559	0.0674234	0.0150126	0.0139064	0	0.0218858	0.706421	0.970246	0.0349491	0.122949	0.134542	0.833506	0.754854	0.976774	0.0682285	0.1832	0.194939
2810468N07Rik	chr17:25570810-25575043	0.0767484	0.0875945	0.215916	0.116691	0.233682	0.128152	0.137045	0.149292	0.186574	0.0207205	0.103182	0.0647122	0.0320359	0.0198128	0.0523286	0.0455954	0.0564614	0.0114008	0.199187	0.126716	0.205089	0.147059	0.212484	0.12789	0.105126	0.137958	0.165823	0.107216	0.0833988	0.0823064	0.0494707	0.0285343	0.0832006	0.0296421	0.0411891	0.0152618	0.102375	0.382874	0.950764	0.406337	0.326759	0.36302	0.588064	0.450493	0.962208	0.478645	0.417027	0.437351
2810471M01Rik	chr11:28681563-28693276	0	0	0	0	0	0	0	0	0	0	0	0	0	0	0	0	0	0	0	0	0	0	0.0117011	0	0	0	0	0	0	0	0	0	0	0	0	0	0.000325031	#DIV/0!	0.373901	#DIV/0!	#DIV/0!	#DIV/0!	#DIV/0!	NA	0.470365	NA	NA	NA
2900041M22Rik	chr11:117611246-117613417	0	0.0377015	0.0361404	0.0106539	0.0447039	0.096528	0.0105875	0.0230671	0.0330666	0	0.034542	0	0.0107246	0	0	0.0228958	0	0.0114499	0.0307752	0	0.027462	0.0295373	0.028452	0.0385309	0.0603287	0.0173183	0.0128101	0	0.0358955	0.0413292	0.0124207	0.0143282	0	0.0148844	0.0413643	0.015327	0.0220229	0.757182	0.504071	0.656254	0.458019	0.404823	0.321123	0.800619	0.593271	0.714123	0.521947	0.467549
2900052N01Rik	chr9:46913602-46927366	0	0	0	0	0	0	0	0	0	0	0	0	0	0	0	0	0	0	0	0	0	0	0.00691113	0	0	0	0	0	0	0	0	0	0	0	0	0	0.000191976	#DIV/0!	0.373901	#DIV/0!	#DIV/0!	#DIV/0!	#DIV/0!	NA	0.470365	NA	NA	NA
2900055J20Rik	chr18:40256961-40257687	0	0	0	0	0	0.0229331	0	0	0	0	0	0	0	0	0	0	0.0241601	0	0	0	0	0	0	0	0	0	0	0	0	0	0	0	0	0	0	0	0.00130814	#DIV/0!	0.373901	#DIV/0!	#DIV/0!	#DIV/0!	0.373901	NA	0.470365	NA	NA	NA
2900057B20Rik	chr18:76091556-76098471	0	0	0	0	0	0	0	0	0	0	0	0	0.0149474	0	0	0.0159497	0	0	0	0.0196425	0	0.020504	0	0	0	0	0	0	0.0166431	0	0	0	0	0.0620302	0.0191236	0.021294	0.00528151	0.373901	0.373901	#DIV/0!	0.373901	0.373901	0.125699	0.441649	0.470365	NA	0.441396	0.437351
2900092C05Rik	chr7:12512550-12556321	0	0	0	0	0	0	0	0	0	0	0	0	0	0	0	0	0	0	0	0	0	0	0	0	0	0	0	0	0	0	0	0	0	0	0	0	0	#DIV/0!	#DIV/0!	#DIV/0!	#DIV/0!	#DIV/0!	#DIV/0!	NA	NA	NA	NA	NA
2900092D14Rik	chr1:42700335-42703176	0	0	0	0	0.126411	0	0	0	0	0	0	0	0	0	0	0	0	0	0	0	0	0	0	0	0	0	0	0	0	0	0	0	0	0	0	0	0.00351142	#DIV/0!	0.373901	#DIV/0!	#DIV/0!	#DIV/0!	#DIV/0!	NA	0.470365	NA	NA	NA
2900093L17Rik	chr4:45234722-45243990	0.193073	0.432556	0.177738	0.0532682	0.171934	0.267874	0.0537269	0	0	0	0	0	0	0	0	0	0	0	0.299119	0.0684139	0.0665652	0.071045	0.205379	0	0	0.0833214	0.186231	0	0	0	0	0	0	0	0	0	0.064729	0.337244	0.450645	0.27374	#DIV/0!	#DIV/0!	#DIV/0!	0.426567	0.542914	0.361288	NA	NA
3010026O09Rik	chr11:50174850-50200115	5.06588	7.31193	6.51514	3.95521	5.03783	3.75605	5.30923	7.20034	5.1214	3.28287	4.06443	3.22125	5.04814	7.30598	6.59842	5.97073	10.6577	8.81776	4.06331	3.15067	4.07434	4.46083	3.36699	4.62945	3.03531	4.22814	3.59933	3.54054	3.0305	2.95374	5.19003	6.09344	5.13033	5.53364	6.05038	9.17275	5.154	0.0249985	0.870859	0.039306	0.348546	0.314268	0.42827	0.0500477	0.901997	0.0748178	0.440961	0.399653
3100003L05Rik	chr7:124625669-124708935	0	0	0	0	0	0	0	0	0	0	0	0	0	0	0	0	0	0	0	0	0	0	0	0	0	0	0	0	0	0	0	0	0	0	0	0	0	#DIV/0!	#DIV/0!	#DIV/0!	#DIV/0!	#DIV/0!	#DIV/0!	NA	NA	NA	NA	NA
3110009F21Rik	chr12:110151653-110158073	0	0	0	0.0172027	0	0	0	0	0	0	0	0	0	0	0	0	0	0	0.0124408	0	0.0111029	0	0.0115074	0	0	0	0.0207169	0	0	0	0	0	0	0	0	0	0.00202696	0.117399	0.796808	0.373901	#DIV/0!	#DIV/0!	#DIV/0!	0.176139	0.845038	0.446518	NA	NA
3110015C05Rik	chr13:111211468-111229431	0	0	0	0	0	0	0	0	0	0	0	0	0	0	0	0	0	0	0	0	0	0	0	0	0	0	0	0	0	0	0	0	0	0	0	0	0	#DIV/0!	#DIV/0!	#DIV/0!	#DIV/0!	#DIV/0!	#DIV/0!	NA	NA	NA	NA	NA
3110039I08Rik	chr9:41376560-41432079	0	0	0	0	0.0240024	0	0	0	0	0	0	0	0	0.0211592	0	0	0	0	0	0	0	0	0	0	0	0	0	0	0	0	0	0.0303166	0	0	0	0	0.00209662	#DIV/0!	0.373901	#DIV/0!	#DIV/0!	0.816565	#DIV/0!	NA	0.470365	NA	NA	0.850436
3110039M20Rik	chr12:49389651-49407346	0	0	0	0	0	0	0	0	0	0	0	0	0	0	0	0	0	0	0	0	0	0	0	0	0	0	0	0	0	0	0	0	0	0	0	0	0	#DIV/0!	#DIV/0!	#DIV/0!	#DIV/0!	#DIV/0!	#DIV/0!	NA	NA	NA	NA	NA
3110047P20Rik	chr5:63649102-63810543	0.0089224	0.00525818	0.00840059	0.0103639	0.0108069	0.00298137	0.00733282	0.0016018	0.00306394	0.010112	0.00640384	0.00450693	0.0193787	0.0110766	0.00584504	0.00796221	0.00790309	0.00637378	0.00430427	0.00593875	0.00768625	0.00414076	0.00997074	0.00899354	0.00633161	0.0121384	0.0161355	0.0150528	0.0100224	0.023119	0.0260177	0.0480456	0.0279982	0.0145873	0.0222775	0.0364706	0.0121535	0.360902	0.916125	0.0860819	0.0947276	0.0530797	0.0570629	0.441649	0.936328	0.140681	0.148579	0.0905734
3110082J24Rik	chr5:30103583-30106086	0	0	0	0	0	0	0	0	0	0	0	0	0	0	0	0	0	0	0	0	0	0	0	0	0	0	0	0	0	0	0	0	0	0	0	0	0	#DIV/0!	#DIV/0!	#DIV/0!	#DIV/0!	#DIV/0!	#DIV/0!	NA	NA	NA	NA	NA
3110099E03Rik	chr2:115493512-115512201	0	0.00594114	0	0.00502558	0.010505	0.00505967	0	0	0.00519977	0	0	0.00510331	0	0	0	0	0	0	0.00728705	0.00670018	0.00650486	0	0.00674622	0.00608723	0	0	0	0	0	0	0	0	0	0	0	0	0.00194889	0.0718168	0.410388	0.373901	0.373901	#DIV/0!	#DIV/0!	0.118043	0.505032	0.446518	0.441396	NA
3200001D21Rik	chr12:88365313-88377323	0.0142001	0.0139204	0.0200158	0.0235584	0.0307949	0.0415063	0.023372	0.0382427	0.00609365	0.0229962	0.0127337	0.0119636	0.0118585	0.0110079	0.00581167	0.00633169	0.0188363	0.0316714	0.00853471	0.0156932	0.0152364	0.0410064	0.0552972	0.0356429	0.041838	0.0192338	0.0142151	0.0341187	0.00663014	0.0305625	0.0550691	0.00794287	0.0277816	0.0247799	0.00766546	0.0170091	0.0223103	0.396887	0.200089	0.850742	0.446528	0.207662	0.794257	0.464664	0.307091	0.880659	0.51013	0.280953
3300005D01Rik	chr17:5798656-5803242	1.33126	0.928351	0.400117	0.276616	0.242768	0.198893	0.208432	0.0905558	0.216165	0.0612937	0	0.0296516	0.0210317	0.0779362	0.0143719	0	0.0154893	0.0224228	0.238677	0.165051	0.352844	0.229413	0.155077	0.271159	0.146382	0.234677	0.149586	0.0599466	0.0326639	0.0268341	0.0965293	0.0279373	0.0390126	0	0.106502	0	0.179657	0.0823825	0.635243	0.922521	0.666107	0.598976	0.561066	0.132602	0.711014	0.93777	0.717834	0.656128
3425401B19Rik	chr14:32659118-32685272	0.016674	0.0163714	0.0130777	0.00230562	0.0168382	0.0162495	0.0137069	0.00997824	0.00715692	0	0	0.0023399	0	0	0	0.00495925	0	0	0.0602908	0.110904	0.0269143	0.0193294	0.00620595	0.0307901	0.00328459	0.0113327	0.00279012	0	0.00260016	0	0.0026999	0	0	0.00324298	0	0	0.0111123	0.106902	0.459966	0.253	0.944262	0.373901	0.786482	0.164749	0.552	0.33835	0.955599	0.437351
3830417A13Rik	chrX:64173547-64178778	0	0	0	0	0	0	0	0	0	0	0	0	0	0	0	0	0	0	0	0	0.0108922	0	0	0	0	0	0	0	0	0	0	0	0	0	0	0	0.000302561	0.373901	#DIV/0!	#DIV/0!	#DIV/0!	#DIV/0!	#DIV/0!	0.441649	NA	NA	NA	NA
4732416N19Rik	chr6:148212287-148235663	0.000324162	0.0393088	0.0234994	0.09038	0	0.0692155	1.73e-09	0.000110783	0.0777598	1.07e-11	0	3.86e-31	5.87e-07	0.0570923	0.0589373	0.00599047	0.0710644	6.37e-06	0.182934	0.189081	3e-17	0.357846	0.760733	0.170944	0.0961421	0.261174	0.0746554	1.82e-10	0.203006	2.09e-05	1.18e-31	0.00691539	0.067868	0.348313	0.130031	2.25e-11	0.0928709	0.177819	0.0992871	0.140585	0.373835	0.659815	0.268316	0.248218	0.179016	0.209155	0.441396	0.712584
4732456N10Rik	chr15:101552355-101562950	0	0	0	0	0.0109982	0.00529641	0.00521797	0	0	0	0	0	0	0	0	0	0	0	0	0	0	0	0	0	0	0	0	0	0	0	0	0	0	0	0	0	0.000597572	#DIV/0!	0.162368	0.373901	#DIV/0!	#DIV/0!	#DIV/0!	NA	0.260672	0.446518	NA	NA
4833419F23Rik	chr18:4353546-4368945	0.0427559	0.145939	0.0999271	0.265849	0.429596	0.356804	0.17657	0.287935	0.385008	0.225184	0.134022	0.144376	0.0535146	0.165324	0.0873982	0.0951488	0.075294	0.114158	0.203781	0.0467779	0.0908802	0.536904	0.517206	0.318598	0.39931	0.486524	0.25434	0.280193	0.297523	0.0912289	0.0823405	0.237376	0.138506	0.0246202	0.0909858	0.126786	0.208575	0.766802	0.273791	0.345209	0.487048	0.417701	0.682548	0.809051	0.392355	0.437924	0.550153	0.480684
4833423E24Rik	chr2:85484091-85518935	0	0	0	0	0	0	0	0.00891322	0	0	0	0	0	0	0	0	0	0	0	0	0	0	0	0	0	0	0	0	0	0	0	0	0	0	0	0	0.000247589	#DIV/0!	#DIV/0!	0.373901	#DIV/0!	#DIV/0!	#DIV/0!	NA	NA	0.446518	NA	NA
4833427F10Rik	chr17:35772449-35780687	0.0115432	0	0	0	0	0	0	0	0	0	0	0	0	0	0	0	0	0	0	0	0	0	0.0127963	0	0	0	0	0	0	0	0.0111675	0	0	0	0	0	0.000986306	0.373901	0.373901	#DIV/0!	#DIV/0!	0.373901	#DIV/0!	0.441649	0.470365	NA	NA	0.437351
4833427G06Rik	chr9:51081312-51102078	0	0	0	0	0	0	0	0	0	0	0	0	0	0	0	0	0	0	0	0	0.0267256	0	0.0276386	0	0	0	0	0	0	0	0	0	0	0	0	0	0.00151012	0.373901	0.373901	#DIV/0!	#DIV/0!	#DIV/0!	#DIV/0!	0.441649	0.470365	NA	NA	NA
4833428L15Rik	chr9:45416625-45431232	0	0	0	0	0	0	0	0	0	0	0	0	0	0	0	0	0	0	0	0	0	0	0	0	0	0	0	0	0	0	0	0	0	0	0	0	0	#DIV/0!	#DIV/0!	#DIV/0!	#DIV/0!	#DIV/0!	#DIV/0!	NA	NA	NA	NA	NA
4921501E09Rik	chr17:33064142-33068058	0	0	0	0	0	0	0	0	0	0	0	0	0	0	0	0	0	0	0	0	0	0	0	0	0	0	0	0	0	0	0	0	0	0	0	0	0	#DIV/0!	#DIV/0!	#DIV/0!	#DIV/0!	#DIV/0!	#DIV/0!	NA	NA	NA	NA	NA
4921504E06Rik	chr2:19462836-19553910	0	0	0	0	0	0	0	0	0	0	0	0	0	0	0	0	0	0	0	0	0	0	0	0	0	0	0	0	0	0	0	0	0	0	0	0	0	#DIV/0!	#DIV/0!	#DIV/0!	#DIV/0!	#DIV/0!	#DIV/0!	NA	NA	NA	NA	NA
4921507P07Rik	chr6:50573303-50596590	0.332719	0.292208	0.273591	0.482994	0.288595	0.301022	0.211054	0.130674	0.154678	0.0561265	0.0497274	0.0350387	0.0752527	0.0429886	0.0453912	0.0865429	0.073562	0.105132	0.599986	0.352426	0.513244	0.528519	0.609351	0.574229	0.261441	0.281703	0.239422	0.0832817	0.0453136	0.0746017	0.0604881	0.131838	0.063291	0.12904	0.0673644	0.13286	0.216269	0.0643671	0.033558	0.0235159	0.187334	0.296071	0.408128	0.107801	0.0773618	0.0502754	0.259703	0.38024
4921508A21Rik	chr11:55191718-55197682	0.0185587	0.00908935	0	0.00769667	0.0161164	0	0.00764067	0	0	0	0	0	0	0	0.00126571	0	0	0	0.0222786	0.0102392	0.00994194	0	0.0103058	0	0	0	0	0	0	0	0	0	0	0	0	0.00158546	0.00318663	0.503534	0.47983	0.373901	#DIV/0!	0.373901	0.373901	0.568623	0.570945	0.446518	NA	0.437351
4921508D12Rik	chr2:132424740-132452499	0	0	0	0	0	0	0	0	0	0	0	0	0	0	0	0	0	0	0	0	0	0	0	0	0	0	0	0	0	0	0	0	0	0	0	0	0	#DIV/0!	#DIV/0!	#DIV/0!	#DIV/0!	#DIV/0!	#DIV/0!	NA	NA	NA	NA	NA
4921509C19Rik	chr2:151470541-151476151	0	0	0	0	0	0	0	0	0	0	0	0	0	0	0	0	0	0	0	0.00219957	0	0	0	0	0	0	0	0	0	0	0	0	0	0	0	0	6.10992e-05	0.373901	#DIV/0!	#DIV/0!	#DIV/0!	#DIV/0!	#DIV/0!	0.441649	NA	NA	NA	NA
4921509O07Rik	chr13:113446287-113502844	0	0	0	0	0	0.0052231	0	0	0	0	0	0	0	0	0	0	0	0	0	0	0	0.00722902	0	0	0.0073746	0	0.00626415	0	0	0	0	0	0	0	0	0	0.000724746	#DIV/0!	0.833067	0.118747	#DIV/0!	#DIV/0!	#DIV/0!	NA	0.873864	0.182838	NA	NA
4921511C10Rik	chr3:79212918-79253913	0.0116514	0	0.0109308	0	0	0	0	0	0	0	0.010444	0	0	0	0.00953384	0	0	0	0.0139664	0	0	0	0	0	0.0273799	0	0	0	0	0	0.0112716	0	0	0.0135111	0	0	0.00301914	0.65666	#DIV/0!	0.373901	0.373901	0.91197	0.373901	0.708865	NA	0.446518	0.441396	0.927694
4921511C20Rik	chrX:127394292-127395898	0	0	0	0	0	0	0	0	0	0	0	0	0	0	0	0	0	0	0	0	0	0	0	0	0	0	0	0	0	0	0	0	0	0	0	0	0	#DIV/0!	#DIV/0!	#DIV/0!	#DIV/0!	#DIV/0!	#DIV/0!	NA	NA	NA	NA	NA
4921511H03Rik	chr5:7304163-7311491	0	0	0	0	0	0	0	0	0	0	0	0	0	0	0	0	0	0	0	0	0	0	0	0	0	0	0	0	0	0	0	0.0192358	0	0	0	0	0.000534328	#DIV/0!	#DIV/0!	#DIV/0!	#DIV/0!	0.373901	#DIV/0!	NA	NA	NA	NA	0.437351
4921511I17Rik	chr12:12351521-12392475	0	0	0	0	0	0	0	0	0	0	0	0	0	0	0	0	0	0	0	0.014176	0	0.0148065	0	0.0128766	0.0302419	0	0.025686	0	0	0	0	0	0	0	0	0.0153664	0.00314315	0.373901	0.118046	0.118749	#DIV/0!	#DIV/0!	0.373901	0.441649	0.203054	0.182838	NA	NA
4921511M17Rik	chrX:154022779-154033827	0	0	0	0	0	0	0	0	0	0	0	0	0	0	0	0	0	0	0	0	0	0	0	0	0	0	0.00232109	0	0	0	0	0	0	0	0	0	6.44747e-05	#DIV/0!	#DIV/0!	0.373901	#DIV/0!	#DIV/0!	#DIV/0!	NA	NA	0.446518	NA	NA
4921513I03Rik	chr10:120765731-120778886	0.0107057	0.0209622	0.010047	0.0177585	0.00930354	0.044695	0.0176367	0.00961119	0.0275594	0	0.00959709	0.00902414	0.0089385	0	0.00876064	0.0190855	0.00945701	0	0	0.047205	0.0114592	0.0246586	0.0237522	0.0107202	0.0125867	0.0289154	0.0106908	0.0256692	0	0	0.0207229	0.0119539	0	0.0124228	0.0115156	0	0.0134837	0.719352	0.73471	0.916127	0.809086	0.49705	0.832685	0.766414	0.794702	0.933153	0.843604	0.558387
4921515E04Rik	chr15:18078136-18369627	0	0	0	0	0	0	0	0	0	0	0	0	0	0	0	0	0	0	0	0	0	0	0	0	0	0	0	0	0	0	0	0	0	0	0	0	0	#DIV/0!	#DIV/0!	#DIV/0!	#DIV/0!	#DIV/0!	#DIV/0!	NA	NA	NA	NA	NA
4921517D22Rik	chr13:59687401-59694101	0	0	0	0	0	0	0	0	0	0	0	0	0	0	0	0	0	0	0	0	0	0	0	0	0	0	0	0	0	0	0	0	0	0	0	0	0	#DIV/0!	#DIV/0!	#DIV/0!	#DIV/0!	#DIV/0!	#DIV/0!	NA	NA	NA	NA	NA
4921524L21Rik	chr18:6603632-6638966	0	0	0	0	0	0	0	0	0	0	0	0	0	0	0	0	0	0	0	0	0	0	0	0	0	0	0	0	0	0	0	0	0	0.0133354	0	0	0.000370428	#DIV/0!	#DIV/0!	#DIV/0!	#DIV/0!	#DIV/0!	0.373901	NA	NA	NA	NA	NA
4921525B02Rik	chr14:103692982-103699432	0.00512672	0	0	3.27e-11	0	0	0.00421693	4.18e-10	0	0	0	0	0	0	0	3.85e-09	0	0	0	0	0.005636	0.00593158	2.59e-10	0.00515482	0.00604993	0.0139107	0.00513901	0	0.00479169	0	0	0.00574124	0.00768045	4.19e-09	0	0	0.0019272	0.949913	0.118065	0.0894486	0.373901	0.124353	0.95522	0.95865	0.203054	0.145292	0.441396	0.183013
4921530D09Rik	chr2:25608628-25617678	0.0193414	0.0189427	0	0.0641692	0.00839972	0.0323009	0.0238911	0.00868184	0.0165975	0	0	0.00815051	0.0242244	0.00749348	0.00791429	0.0172426	0	0.00862392	0.0116063	0	0	0	0.0644222	0.0387646	0.0113777	0.0130711	0.0289921	0.034802	0.00902015	0.0623443	0.0187287	0.0108041	0	0	0.0104133	0.0231264	0.0167624	0.29929	0.982988	0.851393	0.104854	0.685782	0.774287	0.386799	0.98653	0.881234	0.16207	0.736839
4921530L18Rik	chr2:14070332-14073934	0.991715	0.589125	0.609922	1.04264	0.910028	0.363284	0.499809	0.390961	0.394073	0.176413	0.259889	0.285985	0.383418	0.280452	0.138412	0.172189	0.425597	0.365793	0.920687	0.607462	0.82108	0.991777	0.796176	0.839396	0.450964	0.419993	0.646271	0.374064	0.717247	0.669802	0.465199	0.616831	0.438233	0.556031	0.43628	0.51544	0.543407	0.758147	0.656231	0.384255	0.0368403	0.0567719	0.0974338	0.801125	0.729051	0.456104	0.0669148	0.0958044
4921530L21Rik	chr14:95881265-95882775	0	0	0	0	0	0	0	0	0	0	0	0	0	0	0	0	0	0	0	0	0	0	0	0	0	0	0	0	0	0	0	0	0	0	0	0	0	#DIV/0!	#DIV/0!	#DIV/0!	#DIV/0!	#DIV/0!	#DIV/0!	NA	NA	NA	NA	NA
4921531P14Rik	chr18:83292791-83325884	0	0	0	0	0	0	0	0	0	0	0	0	0	0	0	0	0	0	0	0	0	0	0	0.0430715	0	0	0	0	0	0	0	0	0	0	0	0	0.00119643	#DIV/0!	0.373901	#DIV/0!	#DIV/0!	#DIV/0!	#DIV/0!	NA	0.470365	NA	NA	NA
4921533I20Rik	chr18:17234482-17235482	0	0	0	0	0	0	0	0	0	0	0	0	0	0	0	0	0	0	0	0	0	0	0	0	0	0	0	0	0	0	0	0	0	0	0	0	0	#DIV/0!	#DIV/0!	#DIV/0!	#DIV/0!	#DIV/0!	#DIV/0!	NA	NA	NA	NA	NA
4921536K21Rik	chr11:3886087-3895126	0.0244917	0.00600446	0.0287788	0.00507924	0.0371613	0.0051137	0.0100752	0.0164895	0.0315318	0	0	0.00515787	0	0	0.00501222	0	0	0	0.0220938	0	0.00657405	0.00707833	0.0204537	0.0184559	0.0288829	0	0.0245338	0	0	0.00659302	0	0	0.00798964	0.00712817	0	0.00733905	0.00922273	0.346787	0.970233	0.894201	0.872197	0.768028	0.116201	0.437143	0.976682	0.916225	0.895561	0.809156
4921539E11Rik	chr4:103230444-103290863	0	0	0	0	0	0	0.0112913	0	0	0	0	0	0	0	0	0	0	0	0	0.00758261	0	0	0	0	0	0	0	0	0	0	0	0	0	0	0	0	0.000524275	0.373901	#DIV/0!	0.373901	#DIV/0!	#DIV/0!	#DIV/0!	0.441649	NA	0.446518	NA	NA
4922502D21Rik	chr6:129322164-129331781	0	0	0	0	0	0	0	0	0	0	0	0	0	0	0	0	0	0	0	0.0237719	0.023083	0	0.0239225	0.0215942	0	0	0	0.0129269	0	0	0	0	0	0	0	0	0.00292496	0.116202	0.117156	#DIV/0!	0.373901	#DIV/0!	#DIV/0!	0.176087	0.202276	NA	0.441396	NA
4922502H24Rik	chr13:101391870-101397580	0	0	0	0	0	0	0	0	0	0	0	0	0	0	0	0	0	0	0	0	0	0	0	0	0	0	0	0	0	0	0	0	0	0	0	0	0	#DIV/0!	#DIV/0!	#DIV/0!	#DIV/0!	#DIV/0!	#DIV/0!	NA	NA	NA	NA	NA
4922502N22Rik	chr6:139315596-139322576	0	0	0	0	0	0	0	0	0	0	0	0	0	0	0	0	0	0	0	0	0	0	0	0	0	0	0	0	0	0	0	0	0	0	0	0	0	#DIV/0!	#DIV/0!	#DIV/0!	#DIV/0!	#DIV/0!	#DIV/0!	NA	NA	NA	NA	NA
4922505E12Rik	chr1:182747125-182749180	0	0	0	0	0	0	0	0	0	0	0	0	0	0	0	0	0	0	0.00956952	0	0	0	0	0	0	0	0	0	0	0	0	0	0	0	0	0	0.00026582	0.373901	#DIV/0!	#DIV/0!	#DIV/0!	#DIV/0!	#DIV/0!	0.441649	NA	NA	NA	NA
4930401C15Rik	chr10:25779313-25837437	0	0	0	0.0181392	0	0	0	0	0	0	0	0	0	0	0	0	0	0	0	0	0	0	0	0	0	0	0.0216855	0	0	0	0	0	0	0	0	0	0.00110624	#DIV/0!	0.373901	0.373901	#DIV/0!	#DIV/0!	#DIV/0!	NA	0.470365	0.446518	NA	NA
4930401O10Rik	chr11:71928470-71940122	0	0	0	0	0	0	0	0	0	0	0	0	0	0	0	0	0	0	0	0	0	0	0	0	0	0	0	0	0	0	0	0	0	0	0	0	0	#DIV/0!	#DIV/0!	#DIV/0!	#DIV/0!	#DIV/0!	#DIV/0!	NA	NA	NA	NA	NA
4930401O12Rik	chr13:31213409-31241086	0	0	0	0	0	0	0	0	0	0	0	0	0	0	0	0	0	0	0	0	0	0	0	0	0	0	0	0	0	0	0	0	0	0	0	0	0	#DIV/0!	#DIV/0!	#DIV/0!	#DIV/0!	#DIV/0!	#DIV/0!	NA	NA	NA	NA	NA
4930402F06Rik	chr2:35375561-35397174	0	0	0	0	0	0	0	0	0	0	0	0	0	0	0	0	0	0	0.016174	0	0	0	0.0149509	0	0	0	0	0	0	0	0	0	0	0	0	0	0.000864581	0.373901	0.373901	#DIV/0!	#DIV/0!	#DIV/0!	#DIV/0!	0.441649	0.470365	NA	NA	NA
4930402F11Rik	chr7:69496093-69499689	0	0	0	0	0	0	0	0	0	0	0	0	0	0	0	0	0	0	0	0	0	0	0	0	0	0	0	0	0	0	0	0	0	0	0	0	0	#DIV/0!	#DIV/0!	#DIV/0!	#DIV/0!	#DIV/0!	#DIV/0!	NA	NA	NA	NA	NA
4930402K13Rik	chrX:9104561-9106342	0	0	0	0	0	0	0	0	0	0	0	0	0	0	0	0	0	0	0	0	0	0	0	0	0	0	0	0	0	0	0	0	0	0	0	0	0	#DIV/0!	#DIV/0!	#DIV/0!	#DIV/0!	#DIV/0!	#DIV/0!	NA	NA	NA	NA	NA
4930404A05Rik	chr16:52799507-52815744	0	0	0	0	0	0	0	0	0	0	0	0	0	0	0	0	0	0	0	0	0	0	0	0	0	0	0	0	0	0	0	0	0	0	0	0	0	#DIV/0!	#DIV/0!	#DIV/0!	#DIV/0!	#DIV/0!	#DIV/0!	NA	NA	NA	NA	NA
4930404A10Rik	chr11:54370651-54426755	0	0	0	0	0	0	0	0	0	0	0	0	0	0	0	0	0	0	0	0	0	0	0	0	0	0	0	0	0	0	0	0	0	0	0	0	0	#DIV/0!	#DIV/0!	#DIV/0!	#DIV/0!	#DIV/0!	#DIV/0!	NA	NA	NA	NA	NA
4930405A10Rik	chr14:22507173-22542798	0	0	0	0	0	0.0157028	0	0	0	0	0	0	0	0	0	0	0	0	0	0	0	0	0	0	0	0	0	0	0.0174764	0	0	0	0	0	0	0	0.000921644	#DIV/0!	0.373901	#DIV/0!	0.373901	#DIV/0!	#DIV/0!	NA	0.470365	NA	0.441396	NA
4930405D11Rik	chr11:90804690-90895152	0	0	0	0	0	0.0267228	0.0530699	0	0	0	0	0	0	0	0	0	0	0	0.0379285	0.0347932	0.101434	0	0.0349316	0	0	0	0	0	0	0	0	0	0	0	0	0	0.00802444	0.0555754	0.861023	0.373901	#DIV/0!	#DIV/0!	#DIV/0!	0.0957402	0.894688	0.446518	NA	NA
4930405J17Rik	chr10:20199246-20201854	0	0	0	0	0	0	0	0	0	0	0	0	0	0	0	0	0	0	0	0	0	0	0	0	0	0	0.0329247	0.0396159	0	0	0	0	0	0	0	0	0.00201502	#DIV/0!	#DIV/0!	0.373901	0.373901	#DIV/0!	#DIV/0!	NA	NA	0.446518	0.441396	NA
4930406D18Rik	chr3:100426404-100437754	0	0	0	0	0	0	0	0	0	0	0	0	0	0	0	0	0	0	0	0	0	0	0	0	0	0	0	0	0	0	0	0	0	0	0	0	0	#DIV/0!	#DIV/0!	#DIV/0!	#DIV/0!	#DIV/0!	#DIV/0!	NA	NA	NA	NA	NA
4930407I10Rik	chr15:82059150-82066538	0.00332005	0.00325914	0	0	0	0	0	0	0	0	0.0029782	0	0	0	0	0	0	0	0	0	0	0	0	0	0	0	0	0	0	0	0	0	0	0	0	0	0.000265483	0.116151	#DIV/0!	#DIV/0!	0.373901	#DIV/0!	#DIV/0!	0.176087	NA	NA	0.441396	NA
4930408F14Rik	chrX:73175301-73176989	0	0	0	0	0	0	0	0	0	0	0	0	0	0	0	0	0	0	0	0	0	0	0	0	0	0	0	0	0	0	0	0	0	0	0	0	0	#DIV/0!	#DIV/0!	#DIV/0!	#DIV/0!	#DIV/0!	#DIV/0!	NA	NA	NA	NA	NA
4930412B13Rik	chr2:117821927-117909136	0	0	0	0	0	0	0	0	0	0	0	0	0	0	0	0	0	0	0	0	0	0	0	0	0	0	0	0	0	0	0	0	0	0	0	0	0	#DIV/0!	#DIV/0!	#DIV/0!	#DIV/0!	#DIV/0!	#DIV/0!	NA	NA	NA	NA	NA
4930413E15Rik	chr5:118952338-118961261	0	0	0	0	0	0	0	0	0	0	0	0	0	0	0	0	0	0	0	0	0	0	0	0	0	0	0	0	0	0	0	0	0	0	0	0	0	#DIV/0!	#DIV/0!	#DIV/0!	#DIV/0!	#DIV/0!	#DIV/0!	NA	NA	NA	NA	NA
4930413F20Rik	chr15:34675072-34679204	0	4.94e-09	0.0612108	0	0.0284789	0	0	0	0	0	0.0146398	0	0.0136377	0	0	0.0145538	0	0	0	0	0.0174234	0	0.0180421	0.0162937	0	0.0219638	0.0162545	0.0195248	0.0151943	0.0349696	0.0157711	0.0363809	0	0	0	0.0194474	0.0101052	0.52926	0.868884	0.124917	0.0766355	0.325777	0.850166	0.592041	0.900711	0.190304	0.123939	0.411532
4930413M19Rik	chr14:50503768-50520943	0	0	0	0	0	0	0	0	0	0	0	0	0	0	0	0	0	0	0	0	0	0	0	0	0	0	0	0	0	0	0	0	0	0	0	0	0	#DIV/0!	#DIV/0!	#DIV/0!	#DIV/0!	#DIV/0!	#DIV/0!	NA	NA	NA	NA	NA
4930415F15Rik	chr11:11489265-11515190	0.157113	0.127462	0.0733123	0.0868192	0.137605	0.109234	0.0433085	0	0.157156	0	0.0234416	0.0221205	0	0	0	0.023295	0	0	0.0933276	0.114209	0.0277407	0.13399	0.573684	0.181477	0.0914175	0	0.0258778	0	0	0	0	0	0	0	0	0	0.0611831	0.317119	0.256801	0.635883	0.116451	#DIV/0!	0.373901	0.405961	0.373158	0.695168	0.176723	NA
4930415L06Rik	chrX:89930096-89932852	0	0	0	0	0	0	0	0	0	0	0	0	0	0	0	0	0	0	0	0	0	0	0	0	0	0	0	0	0	0	0	0	0	0	0	0	0	#DIV/0!	#DIV/0!	#DIV/0!	#DIV/0!	#DIV/0!	#DIV/0!	NA	NA	NA	NA	NA
4930415O20Rik	chr15:98571003-98589588	0	0	0	0	0.034372	0	0.0323531	0.105071	0.0668224	0.0316231	0	0.42901	0.0325066	0	0	0.103907	0	0.0692076	0	0.0842894	0.0819316	0.0438855	0.0422805	0.0382534	0.0450023	0.102935	0.0764225	0.0460014	0.0358986	0.329336	0	0	0	0	0	0.0914136	0.0534034	0.116197	0.0605416	0.815179	0.926741	0.373901	0.562153	0.176087	0.121147	0.851556	0.941111	0.437351
4930417O13Rik	chr6:125265524-125273777	0	0.016016	0	0	0	0	0.0135226	0	0	0	0	0	0	0	0	0	0	0	0	0.0179982	0	0	0	0	0	0.0220353	0.032615	0	0.015244	0	0	0	0	0.0378918	0	0	0.00431453	0.938381	#DIV/0!	0.265981	0.373901	#DIV/0!	0.373901	0.950212	NA	0.35236	0.441396	NA
4930417O22Rik	chr11:101952420-101960574	0	0	0	0	0	0	0	0	0	0	0	0	0	0	0	0	0	0	0	0	0	0	0	0	0	0	0	0	0	0	0	0	0	0	0	0	0	#DIV/0!	#DIV/0!	#DIV/0!	#DIV/0!	#DIV/0!	#DIV/0!	NA	NA	NA	NA	NA
4930419G24Rik	chr3:33024776-33088607	0	0	0	0	0	0	0	0	0	0	0	0	0	0	0	0	0	0	0	0	0	0	0	0	0	0	0	0	0	0	0	0	0	0	0	0	0	#DIV/0!	#DIV/0!	#DIV/0!	#DIV/0!	#DIV/0!	#DIV/0!	NA	NA	NA	NA	NA
4930423M02Rik	chr4:5632327-5642284	0	0	0	0	0	0	0	0	0	0	0	0	0	0	0	0	0	0	0	0	0	0	0	0	0	0	0	0	0	0	0	0	0	0	0	0	0	#DIV/0!	#DIV/0!	#DIV/0!	#DIV/0!	#DIV/0!	#DIV/0!	NA	NA	NA	NA	NA
4930425K10Rik	chr5:67933611-67943081	0	0	0	0	0	0	0	0	0	0	0	0	0	0	0	0	0	0	0	0	0	0	0	0	0	0	0	0	0	0	0	0	0	0	0	0	0	#DIV/0!	#DIV/0!	#DIV/0!	#DIV/0!	#DIV/0!	#DIV/0!	NA	NA	NA	NA	NA
4930425O10Rik	chr3:138711534-138726984	0	0	0	0	0	0	0	0	0	0	0	0	0	0	0	0	0	0	0	0	0	0	0	0	0	0	0	0	0	0	0	0	0	0	0	0	0	#DIV/0!	#DIV/0!	#DIV/0!	#DIV/0!	#DIV/0!	#DIV/0!	NA	NA	NA	NA	NA
4930428D18Rik	chrX:76393349-76397979	0	0	0	0	0	0	0	0	0	0	0	0	0	0	0	0	0	0	0	0	0	0	0	0	0	0	0	0	0	0	0	0	0	0	0	0	0	#DIV/0!	#DIV/0!	#DIV/0!	#DIV/0!	#DIV/0!	#DIV/0!	NA	NA	NA	NA	NA
4930428E07Rik	chr12:38552808-38614521	0	0	0	0	0	0	0	0	0	0	0	0	0	0	0	0	0	0	0	0	0	0	0	0	0	0	0	0	0	0	0	0	0	0	0	0	0	#DIV/0!	#DIV/0!	#DIV/0!	#DIV/0!	#DIV/0!	#DIV/0!	NA	NA	NA	NA	NA
4930428G15Rik	chr9:115336160-115341924	0	0.0466052	0.0223381	0	0.0209228	0	0	0	0	0	0	0	0.0199535	0	0	0	0	0	0.28453	0.104479	0.0761253	0.0544919	0.183728	0.0711541	0.0278736	0	0.0473428	0	0	0	0	0.0795637	0.0309546	0.0274945	0	0	0.0304877	0.118529	0.0798368	0.142053	#DIV/0!	0.278442	0.373901	0.178354	0.150343	0.210738	NA	0.360722
4930428O21Rik	chr5:107698211-107703480	0.00957748	0.00938037	0	0.00794387	0	0	0.00788677	0	0	0	0	0	0	0	0	0	0	0	0	0.010566	0.030778	0.0110403	0	0.0191968	0.0112687	0.0258921	0	0	0	0	0	0	0	0	0	0	0.00398696	0.478942	0.294191	0.286593	#DIV/0!	#DIV/0!	#DIV/0!	0.544224	0.414704	0.374947	NA	NA
4930429D17Rik	chr5:103230374-103299029	0	0	0	0	0	0	0	0	0	0	0	0	0	0	0	0	0	0	0	0	0	0	0	0	0	0	0	0	0	0	0	0	0	0	0	0	0	#DIV/0!	#DIV/0!	#DIV/0!	#DIV/0!	#DIV/0!	#DIV/0!	NA	NA	NA	NA	NA
4930429F11Rik	chr17:79475623-79477885	0	0	0	0	0	0	0	0	0	0	0	0	0	0	0	0	0	0	0	0	0	0	0	0	0	0	0	0	0	0	0	0	0	0	0	0	0	#DIV/0!	#DIV/0!	#DIV/0!	#DIV/0!	#DIV/0!	#DIV/0!	NA	NA	NA	NA	NA
4930430A15Rik	chr2:111193253-111229600	0	0	0	0	0	0	0	0	0	0	0	0	0	0	0	0	0	0	0	0	0	0	0	0	0	0	0	0	0	0	0	0	0	0	0	0	0	#DIV/0!	#DIV/0!	#DIV/0!	#DIV/0!	#DIV/0!	#DIV/0!	NA	NA	NA	NA	NA
4930430D24Rik	chrX:38038198-38043114	0	0	0	0	0	0	0	0	0	0	0	0	0	0	0	0	0	0	0	0	0	0	0	0	0	0	0	0	0	0	0	0	0	0	0	0	0	#DIV/0!	#DIV/0!	#DIV/0!	#DIV/0!	#DIV/0!	#DIV/0!	NA	NA	NA	NA	NA
4930430F21Rik	chr15:31039125-31043331	0	0	0	0	0	0	0	0	0	0	0	0	0	0	0	0	0	0	0	0	0	0	0	0	0	0	0	0	0	0	0	0	0	0	0	0	0	#DIV/0!	#DIV/0!	#DIV/0!	#DIV/0!	#DIV/0!	#DIV/0!	NA	NA	NA	NA	NA
4930430J02Rik	chr9:57391069-57400364	0.0563705	0	0	0	0	0.0939019	0	0	0	0.0457483	0	0.0478036	0	0	0	0	0	0	0.0657845	0	0.117154	0	0.120619	0.0546376	0	0	0	0	0	0	0	0	0	0	0	0	0.0167228	0.337612	0.593798	#DIV/0!	0.116308	#DIV/0!	#DIV/0!	0.427489	0.674426	NA	0.177015	NA
4930431F12Rik	chr5:44966200-44978805	0	0	0	0	0	0	0	0	0	0	0	0	0	0	0	0	0	0	0	0	0	0	0	0	0	0	0	0	0	0	0	0	0	0	0	0	0	#DIV/0!	#DIV/0!	#DIV/0!	#DIV/0!	#DIV/0!	#DIV/0!	NA	NA	NA	NA	NA
4930432J09Rik	chr14:103977627-104027142	0.00505542	0	0.00950823	0.0125816	0	0.00422239	0.00831643	0	0.00433931	0	0	0	0	0	0	0	0.00447343	0	0.0243385	0.0335707	0.0162954	0.00584944	0.00563419	0.0050834	0.00596608	0.00685904	0.0152034	0.00608054	0.0094504	0.0217884	0.00490614	0.00566161	0.0263997	0.00588989	0	0	0.00687427	0.0251281	0.984008	0.248523	0.0597028	0.155042	0.857451	0.0502053	0.98743	0.333971	0.100282	0.219469
4930432K09Rik	chr5:87825696-87846386	0	0	0	0	0	0	0	0	0	0	0	0	0	0	0	0	0	0	0	0	0	0	0	0	0	0	0	0	0	0	0	0	0	0	0	0	0	#DIV/0!	#DIV/0!	#DIV/0!	#DIV/0!	#DIV/0!	#DIV/0!	NA	NA	NA	NA	NA
4930432K21Rik	chr8:84148037-84172597	0.212903	0.192166	0.289798	0.248884	0.304685	0.203204	0.29195	0.401039	0.163907	0.16965	0.832605	0.34164	0.0846641	0.136231	0.0885182	0.0180815	0.053797	0.04722	0.146269	0.127011	0.116057	0.32018	0.142916	0.195015	0.21241	0.23336	0.200298	0.0697825	0.0742213	0.0290981	0.058983	0.045373	0.0176316	0.0471874	0.0291967	0.0161936	0.17117	0.0302973	0.614083	0.367302	0.121595	0.0385003	0.566889	0.0583256	0.692769	0.446518	0.182487	0.069159
4930432M17Rik	chr3:121670762-121682982	0	0	0	0	0	0	0	0	0	0	0	0	0	0	0	0	0	0	0	0	0	0	0	0	0	0	0	0	0	0	0	0	0	0	0	0	0	#DIV/0!	#DIV/0!	#DIV/0!	#DIV/0!	#DIV/0!	#DIV/0!	NA	NA	NA	NA	NA
4930433B08Rik	chr3:18468284-18480477	0	0	0	0	0	0	0	0	0	0	0	0	0	0	0	0	0	0	0	0	0	0	0	0	0	0	0	0	0	0	0	0	0	0	0	0	0	#DIV/0!	#DIV/0!	#DIV/0!	#DIV/0!	#DIV/0!	#DIV/0!	NA	NA	NA	NA	NA
4930433I11Rik	chr7:40987608-40994833	0	0	0	0	0	0	0	0	0	0	0	0	0	0	0	0	0	0	0	0	0	0	0	0	0	0	0	0	0	0	0	0	0	0	0	0	0	#DIV/0!	#DIV/0!	#DIV/0!	#DIV/0!	#DIV/0!	#DIV/0!	NA	NA	NA	NA	NA
4930433N12Rik	chr9:3190268-3199813	0	0.0121704	0	0	0	0.0103854	0	0	0	0	0	0	0	0	0	0	0	0	0.0149033	0	0.0132991	0	0	0	0	0	0	0	0	0	0	0	0	0.0144165	0	0	0.00181041	0.439112	0.373901	#DIV/0!	#DIV/0!	#DIV/0!	0.373901	0.506033	0.470365	NA	NA	NA
4930434J06Rik	chr14:71856708-71920438	0	0	0	0	0	0	0	0	0	0	0	0	0	0	0	0	0	0	0	0	0	0	0	0	0	0	0	0	0	0	0	0	0	0	0	0	0	#DIV/0!	#DIV/0!	#DIV/0!	#DIV/0!	#DIV/0!	#DIV/0!	NA	NA	NA	NA	NA
4930435E12Rik	chr16:38812204-38828749	0	0	0	0	0	0	0	0	0	0	0	0	0	0	0	0	0	0	0	0	0	0	0	0	0	0	0	0	0	0	0	0	0	0	0	0	0	#DIV/0!	#DIV/0!	#DIV/0!	#DIV/0!	#DIV/0!	#DIV/0!	NA	NA	NA	NA	NA
4930438E09Rik	chr14:67332041-67397742	0	0	0	0	0	0	0	0	0	0	0	0	0	0	0	0	0	0	0	0	0	0	0	0	0	0	0	0	0	0	0	0	0	0	0	0	0	#DIV/0!	#DIV/0!	#DIV/0!	#DIV/0!	#DIV/0!	#DIV/0!	NA	NA	NA	NA	NA
4930440C22Rik	chr1:94797441-94802472	0	0	0	0	0	0	0	0	0	0	0	0	0	0	0	0	0	0	0	0	0	0	0	0	0	0	0	0	0	0	0	0	0	0	0	0	0	#DIV/0!	#DIV/0!	#DIV/0!	#DIV/0!	#DIV/0!	#DIV/0!	NA	NA	NA	NA	NA
4930441J16Rik	chr2:74298939-74307717	0	0	0	0	0	0	0	0	0	0	0	0	0	0	0	0	0	0	0	0	0	0	0	0	0	0	0	0	0	0	0	0	0	0	0	0	0	#DIV/0!	#DIV/0!	#DIV/0!	#DIV/0!	#DIV/0!	#DIV/0!	NA	NA	NA	NA	NA
4930441O14Rik	chr13:67729261-67756838	0.0437689	0.0375657	0.0308655	0.0317706	0.0237104	0.0319864	0.0540072	0.029468	0.0657441	0.101884	0.0981368	0.0967757	0.118803	0.0806051	0.0985352	0.107361	0.135538	0.17902	0.0658325	0.0908009	0.0352608	0.0506259	0.0507949	0.0302484	0.0258194	0.0742048	0.0685369	0.144737	0.102255	0.253421	0.148638	0.128642	0.128543	0.20179	0.142001	0.121373	0.0896964	0.18241	0.115306	0.746853	0.20628	0.0494249	0.674527	0.253521	0.201587	0.794342	0.282556	0.0853568
4930442J19Rik	chr2:151302038-151316003	0	0	0	0	0	0	0	0	0	0	0	0	0	0	0	0	0	0	0	0	0	0	0	0	0	0	0	0	0	0	0	0	0	0	0	0	0	#DIV/0!	#DIV/0!	#DIV/0!	#DIV/0!	#DIV/0!	#DIV/0!	NA	NA	NA	NA	NA
4930443O20Rik	chr2:85073613-85086461	0.0118365	0	0.0222074	0	0	0.0296478	0.0195052	0.0212531	0	0.0191728	0.0212194	0.00997889	0	0	0.0290554	0	0	0	0.0141866	0.0130373	0	0.0272377	0.0131183	0	0.0278114	0.0159699	0.011811	0.014181	0.0220589	0.0381031	0.0114497	0.0132087	0.0308093	0	0	0.0141318	0.0125275	0.786903	0.791496	0.584682	0.365814	0.48623	0.373901	0.826535	0.840834	0.648009	0.441396	0.548198
4930444F02Rik	chr10:18797298-18831930	0.0438894	0.0213652	0	0.035897	0.0188632	0	0	0	0	0	0	0	0	0	0	0	0	0	0.0257257	0.0342361	0.0199425	0.0214719	0.0275816	0.024887	0	0.0290203	0.00620196	0	0	0	0	0	0	0	0	0	0.00858561	0.732744	0.576059	0.254092	#DIV/0!	#DIV/0!	#DIV/0!	0.778311	0.658264	0.339579	NA	NA
4930444G20Rik	chr10:22066308-22068079	0	0	0	0	0	0	0	0	0	0	0	0	0	0	0	0	0	0	0	0	0	0	0	0	0	0	0	0	0	0	0	0.0104925	0	0	0	0	0.000291458	#DIV/0!	#DIV/0!	#DIV/0!	#DIV/0!	0.373901	#DIV/0!	NA	NA	NA	NA	0.437351
4930444M15Rik	chr14:76514557-76520855	0	0.0198004	0	0.00838556	0	0	0.00832659	0	0.00867574	0	0	0	0	0	0	0	0	0	0	0	0	0.0116492	0.022442	0	0	0	0.0101002	0	0	0	0	0	0	0	0	0	0.00248277	0.373901	0.291466	0.628807	#DIV/0!	#DIV/0!	#DIV/0!	0.441649	0.411504	0.68876	NA	NA
4930444P10Rik	chr1:16065978-16093041	0	0	0	0	0	0	0	0	0	0	0	0	0	0	0	0	0	0	0	0	0	0	0	0	0	0	0	0	0	0	0	0	0	0	0	0	0	#DIV/0!	#DIV/0!	#DIV/0!	#DIV/0!	#DIV/0!	#DIV/0!	NA	NA	NA	NA	NA
4930447A16Rik	chr15:37425553-37440644	0	0	0	0	0	0	0	0	0	0	0	0	0	0	0	0	0	0	0	0	0	0	0	0	0	0.048867	0	0	0	0	0	0	0	0	0	0	0.00135742	#DIV/0!	#DIV/0!	0.373901	#DIV/0!	#DIV/0!	#DIV/0!	NA	NA	0.446518	NA	NA
4930447J18Rik	chr14:47898863-47944189	0	0	0	0	0	0	0	0	0	0	0	0	0	0	0	0	0	0	0	0	0	0	0	0	0	0	0	0	0	0	0	0	0	0	0	0	0	#DIV/0!	#DIV/0!	#DIV/0!	#DIV/0!	#DIV/0!	#DIV/0!	NA	NA	NA	NA	NA
4930447K03Rik	chr13:34084154-34113272	0	0.0342808	0.0164308	0.0145531	0.0306104	0	0.0289647	0	0	0.0426561	0.0157243	0	0	0	0.0287101	0	0.0154721	0	0	0.0192542	0	0.0401988	0	0	0	0	0	0	0.0326252	0	0	0	0	0	0.0187476	0	0.00939523	0.42432	0.922853	0.373901	0.631009	0.373901	0.899316	0.49187	0.941381	0.446518	0.685488	0.437351
4930447N08Rik	chr3:122795090-122801980	0	0	0	0	0	0	0	0	0	0	0	0	0	0	0	0	0	0	0	0	0	0	0	0	0	0	0	0	0	0	0	0	0	0	0	0	0	#DIV/0!	#DIV/0!	#DIV/0!	#DIV/0!	#DIV/0!	#DIV/0!	NA	NA	NA	NA	NA
4930448C13Rik	chr12:14996388-15050389	0	0	0	0	0	0	0	0	0	0	0	0	0	0	0	0	0	0	0	0	0	0	0	0	0	0	0	0	0	0	0	0	0	0	0	0	0	#DIV/0!	#DIV/0!	#DIV/0!	#DIV/0!	#DIV/0!	#DIV/0!	NA	NA	NA	NA	NA
4930448F12Rik	chr13:18084946-18100202	0	0	0	0	0	0	0	0	0	0	0	0	0	0	0	0	0	0	0	0	0	0	0	0	0	0	0	0	0	0	0	0	0	0	0	0	0	#DIV/0!	#DIV/0!	#DIV/0!	#DIV/0!	#DIV/0!	#DIV/0!	NA	NA	NA	NA	NA
4930448H16Rik	chr5:143226991-143234748	0	0	0	0	0	0	0	0	0	0	0	0	0	0	0	0	0	0	0	0	0	0	0	0	0	0.0469465	0	0	0	0	0.0339274	0	0	0	0	0	0.0022465	#DIV/0!	#DIV/0!	0.373901	#DIV/0!	0.373901	#DIV/0!	NA	NA	0.446518	NA	0.437351
4930448I06Rik	chr1:41167559-41181252	0	0	0	0	0	0	0	0	0	0	0	0	0	0	0	0	0	0	0	0	0	0	0	0	0	0	0	0	0	0	0	0	0	0	0	0	0	#DIV/0!	#DIV/0!	#DIV/0!	#DIV/0!	#DIV/0!	#DIV/0!	NA	NA	NA	NA	NA
4930448I18Rik	chr5:50151332-50156092	0	0	0	0	0	0	0	0	0	0	0	0	0	0	0	0	0	0	0	0	0	0	0	0	0	0	0	0	0	0	0	0	0	0	0	0	0	#DIV/0!	#DIV/0!	#DIV/0!	#DIV/0!	#DIV/0!	#DIV/0!	NA	NA	NA	NA	NA
4930448K20Rik	chr4:9915964-9917397	0	0	0	0	0	0	0	0	0	0	0	0	0	0	0	0	0	0	0	0	0	0	0	0	0	0	0	0	0	0	0	0	0	0	0	0	0	#DIV/0!	#DIV/0!	#DIV/0!	#DIV/0!	#DIV/0!	#DIV/0!	NA	NA	NA	NA	NA
4930449E01Rik	chr14:105498787-105505628	0	0	0	0	0	0	0	0	0	0	0	0	0	0	0	0	0	0	0	0	0	0	0	0	0	0	0	0	0	0	0	0	0	0	0	0	0	#DIV/0!	#DIV/0!	#DIV/0!	#DIV/0!	#DIV/0!	#DIV/0!	NA	NA	NA	NA	NA
4930449E18Rik	chr19:57273959-57277052	0	0	0	0	0	0	0	0	0	0	0	0	0	0	0	0	0	0	0	0	0	0	0	0	0	0	0	0.0831924	0	0	0	0	0.0909928	0.0798985	0.0727554	0	0.00907886	#DIV/0!	#DIV/0!	#DIV/0!	0.373901	0.373901	0.116987	NA	NA	NA	0.441396	0.437351
4930449I24Rik	chr5:146502398-146505183	0	0	0	0	0	0	0	0	0	0	0	0	0	0	0	0	0	0	0	0	0	0	0	0	0	0	0	0	0	0	0	0	0	0	0	0	0	#DIV/0!	#DIV/0!	#DIV/0!	#DIV/0!	#DIV/0!	#DIV/0!	NA	NA	NA	NA	NA
4930451C15Rik	chr16:17544464-17561247	0	0	0.0143519	0.0126711	0.0265104	0.0182401	0	0	0	0	0	0	0	0.0118406	0	0	0	0	0.0275352	0.0253141	0.0163844	0.0176371	0.0424734	0.021926	0.0359944	0.0611143	0.0229301	0	0.00712989	0.00821578	0.00740267	0.00854113	0	0	0	0	0.0107281	0.0357109	0.39681	0.0233515	0.118104	0.788527	#DIV/0!	0.0665445	0.49235	0.050119	0.178031	0.826742
4930451I11Rik	chr7:126830473-126831496	0	0	0	0	0	0	0	0	0	0	0	0	0	0	0	0	0	0	0	0	0	0	0	0	0	0	0	0	0	0	0	0	0	0	0	0	0	#DIV/0!	#DIV/0!	#DIV/0!	#DIV/0!	#DIV/0!	#DIV/0!	NA	NA	NA	NA	NA
4930452A19Rik	chr17:9750751-9775866	0	0	0	0	0	0	0	0	0	0	0	0	0	0	0	0	0	0	0	0	0	0	0	0	0	0	0	0	0	0	0	0	0	0	0	0	0	#DIV/0!	#DIV/0!	#DIV/0!	#DIV/0!	#DIV/0!	#DIV/0!	NA	NA	NA	NA	NA
4930452G13Rik	chr14:79702919-79712930	0	0	0	0.0137903	0	0	0	0	0	0	0	0	0	0	0	0	0	0	0	0	0	0	0	0.016581	0	0	0	0	0	0	0	0	0	0	0	0	0.000843647	#DIV/0!	0.903286	#DIV/0!	#DIV/0!	#DIV/0!	#DIV/0!	NA	0.927045	NA	NA	NA
4930452N14Rik	chr1:154241520-154256906	0	0	0.0323092	0	0	0	0	0	0	0	0	0	0	0	0	0	0	0	0	0	0	0	0	0	0	0	0	0	0	0	0	0	0	0	0	0	0.000897478	0.373901	#DIV/0!	#DIV/0!	#DIV/0!	#DIV/0!	#DIV/0!	0.441649	NA	NA	NA	NA
4930453H23Rik	chrX:21206579-21221665	0	0	0	0	0	0	0	0	0	0	0	0	0	0	0	0	0	0	0	0	0	0	0	0	0	0	0	0	0	0	0	0	0	0	0	0	0	#DIV/0!	#DIV/0!	#DIV/0!	#DIV/0!	#DIV/0!	#DIV/0!	NA	NA	NA	NA	NA
4930453L07Rik	chr8:9144668-9149050	0	0.0464805	0	0	0.0103251	0	0.00978376	0.0106604	0	0	0	0	0	0	0	0	0	0	0.028463	0.026157	0.0254	0	0.0131597	0.0237601	0	0.0160203	0.0473934	0	0	0	0	0.0132505	0	0.0275346	0	0	0.00828857	0.51118	0.312974	0.374158	#DIV/0!	0.373901	0.373901	0.575137	0.434514	0.446518	NA	0.437351
4930455B14Rik	chr14:8666389-8673378	0	0	0	0	0	0	0	0	0	0	0	0	0	0	0	0	0	0	0	0	0	0	0.0180226	0	0	0	0	0	0	0	0	0	0	0	0	0	0.000500628	#DIV/0!	0.373901	#DIV/0!	#DIV/0!	#DIV/0!	#DIV/0!	NA	0.470365	NA	NA	NA
4930455D15Rik	chr18:32663641-32837287	0	0	0	0	0	0	0	0	0	0	0	0	0	0	0	0	0	0	0	0	0	0	0	0	0.0122376	0	0	0	0	0	0	0.0116219	0	0	0	0	0.000662764	#DIV/0!	#DIV/0!	0.373901	#DIV/0!	0.373901	#DIV/0!	NA	NA	0.446518	NA	0.437351
4930455F16Rik	chr16:4219911-4229116	0	0	0	0	0	0	0	0	0	0	0	0	0	0	0	0	0	0	0	0	0	0	0	0	0	0	0	0	0	0	0	0	0	0	0	0	0	#DIV/0!	#DIV/0!	#DIV/0!	#DIV/0!	#DIV/0!	#DIV/0!	NA	NA	NA	NA	NA
4930455H04Rik	chr3:116968266-116984406	0.0129572	0	0	0.161091	2.34e-12	0.0969693	0.0106534	0.0232782	9.58e-13	0.0104615	1.97e-12	0.0326308	0.010771	0.0100011	0.042152	4.01e-12	0	6.84e-11	0	0	0	0.0888998	0.10028	0.0387265	0.0302553	0.017371	0.0385553	0.0309667	0.0360162	0.0415179	0.0124527	0.0143651	0.016776	1.01e-10	0	0.0153892	0.0247927	0.373901	0.851936	0.128909	0.0968136	0.578312	0.373901	0.441649	0.88777	0.195239	0.151342	0.636421
4930455J16Rik	chr13:58741073-58762311	0	0	0	0	0	0	0	0	0	0	0	0	0	0	0	0	0	0	0	0	0	0	0	0	0	0	0	0	0	0	0	0	0	0	0	0	0	#DIV/0!	#DIV/0!	#DIV/0!	#DIV/0!	#DIV/0!	#DIV/0!	NA	NA	NA	NA	NA
4930456L15Rik	chr4:103290958-103311832	0	0	0	0	0	0	0	0	0	0	0	0	0	0	0	0	0	0	0	0	0	0	0	0	0	0	0	0	0	0	0	0	0	0	0	0	0	#DIV/0!	#DIV/0!	#DIV/0!	#DIV/0!	#DIV/0!	#DIV/0!	NA	NA	NA	NA	NA
4930459L07Rik	chr5:58443239-58452998	0	0	0	0	0	0	0	0	0	0	0	0	0	0	0	0	0	0	0	0	0	0	0	0	0	0	0	0	0	0	0	0	0	0	0	0	0	#DIV/0!	#DIV/0!	#DIV/0!	#DIV/0!	#DIV/0!	#DIV/0!	NA	NA	NA	NA	NA
4930461G14Rik	chr9:58455172-58469623	0	0	0	0	0.0656471	0	0	0	0	0	0	0	0	0	0	0	0	0	0	0	0	0	0	0	0	0	0	0	0	0	0	0	0	0	0	0	0.00182353	#DIV/0!	0.373901	#DIV/0!	#DIV/0!	#DIV/0!	#DIV/0!	NA	0.470365	NA	NA	NA
4930465A12Rik	chr4:128133522-128166597	0	0	0	0	0	0	0	0	0	0	0	0	0	0	0	0	0	0	0	0	0	0	0	0	0	0	0	0	0	0	0	0	0	0	0	0	0	#DIV/0!	#DIV/0!	#DIV/0!	#DIV/0!	#DIV/0!	#DIV/0!	NA	NA	NA	NA	NA
4930465K10Rik	chr18:77714183-77715445	0.0276471	0.0405545	0.0129584	0.0229275	0.0481275	0.0115405	0.0227911	0.0124109	0.0118599	0	0	0	0	0	0	0	0.0243993	0	0.0827396	0.0304092	0.0295313	0.127032	0.0917742	0.0414316	0.0486561	0.0186205	0.0275505	0.0661706	0	0.0296307	0.0267181	0	0	0.0160053	0	0.0164816	0.0246658	0.348191	0.0941173	0.172147	0.170494	0.373901	0.7963	0.438213	0.171486	0.246694	0.240179	0.437351
4930465M20Rik	chr12:107723742-107735488	0	0	0	0	0	0	0	0	0	0	0	0	0	0	0	0	0	0	0	0	0	0	0	0	0	0	0	0	0	0	0	0	0	0	0	0	0	#DIV/0!	#DIV/0!	#DIV/0!	#DIV/0!	#DIV/0!	#DIV/0!	NA	NA	NA	NA	NA
4930467D21Rik	chr5:97392416-97588126	0	0	0	0	0	0	0	0	0	0	0	0	0	0	0	0	0	0	0	0	0	0	0	0	0	0	0	0	0	0	0	0	0	0	0	0	0	#DIV/0!	#DIV/0!	#DIV/0!	#DIV/0!	#DIV/0!	#DIV/0!	NA	NA	NA	NA	NA
4930467E23Rik	chr8:19729575-19753602	0	0.00607669	0	0.00171349	0.00470135	0	5.33e-05	0	0	0	0	0	0	0	0	0	6.05e-05	0	4.73e-07	0.00274109	2.41e-08	0.010525	0.0257436	0.0212081	0.00779059	8.82e-05	6.64e-05	0.00250555	0.0128445	0.00518899	0.00964317	8.13e-09	8.35e-05	0.00973412	0.00502233	0.0192746	0.0040296	0.643137	0.0225687	0.364086	0.0915977	0.368349	0.0540367	0.696538	0.0571752	0.446518	0.144454	0.437351
4930467K11Rik	chr10:57478382-57486353	0	0	0	0	0.0242281	0	0	0	0	0	0	0	0	0	0	0	0	0	0.0328109	0	0	0	0	0.0273388	0	0	0.0545819	0.0328185	0.0255752	0	0.026538	0.0305937	0	0	0.0292265	0	0.00788088	0.373901	0.93623	0.373901	0.122201	0.118117	0.373901	0.441649	0.951014	0.446518	0.182487	0.175652
4930468A15Rik	chrX:76582609-76602924	0	0	0	0	0	0	0	0	0	0	0	0	0	0	0	0	0	0	0	0	0	0	0	0	0	0	0	0	0	0	0	0	0	0	0	0	0	#DIV/0!	#DIV/0!	#DIV/0!	#DIV/0!	#DIV/0!	#DIV/0!	NA	NA	NA	NA	NA
4930469G21Rik	chr1:161156842-161159314	0	0	0	0	0	0	0	0	0	0	0	0	0	0	0	0	0	0	0	0	0	0	0	0	0	0	0	0	0	0	0	0.0215104	0	0	0	0	0.000597511	#DIV/0!	#DIV/0!	#DIV/0!	#DIV/0!	0.373901	#DIV/0!	NA	NA	NA	NA	0.437351
4930470H14Rik	chr17:4044657-4082995	0	0	0	0	0	0	0	0	0	0	0.00287325	0	0.00802796	0	0	0	0	0.00122485	0.0115393	0	0.0102988	0.00221653	0	0.00120441	0.00565602	0	0	0.038075	0.010089	0.00688717	0	0.0107417	0.0425873	0.0111653	0.00414137	0	0.00463133	0.117398	0.149701	0.373901	0.155433	0.312076	0.226147	0.176139	0.244853	0.446518	0.222089	0.397589
4930470P17Rik	chr2:170579417-170602017	0	0	0	0	0	0	0	0	0	0	0	0	0	0	0	0	0	0	0	0	0	0	0	0	0	0	0	0	0	0	0	0	0	0	0	0	0	#DIV/0!	#DIV/0!	#DIV/0!	#DIV/0!	#DIV/0!	#DIV/0!	NA	NA	NA	NA	NA
4930471C04Rik	chr14:64099294-64104235	0	0	0	0	0	0	0	0	0	0	0	0	0	0	0	0	0	0	0	0	0	0	0	0	0	0	0	0	0	0	0	0	0	0	0	0	0	#DIV/0!	#DIV/0!	#DIV/0!	#DIV/0!	#DIV/0!	#DIV/0!	NA	NA	NA	NA	NA
4930471G03Rik	chr18:36106202-36109954	0	0	0	0	0	0	0	0	0	0	0	0	0	0	0	0	0	0	0	0	0	0	0	0	0.0356418	0	0	0	0	0	0	0	0	0	0	0	0.00099005	#DIV/0!	#DIV/0!	0.373901	#DIV/0!	#DIV/0!	#DIV/0!	NA	NA	0.446518	NA	NA
4930471M09Rik	chr6:91430459-91440854	0	0	0	0.0133152	0	0	0	0	0.0137748	0	0.0143878	0	0	0	0	0	0.0283232	0	0	0	0	0	0	0	0	0.0215901	0	0	0.0149342	0	0	0	0	0	0	0	0.00295348	#DIV/0!	0.373901	0.775461	0.980241	#DIV/0!	0.373901	NA	0.470365	0.817998	0.983862	NA
4930473A02Rik	chr2:130543790-130563749	0	0	0.011447	3.07e-287	0	0	0.0101071	4.24e-304	0	4.75e-273	0.0219018	9.52e-300	0.010209	0	0.00999725	2.88e-304	0	0.0217193	0.0291866	0.0403203	0.0130331	0.055972	0.027019	0.0244397	0.0286168	0.0164583	0	0	0	0.0262957	0.0235831	0	0	0	0	0.0145628	0.0106908	0.0543638	0.0239565	0.262736	0.904034	0.901642	0.797885	0.094076	0.0598266	0.348904	0.922115	0.919516
4930473O22Rik	chr10:97590983-97596931	0	0	0	0	0	0	0	0	0	0	0	0	0	0	0	0	0	0	0	0	0	0	0	0	0	0	0	0	0	0	0	0	0	0	0	0	0	#DIV/0!	#DIV/0!	#DIV/0!	#DIV/0!	#DIV/0!	#DIV/0!	NA	NA	NA	NA	NA
4930474G06Rik	chr18:28560163-28998176	0	0	0	0	0	0	0	0	0	0	0	0	0	0	0	0	0	0	0	0	0	0	0	0	0	0	0	0	0	0	0	0	0	0	0	0	0	#DIV/0!	#DIV/0!	#DIV/0!	#DIV/0!	#DIV/0!	#DIV/0!	NA	NA	NA	NA	NA
4930474H20Rik	chr14:90126890-90269760	0	0	0	0	0	0	0	0	0	0	0	0	0	0	0	0	0	0	0	0	0	0	0	0	0	0	0	0	0	0	0	0	0	0	0	0	0	#DIV/0!	#DIV/0!	#DIV/0!	#DIV/0!	#DIV/0!	#DIV/0!	NA	NA	NA	NA	NA
4930474M22Rik	chr17:14389106-14398942	0	0	0	0	0	0	0	0	0	0	0	0	0	0	0	0	0	0	0	0.0376412	0	0.039215	0.0755597	0	0	0	0	0	0.0320285	0	0	0	0	0	0	0	0.00512346	0.373901	0.154373	#DIV/0!	0.373901	#DIV/0!	#DIV/0!	0.441649	0.250452	NA	0.441396	NA
4930474N05Rik	chr14:36094964-36096855	0	0	0	0	0	0	0	0	0	0	0	0	0	0	0	0	0	0	0	0	0	0	0	0	0	0	0	0	0	0	0	0	0	0	0	0	0	#DIV/0!	#DIV/0!	#DIV/0!	#DIV/0!	#DIV/0!	#DIV/0!	NA	NA	NA	NA	NA
4930474N09Rik	chr12:99161276-99162808	0	0	0	0.0124568	0	0	0	0	0	0	0	0	0	0	0	0	0	0	0	0.0165085	0	0	0.0332104	0.0149944	0	0.0202146	0	0.0179641	0	0	0	0	0	0	0.016087	0	0.00365099	0.373901	0.318268	0.373901	0.373901	#DIV/0!	0.373901	0.441649	0.440155	0.446518	0.441396	NA
4930478L05Rik	chr16:78560315-78564869	0	0	0	0	0	0	0	0	0	0	0	0	0	0.00680973	0	0	0	0	0.0105515	0	0.00941753	0	0.0390518	0	0.010344	0.0118853	0	0	0.00819915	0.00944628	0.00851224	0	0	0	0.00947029	0.0105129	0.0037278	0.117398	0.373901	0.118025	0.1181	0.883456	0.117198	0.176366	0.470365	0.182191	0.178031	0.904531
4930478P22Rik	chr5:35361552-35367677	0	0	0	0.0065894	0	0	0	0	0	0	0	0	0	0	0	0	0	0	0.00954414	0	0	0.00916965	0	0	0	0	0	0	0	0	0	0	0	0	0	0	0.000702866	0.373901	0.830458	#DIV/0!	#DIV/0!	#DIV/0!	#DIV/0!	0.441649	0.871369	NA	NA	NA
4930479D17Rik	chr6:146657217-146665403	0.0267976	0.130413	0	0	0.0704325	0	0	0	0	0	0.0239882	0	0.0447072	0	0.0219019	0	0	0.023828	0	0	0.0283776	0	0	0.053039	0	0	0	0	0	0.0569919	0.0257372	0.0593432	0.034638	0.0307443	0	0	0.0175261	0.352702	0.853232	#DIV/0!	0.621801	0.340073	0.867514	0.441649	0.888634	NA	0.677142	0.426743
4930480E11Rik	chrX:78369642-78371128	0	0	0	0	0	0	0	0	0	0	0	0	0	0	0	0	0	0	0	0	0	0	0	0	0	0	0	0	0	0	0	0	0	0	0	0	0	#DIV/0!	#DIV/0!	#DIV/0!	#DIV/0!	#DIV/0!	#DIV/0!	NA	NA	NA	NA	NA
4930480K15Rik	chr17:90861168-90867102	0.014792	0	0	0	0	0	0	0	0	0	0	0	0	0	0	0.0131907	0	0	0	0	0	0	0	0	0	0	0	0	0	0	0	0	0	0.00860247	0	0	0.00101625	0.373901	#DIV/0!	#DIV/0!	#DIV/0!	#DIV/0!	0.785264	0.441649	NA	NA	NA	NA
4930480M12Rik	chr12:26211266-26240707	0	0	0	0	0	0	0	0	0	0	0	0	0	0	0	0	0	0	0	0	0	0	0	0	0	0	0	0	0	0	0	0	0	0	0	0	0	#DIV/0!	#DIV/0!	#DIV/0!	#DIV/0!	#DIV/0!	#DIV/0!	NA	NA	NA	NA	NA
4930481A15Rik	chr19:5406873-5422847	2.24152	3.17979	2.58778	3.65299	2.38956	2.62983	2.48881	3.55756	3.27277	2.03217	5.00523	3.96835	2.35209	2.55562	5.44669	3.48409	6.98656	4.24252	1.98432	2.82031	2.41405	2.8081	2.65813	2.82708	3.19732	2.09949	3.45957	4.10414	4.86819	3.75533	3.19696	3.6805	4.25557	5.20002	6.03523	3.81159	3.47916	0.510442	0.762776	0.738928	0.570977	0.816103	0.933159	0.574362	0.817371	0.786932	0.629706	0.850019
4930483J18Rik	chr15:81190852-81192757	0	0	0.0153361	0.0271567	0	0.0410063	0	0.0147023	0.014047	0.013265	0	0.013814	0	0.0126742	0	0.0145857	0.0288806	0	0	0	0.0174613	0	0.0180812	0	0	0	0.0162898	0.0195673	0.0152274	0.0175228	0.0158055	0	0	0	0	0	0.00876176	0.931535	0.282886	0.597128	0.147084	0.884654	0.157235	0.946248	0.402121	0.65919	0.212286	0.905388
4930483O08Rik	chr7:133128250-133142457	0	0	0	0	0.01536	0	0	0	0	0	0	0	0	0	0	0	0	0	0	0	0	0	0	0	0	0.0236522	0	0	0	0	0	0	0	0	0	0	0.00108367	#DIV/0!	0.373901	0.373901	#DIV/0!	#DIV/0!	#DIV/0!	NA	0.470365	0.446518	NA	NA
4930486F22Rik	chr10:86095853-86113585	0	0	0	0	0	0	0	0	0	0	0	0	0	0	0	0	0	0	0	0	0	0	0	0	0	0	0	0	0	0.0414851	0.0375272	0	0	0	0	0	0.00219479	#DIV/0!	#DIV/0!	#DIV/0!	0.373901	0.373901	#DIV/0!	NA	NA	NA	0.441396	0.437351
4930486I03Rik	chr1:20356453-20392300	7.2e-09	0	0	0	1.16e-08	0	2.83e-09	4.64e-09	0	3.74e-09	0	1.44e-08	4.59e-10	1.33e-09	1.03e-09	0	0	0	4.21e-09	3.11e-08	5.83e-08	1.55e-08	7.85e-09	0	1.08e-09	1.86e-08	0	0	0.0239574	0	0	1.32e-09	0	0	0	0	0.000665488	0.142341	0.543995	0.545988	0.373901	0.381663	#DIV/0!	0.207007	0.629428	0.612267	0.441396	0.444858
4930487D11Rik	chr5:38344388-38349197	0	0	0	0	0	0	0	0	0	0	0	0	0	0	0.0763905	0	0	0.0824994	0	0	0	0	0	0	0	0	0	0.107919	0	0	0	0	0.118324	0	0	0	0.0106981	#DIV/0!	#DIV/0!	#DIV/0!	0.373901	0.780727	0.373901	NA	NA	NA	0.441396	0.819325
4930488B22Rik	chr1:184712496-184718989	0	0	0.00909676	0	0	0	0	0	0	0	0	0	0	0	0	0	0	0	0	0	0	0	0	0	0	0	0	0	0	0	0	0	0	0	0	0	0.000252688	0.373901	#DIV/0!	#DIV/0!	#DIV/0!	#DIV/0!	#DIV/0!	0.441649	NA	NA	NA	NA
4930488L21Rik	chr8:93811693-93813555	0	0	0	0	0	0	0	0	0	0	0	0	0	0	0	0	0	0	0	0	0	0.0102436	0	0	0	0.0120118	0.00887985	0	0	0	0	0	0	0	0	0	0.000864868	#DIV/0!	0.373901	0.124978	#DIV/0!	#DIV/0!	#DIV/0!	NA	0.470365	0.190304	NA	NA
4930500F04Rik	chr5:149847746-149864280	0	0	0	0	0	0	0	0	0	0	0	0	0	0	0	0	0	0	0	0	0	0	0	0	0	0	0	0	0	0	0	0	0	0	0	0	0	#DIV/0!	#DIV/0!	#DIV/0!	#DIV/0!	#DIV/0!	#DIV/0!	NA	NA	NA	NA	NA
4930500L23Rik	chr5:139523750-139541339	0	0	0	0	0	0	0	0	0	0	0	0	0	0	0	0	0	0	0	0	0	0.0301909	0	0	0	0	0	0	0	0	0	0	0	0	0	0	0.000838636	#DIV/0!	0.373901	#DIV/0!	#DIV/0!	#DIV/0!	#DIV/0!	NA	0.470365	NA	NA	NA
4930502A04Rik	chr9:68470901-68520200	0	0	0	0	0	0	0	0	0	0	0	0	0	0	0	0	0	0	0	0	0	0	0	0	0	0	0	0	0	0	0	0	0	0	0	0	0	#DIV/0!	#DIV/0!	#DIV/0!	#DIV/0!	#DIV/0!	#DIV/0!	NA	NA	NA	NA	NA
4930502E18Rik	chrX:53724830-53738222	0.0438714	0.0428897	0	0.0485081	0.0127335	0.012208	0.0361731	0.0262591	0.0250918	0	0	0	0	0	0	0	0.0129028	0	0.0524918	0.0321514	0.0468362	0	0.0323412	0.0146014	0.034297	0	0.0145648	0.0174922	0	0.0156654	0	0	0	0	0	0	0.0144744	0.395667	0.592776	0.288612	0.117322	#DIV/0!	0.373901	0.463523	0.673469	0.376953	0.177798	NA
4930503B20Rik	chr3:146646258-146651317	0	0	0	0	0	0	0	0	0	0	0	0	0	0	0	0	0	0	0	0	0.030291	0	2.82e-07	0	0	0	0	0	0	0	0	0	0.0232996	0.00602277	0	0.0125619	0.00200488	0.373901	0.373901	#DIV/0!	#DIV/0!	0.373901	0.162853	0.441649	0.470365	NA	NA	0.437351
4930503E14Rik	chr14:44163166-44171371	0	0	0	0	0	0	0	0	0	0	0	0	0	0	0	0	0	0	0	0	0	0	0	0	0	0	0	0	0	0	0	0	0	0	0	0	0	#DIV/0!	#DIV/0!	#DIV/0!	#DIV/0!	#DIV/0!	#DIV/0!	NA	NA	NA	NA	NA
4930503E24Rik	chr10:124469073-124524488	0	0	0	0	0	0	0	0	0	0	0	0	0	0	0	0	0	0	0	0	0	0	0	0	0	0	0	0	0	0	0	0	0	0	0	0	0	#DIV/0!	#DIV/0!	#DIV/0!	#DIV/0!	#DIV/0!	#DIV/0!	NA	NA	NA	NA	NA
4930503H13Rik	chrX:156539482-156540117	0	0	0	0	0	0	0	0	0	0	0	0	0	0	0	0	0	0	0	0	0	0	0	0	0	0	0	0	0	0	0	0	0	0	0	0	0	#DIV/0!	#DIV/0!	#DIV/0!	#DIV/0!	#DIV/0!	#DIV/0!	NA	NA	NA	NA	NA
4930503O07Rik	chr1:194212186-194222759	0	0	0	0.0313253	0	0	0	0	0	0	0	0	0	0	0	0	0	0	0	0	0	0	0	0	0	0	0	0	0	0	0	0	0	0	0	0	0.000870147	#DIV/0!	0.373901	#DIV/0!	#DIV/0!	#DIV/0!	#DIV/0!	NA	0.470365	NA	NA	NA
4930504O13Rik	chr11:58446142-58452966	0	0	0	0	0	0	0	0	0	0	0	0	0	0	0	0	0	0	0	0	0	0	0	0	0	0	0	0	0	0	0	0	0	0	0	0	0	#DIV/0!	#DIV/0!	#DIV/0!	#DIV/0!	#DIV/0!	#DIV/0!	NA	NA	NA	NA	NA
4930505A04Rik	chr11:30426005-30471829	0	0	0	0	0	0	0	0.0180558	0	0	0	0	0	0	0	0	0.0177128	0	0.0479581	0	0.0213894	0.0229798	0.0221366	0	0	0	0	0	0	0	0	0	0	0	0	0	0.00417312	0.17095	0.116255	0.373901	#DIV/0!	#DIV/0!	0.373901	0.24024	0.202029	0.446518	NA	NA
4930505G20Rik	chr14:115396550-115409552	0	0	0	0	0	0	0	0	0	0	0	0	0	0	0	0	0	0	0	0	0	0	0	0	0	0	0	0	0	0	0	0	0	0	0	0	0	#DIV/0!	#DIV/0!	#DIV/0!	#DIV/0!	#DIV/0!	#DIV/0!	NA	NA	NA	NA	NA
4930509J09Rik	chr3:73351205-73481651	0	0	0	0	0	0	0	0	0	0	0	0	0	0	0	0	0	0	0	0	0	0	0	0	0	0	0	0	0	0	0	0	0	0	0	0	0	#DIV/0!	#DIV/0!	#DIV/0!	#DIV/0!	#DIV/0!	#DIV/0!	NA	NA	NA	NA	NA
4930509K18Rik	chr4:40313231-40317719	0	0	0	0	0	0	0	0	0	0	0	0	0	0	0	0	0	0	0	0	0	0	0	0	0	0	0	0	0	0	0	0	0	0	0	0	0	#DIV/0!	#DIV/0!	#DIV/0!	#DIV/0!	#DIV/0!	#DIV/0!	NA	NA	NA	NA	NA
4930511A02Rik	chr12:11438232-11444812	0	0	0	0	0	0	0	0	0	0	0	0	0	0	0	0	0	0	0	0	0	0	0	0	0	0	0	0	0	0	0	0	0	0	0	0	0	#DIV/0!	#DIV/0!	#DIV/0!	#DIV/0!	#DIV/0!	#DIV/0!	NA	NA	NA	NA	NA
4930511E03Rik	chr6:94943833-94951545	0	0	0	0	0.0063129	0	0	0	0	0	0	0	0	0	0	0	0	0	0	0	0	0.00840426	0	0.00730512	0	0	0	0	0	0	0	0	0	0.0169292	0	0	0.00108199	#DIV/0!	0.405787	#DIV/0!	#DIV/0!	#DIV/0!	0.373901	NA	0.500731	NA	NA	NA
4930511M11Rik	chr5:3657003-3679544	0	0	0	0	0	0	0	0	0	0	0	0	0	0	0	0	0	0	0	0	0	0	0	0	0	0	0	0	0	0	0	0	0	0	0	0	0	#DIV/0!	#DIV/0!	#DIV/0!	#DIV/0!	#DIV/0!	#DIV/0!	NA	NA	NA	NA	NA
4930512B01Rik	chr12:69790343-69841880	5.1e-178	5.66e-160	0	3.27e-179	0.0104762	6.61e-11	1.26e-177	0	2.83e-11	0	0	0	6.26e-11	0	0	1.37e-09	0	5.93e-11	7.09e-99	2.18e-237	0.0389575	0.013881	0.0134001	2.61e-152	3.55e-222	3.24e-209	2.79e-12	4.44e-11	0.0113236	0.0129656	1.24e-144	0.0134421	6.29e-169	8.92e-178	5.66e-11	0.014381	0.00357853	0.373901	0.383984	0.420396	0.117931	0.373901	0.373901	0.441649	0.479956	0.491755	0.178031	0.437351
4930513D17Rik	chr5:39461748-39603574	0	0	0	0	0	0	0	0	0	0	0	0	0	0	0	0	0	0	0	0	0	0	0	0	0	0	0	0	0	0	0	0	0	0	0	0	0	#DIV/0!	#DIV/0!	#DIV/0!	#DIV/0!	#DIV/0!	#DIV/0!	NA	NA	NA	NA	NA
4930515B02Rik	chr4:140872692-140878057	0	0	0	0	0	0	0	0	0	0	0	0	0	0	0	0	0	0	0	0	0	0	0	0	0	0	0	0	0	0	0	0	0	0	0	0	0	#DIV/0!	#DIV/0!	#DIV/0!	#DIV/0!	#DIV/0!	#DIV/0!	NA	NA	NA	NA	NA
4930515G01Rik	chr5:114773732-114774983	0.321219	0.34142	0.327283	0.277965	0.182351	0.186549	0.310863	0.213161	0.167748	0.090498	0.0375485	0.164888	0.0699509	0.0973257	0.0799803	0.0746624	0.0985989	0.112008	0.317624	0.153598	0.20883	0.208531	0.40174	0.279028	0.147459	0.244533	0.194823	0.150406	0.19502	0.119734	0.107967	0.0934065	0.181584	0.194024	0.104808	0.149849	0.183527	0.100513	0.278463	0.527937	0.251987	0.186915	0.123368	0.156461	0.397368	0.595352	0.334959	0.256855
4930515G16Rik	chr6:67565233-67565699	0	0	0	0	0	0	0	0	0	0	0	0	0	0	0	0	0	0	0	0.113055	0	0	0	0.0512894	0	0	0.0512728	0	0.048316	0	0	0	0	0	0	0	0.00733148	0.373901	0.373901	0.373901	0.373901	#DIV/0!	#DIV/0!	0.441649	0.470365	0.446518	0.441396	NA
4930515L03Rik	chr2:16918677-17013726	0	0	0	0	0	0	0	0	0	0	0	0	0	0	0	0	0	0	0	0	0	0	0	0	0	0	0	0	0	0	0	0	0	0	0	0	0	#DIV/0!	#DIV/0!	#DIV/0!	#DIV/0!	#DIV/0!	#DIV/0!	NA	NA	NA	NA	NA
4930515L19Rik	chrX:46267558-46328911	0	0	0	0	0	0	0	0	0	0	0	0	0	0	0	0	0	0	0	0	0	0	0	0	0	0	0	0	0	0	0	0	0	0	0	0	0	#DIV/0!	#DIV/0!	#DIV/0!	#DIV/0!	#DIV/0!	#DIV/0!	NA	NA	NA	NA	NA
4930517E11Rik	chr2:124123635-124129956	0	0	0	0	0	0	0	0	0	0	0.0104932	0	0	0	0	0	0	0	0	0	0	0	0	0	0	0	0	0.0140261	0	0	0.0113245	0	0	0	0	0	0.000995661	#DIV/0!	#DIV/0!	#DIV/0!	0.850004	0.373901	#DIV/0!	NA	NA	NA	0.87862	0.437351
4930518P08Rik	chr13:50753392-50765248	0	0	0	0	0	0	0	0	0	0	0	0	0	0	0	0	0	0	0	0	0	0	0	0	0	0	0	0	0	0	0	0	0	0	0	0	0	#DIV/0!	#DIV/0!	#DIV/0!	#DIV/0!	#DIV/0!	#DIV/0!	NA	NA	NA	NA	NA
4930519D14Rik	chr13:30615042-30624258	0	0	0	0	0	0	0	0	0	0	0	0	0	0	0	0	0	0	0	0	0	0	0	0	0	0	0	0	0	0	0	0	0	0	0	0	0	#DIV/0!	#DIV/0!	#DIV/0!	#DIV/0!	#DIV/0!	#DIV/0!	NA	NA	NA	NA	NA
4930519F09Rik	chr10:28921962-28923507	0.0109495	0.0107188	0	0.0090814	0	0.00914247	0	0	0	0.00886766	0	0.00922998	0.0182839	0.00848258	0	0.00975978	0	0	0	0.00241358	0.0175774	0.0378227	0.0121441	0.0109624	0.0257425	0	0.0109325	0.013125	0.0306212	0	0.0211924	0.0244492	0.0142561	0.0381106	0.00588744	0.0261615	0.0107199	0.936377	0.199612	0.176577	0.413111	0.143371	0.113098	0.949151	0.306532	0.251813	0.477436	0.205596
4930519F16Rik	chrX:103232280-103256606	0	0	0	0	0	0	0	0	0	0	0	0	0	0	0	0	0	0	0	0	0	0	0	0	0	0	0	0	0	0	0.0439659	0	0	0	0	0	0.00122127	#DIV/0!	#DIV/0!	#DIV/0!	#DIV/0!	0.373901	#DIV/0!	NA	NA	NA	NA	0.437351
4930519F24Rik	chr9:100022299-100034670	0	0	0	0	0	0	0	0	0	0	0	0	0	0	0	0	0	0	0	0	0	0	0	0	0	0	0	0	0	0	0	0	0	0	0	0	0	#DIV/0!	#DIV/0!	#DIV/0!	#DIV/0!	#DIV/0!	#DIV/0!	NA	NA	NA	NA	NA
4930519H02Rik	chr5:15863927-15883766	0	0	0	0	0	0	0	0	0	0	0	0	0	0	0	0	0	0	0	0	0	0	0	0	0	0	0	0	0	0	0	0	0	0	0	0	0	#DIV/0!	#DIV/0!	#DIV/0!	#DIV/0!	#DIV/0!	#DIV/0!	NA	NA	NA	NA	NA
4930520P13Rik	chr13:70232821-70248122	0	0	0	0	0	0	0	0	0	0	0	0	0	0	0	0	0	0	0	0	0	0	0	0	0	0	0	0	0	0	0	0	0	0	0	0	0	#DIV/0!	#DIV/0!	#DIV/0!	#DIV/0!	#DIV/0!	#DIV/0!	NA	NA	NA	NA	NA
4930521E06Rik	chr1:44739674-44744949	0	0	0	0	0	0	0	0	0	0	0	0	0	0	0	0	0	0	0	0	0	0	0	0	0	0	0	0	0	0	0	0	0	0	0	0	0	#DIV/0!	#DIV/0!	#DIV/0!	#DIV/0!	#DIV/0!	#DIV/0!	NA	NA	NA	NA	NA
4930522H14Rik	chr4:109505331-109531297	0	0	0	0	0	0	0	0	0	0	0	0	0	0	0	0	0	0	0	0	0	0	0	0	0	0	0	0	0	0	0	0	0	0	0	0	0	#DIV/0!	#DIV/0!	#DIV/0!	#DIV/0!	#DIV/0!	#DIV/0!	NA	NA	NA	NA	NA
4930522O17Rik	chr4:53246195-53251120	0	0	0	0	0	0	0	0	0	0	0	0	0	0	0	0	0	0	0	0	0	0	0	0	0	0	0	0	0	0	0	0	0	0	0	0	0	#DIV/0!	#DIV/0!	#DIV/0!	#DIV/0!	#DIV/0!	#DIV/0!	NA	NA	NA	NA	NA
4930523O13Rik	chr15:46435865-46496179	0	0	0	0	0	0	0	0	0	0	0	0	0	0	0	0	0	0	0	0	0	0	0	0	0	0	0	0	0	0	0	0	0	0	0	0	0	#DIV/0!	#DIV/0!	#DIV/0!	#DIV/0!	#DIV/0!	#DIV/0!	NA	NA	NA	NA	NA
4930524B15Rik	chr11:31965632-31979651	0.00839593	0	0	0.0139284	0	0	0.00691172	0.0452236	0	0	0	0	0	0	0	0	0.00742184	0	0.0201687	0.037081	0.00900078	0.00968774	0	0.0168432	0.0197726	0.02272	0.0083974	0	0	0	0	0	0.0109442	0.00975856	0	0	0.00684044	0.0891224	0.566668	0.978864	#DIV/0!	0.373901	0.858126	0.141555	0.649906	0.983327	NA	0.437351
4930524C18Rik	chr14:114831964-114861327	0	0	0	0	0	0	0	0	0.0074747	0	0	0	0	0	0	0	0	0	0	0	0	0	0	0	0	0.0117818	0	0	0	0	0	0	0	0	0	0	0.000534903	#DIV/0!	#DIV/0!	0.772967	#DIV/0!	#DIV/0!	#DIV/0!	NA	NA	0.816003	NA	NA
4930524N10Rik	chrX:154339224-154343392	0	0	0	0	0	0	0	0	0	0	0	0	0	0	0	0	0	0	0	0	0	0	0	0	0	0	0	0	0	0	0	0	0	0	0	0	0	#DIV/0!	#DIV/0!	#DIV/0!	#DIV/0!	#DIV/0!	#DIV/0!	NA	NA	NA	NA	NA
4930524O05Rik	chr19:10645693-10648053	9.36e-10	5.38e-10	5.46e-12	1.13e-09	2.26e-09	8.12e-10	1.16e-10	3.01e-10	3.17e-11	3e-11	2.72e-11	5.52e-10	2.2e-10	0.0281653	0	8.03e-11	0	0.032638	0.0436767	5.16e-10	0.0384193	8.2e-10	0.0396665	0.0360955	0.0855038	0.19387	0.0722785	3.53e-10	8.36e-11	0.0386023	0.035227	0.0808725	0.0939779	2.2e-10	0.0390379	0.130273	0.0274529	0.117745	0.116999	0.0382766	0.373901	0.0394581	0.319402	0.176754	0.202276	0.073334	0.441396	0.0705889
4930524O08Rik	chr9:89826518-89864028	0	0	0	0	0	0	0	0	0	0	0	0	0	0	0	0	0	0	0	0	0.0125807	0	0	0	0	0	0	0	0	0	0	0	0	0	0	0	0.000349464	0.373901	#DIV/0!	#DIV/0!	#DIV/0!	#DIV/0!	#DIV/0!	0.441649	NA	NA	NA	NA
4930525D18Rik	chr9:114341110-114364627	0	0	0	0.0328567	0	0.016537	0	0	0	0	0	0	0	0	0	0	0	0	0	0	0	0	0.0218181	0.0197093	0	0.0265602	0	0	0	0	0	0	0	0	0	0.0235281	0.00391693	#DIV/0!	0.83445	0.373901	#DIV/0!	#DIV/0!	0.373901	NA	0.874825	0.446518	NA	NA
4930525M21Rik	chrX:38013907-38018815	0	0	0	0	0	0	0	0	0	0	0	0	0	0	0	0	0	0	0	0	0	0	0	0	0	0	0	0	0	0	0	0	0	0	0	0	0	#DIV/0!	#DIV/0!	#DIV/0!	#DIV/0!	#DIV/0!	#DIV/0!	NA	NA	NA	NA	NA
4930526D03Rik	chr2:181696794-181698442	0	0	0	0	0	0	0	0	0	0	0	0	0	0	0	0	0	0	0	0	0	0	0	0	0	0	0	0	0	0	0	0	0	0	0	0	0	#DIV/0!	#DIV/0!	#DIV/0!	#DIV/0!	#DIV/0!	#DIV/0!	NA	NA	NA	NA	NA
4930526L06Rik	chr19:11196816-11299884	0	0	0	0	0	0	0	0	0	0	0	0	0	0	0	0	0	0	0	0	0	0.0204073	0	0	0.0208572	0	0	0	0	0	0	0	0	0	0	0	0.00114624	#DIV/0!	0.373901	0.373901	#DIV/0!	#DIV/0!	#DIV/0!	NA	0.470365	0.446518	NA	NA
4930527F14Rik	chr14:45543709-45562876	0	0	0	0	0	0	0	0	0	0	0	0	0	0.0209295	0	0	0	0.0240867	0	0	0	0	0	0	0	0	0	0.0321725	0	0	0.0520285	0	0.0350111	0	0	0.0640148	0.00634009	#DIV/0!	#DIV/0!	#DIV/0!	0.373901	0.260553	0.590706	NA	NA	NA	0.441396	0.340636
4930527G23Rik	chr18:29442199-29466107	0	0	0	0	0	0	0	0	0	0	0	0	0	0	0	0	0	0	0	0	0	0	0	0	0	0	0	0	0	0	0	0	0	0	0	0	0	#DIV/0!	#DIV/0!	#DIV/0!	#DIV/0!	#DIV/0!	#DIV/0!	NA	NA	NA	NA	NA
4930528A17Rik	chr4:21846326-21848448	0.0999679	0.0452205	0.0288984	0.0453903	0.020134	0.0855188	0.0253173	0.0571695	0.0548257	0.0311339	0	0.0194377	0.0128431	0.0119211	0.0132413	0.0274285	0.00690017	0.0142896	0.0833747	0.0594869	0.0743687	0.0445418	0.128934	0.0618964	0.0363512	0.0313215	0.0538641	0.0277153	0.0143903	0.0165447	0.0223871	0.0344	0.0200847	0.0805424	0.0416125	0.0554162	0.041302	0.559028	0.429411	0.691414	0.800538	0.0437706	0.0289079	0.619504	0.522553	0.745375	0.837305	0.0770681
4930528D03Rik	chr13:59733649-59737470	0.0141249	0	0	0.0117135	0	0	0	0	0	0	0	0	0	0	0.00288889	0	0	0	0	0	0.0188555	0	0.00781263	0.00352711	0	0	0	0	0.00328706	0	0	0	0	0.00272511	0	0	0.00180374	0.850655	0.979289	#DIV/0!	0.373901	0.373901	0.373901	0.881547	0.983845	NA	0.441396	0.437351
4930528P14Rik	chr2:115329265-115344280	0	0	0	0	0	0	0	0	0	0	0	0	0	0	0	0	0	0	0	0	0	0	0	0	0	0	0	0	0	0	0	0	0	0	0	0	0	#DIV/0!	#DIV/0!	#DIV/0!	#DIV/0!	#DIV/0!	#DIV/0!	NA	NA	NA	NA	NA
4930529F24Rik	chr14:38898301-38958794	0	0	0	0	0	0	0	0	0	0	0	0	0	0	0	0	0	0	0	0	0	0	0	0	0	0	0	0	0	0	0	0	0	0	0	0	0	#DIV/0!	#DIV/0!	#DIV/0!	#DIV/0!	#DIV/0!	#DIV/0!	NA	NA	NA	NA	NA
4930529K09Rik	chr14:86245969-86262042	0	0	0	0	0	0	0	0	0	0	0	0	0	0	0	0	0	0	0	0	0	0	0	0	0	0	0	0	0	0	0	0	0	0	0	0	0	#DIV/0!	#DIV/0!	#DIV/0!	#DIV/0!	#DIV/0!	#DIV/0!	NA	NA	NA	NA	NA
4930529L06Rik	chr16:84679788-84685147	0	0	0	0	0	0	0	0	0	0	0	0	0	0	0	0	0	0	0	0	0	0	0	0	0	0	0	0	0	0	0	0	0	0	0	0	0	#DIV/0!	#DIV/0!	#DIV/0!	#DIV/0!	#DIV/0!	#DIV/0!	NA	NA	NA	NA	NA
4930529M08Rik	chr2:145934783-145964226	0	0.0105948	0.010156	0	0	0.0180726	0	0	0	0	0	0	0	0.00838421	0	0.0192931	0	0	0.0129792	0	0	0	0	0.010836	0.0127228	0	0	0	0	0.0232399	0	0	0.0140913	0	0	0	0.00389916	0.664421	0.748574	0.373901	0.373901	0.745342	0.373901	0.716221	0.806464	0.446518	0.441396	0.790086
4930533B01Rik	chr2:113691052-113708550	0	0	0	0	0	0	0	0	0	0	0	0	0	0	0	0	0	0	0	0	0	0	0	0	0	0	0	0	0.0163892	0	0	0	0	0	0	0	0.000455256	#DIV/0!	#DIV/0!	#DIV/0!	0.373901	#DIV/0!	#DIV/0!	NA	NA	NA	0.441396	NA
4930533P14Rik	chr1:96612056-96662573	0	0	0	0	0	0	0	0	0	0	0	0	0	0	0	0	0	0	0	0	0	0	0	0	0	0	0	0	0	0	0	0	0	0	0	0	0	#DIV/0!	#DIV/0!	#DIV/0!	#DIV/0!	#DIV/0!	#DIV/0!	NA	NA	NA	NA	NA
4930538K18Rik	chr4:119205054-119218217	0	0.0221007	0	0.0655431	0.0392553	0.131967	0.027902	0.0101355	0.0387486	0.0182864	0.0505998	0.0285512	0	0.00874551	0.0461901	0.0100624	0.019942	0.0201297	0.0270714	0.0124397	0.0120794	0.0129955	0.150214	0.0338999	0.039804	0.0761944	0.0338083	0.06765	0.0105224	0.0727093	0.021847	0.025204	0.0293931	0.0261898	0.0242727	0.0269677	0.0344839	0.329863	0.807632	0.194863	0.465395	0.643197	0.0563648	0.419192	0.853681	0.273075	0.529227	0.696914
4930539C22Rik	chr3:134404142-134423635	0	0	0	0	0	0	0	0	0	0	0	0	0	0	0	0	0	0	0	0	0	0	0	0	0	0	0	0	0	0	0	0	0	0	0	0	0	#DIV/0!	#DIV/0!	#DIV/0!	#DIV/0!	#DIV/0!	#DIV/0!	NA	NA	NA	NA	NA
4930539J05Rik	chr3:135436220-135438665	0.945516	0.867828	0.48166	0.861383	0.92023	0.590969	0.786077	0.551968	0.566798	0.651983	0.337916	0.480601	0.3939	0.655212	0.192901	0.545323	0.413044	0.460815	0.332751	0.152424	0.444616	1.16286	1.06947	1.10655	0.488425	0.619911	0.691158	0.77721	0.47704	0.596033	0.674608	0.51803	0.54498	0.802186	0.63734	0.385781	0.616264	0.0525279	0.0373283	0.733564	0.371646	0.310214	0.346844	0.091467	0.0837737	0.782261	0.441396	0.395511
4930539M17Rik	chr3:9061963-9071076	0	0	0	0	0	0	0	0	0	0	0	0	0	0	0	0	0	0	0	0	0	0	0	0	0	0	0	0	0	0	0	0	0	0	0	0	0	#DIV/0!	#DIV/0!	#DIV/0!	#DIV/0!	#DIV/0!	#DIV/0!	NA	NA	NA	NA	NA
4930539N22Rik	chr3:13597138-13652865	0	0	0	0	0	0	0	0	0	0	0	0	0	0	0	0	0	0	0	0	0	0	0	0	0	0	0	0	0	0	0	0	0	0	0	0	0	#DIV/0!	#DIV/0!	#DIV/0!	#DIV/0!	#DIV/0!	#DIV/0!	NA	NA	NA	NA	NA
4930540M03Rik	chr9:15619856-15641220	0	0	0	0	0	0	0	0	0	0	0	0	0	0	0	0	0	0	0	0	0	0	0	0	0	0	0	0	0	0	0	0	0	0	0	0	0	#DIV/0!	#DIV/0!	#DIV/0!	#DIV/0!	#DIV/0!	#DIV/0!	NA	NA	NA	NA	NA
4930542C21Rik	chr16:38017322-38054526	0	0	0.0181044	0	0	0.0161509	0.0319503	0	0	0	0	0	0	0	0	0	0	0	0	0	0	0	0	0	0.0226216	0	0	0	0	0	0	0.0215104	0	0.0223185	0	0.0229855	0.00432338	0.373901	0.373901	0.823363	#DIV/0!	0.373901	0.116203	0.441649	0.470365	0.85818	NA	0.437351
4930542H20Rik	chr11:79670372-79675086	0	0	0	0	0	0	0	0	0	0	0	0	0	0	0	0	0	0	0	0	0	0	0	0	0	0	0	0	0	0	0	0	0	0	0	0	0	#DIV/0!	#DIV/0!	#DIV/0!	#DIV/0!	#DIV/0!	#DIV/0!	NA	NA	NA	NA	NA
4930543E12Rik	chr7:113100235-113142015	0	0	0	0	0	0	0	0	0	0	0	0	0	0	0	0	0	0	0	0	0	0	0	0	0	0	0	0	0	0	0	0	0	0	0	0	0	#DIV/0!	#DIV/0!	#DIV/0!	#DIV/0!	#DIV/0!	#DIV/0!	NA	NA	NA	NA	NA
4930544G11Rik	chr6:65952570-65954014	0	0	0	0	0	0	0	0	0	0	0	0	0	0	0	0	0	0	0	0	0	0	0	0	0	0	0	0	0	0	0	0	0	0	0	0	0	#DIV/0!	#DIV/0!	#DIV/0!	#DIV/0!	#DIV/0!	#DIV/0!	NA	NA	NA	NA	NA
4930544M13Rik	chr13:114607227-114697822	0	0	0	0	0	0	0	0	0	0	0	0	0	0	0	0	0	0	0	0	0	0	0	0	0	0	0	0	0	0	0	0	0	0	0	0	0	#DIV/0!	#DIV/0!	#DIV/0!	#DIV/0!	#DIV/0!	#DIV/0!	NA	NA	NA	NA	NA
4930545E07Rik	chr18:17568745-17580990	0	0	0	0	0	0	0	0	0	0	0	0	0	0	0	0	0	0	0	0	0	0	0	0	0	0	0	0	0	0	0	0	0	0	0	0	0	#DIV/0!	#DIV/0!	#DIV/0!	#DIV/0!	#DIV/0!	#DIV/0!	NA	NA	NA	NA	NA
4930545H06Rik	chr10:68319064-68321142	0	0	0	0	0	0	0	0	0	0	0	0	0	0	0	0	0	0	0	0	0	0	0	0	0	0	0	0	0.0235878	0.0271054	0.0244772	0.0282206	0.0658827	0.029248	0	0	0.00551449	#DIV/0!	#DIV/0!	#DIV/0!	0.118028	0.0403606	0.373901	NA	NA	NA	0.178031	0.0719079
4930545L23Rik	chr2:135169572-135215616	0	0	0	0	0	0	0	0.00577158	0	0	0	0	0	0.00498457	0	0.00573402	0	0.00573653	0	0.00710873	0.00690159	0	0	0	0	0	0	0	0	0.00692164	0.00623534	0.00719504	0.00838826	0.0149665	0	0.00770466	0.00243468	0.116203	#DIV/0!	0.373901	0.373901	0.0341045	0.473647	0.176087	NA	0.446518	0.441396	0.0626693
4930546C10Rik	chr18:68889486-68951528	0	0	0	0	0	0.00582136	0	0	0	0	0	0	0	0	0	0	0	0	0	0	0	0	0	0	0	0	0	0	0	0	0	0	0	0	0	0	0.000161704	#DIV/0!	0.373901	#DIV/0!	#DIV/0!	#DIV/0!	#DIV/0!	NA	0.470365	NA	NA	NA
4930546K05Rik	chr9:42182237-42209231	0	0	0	0.00368523	0	0.00742062	0	0	0	0.0107894	0	0	0	0	0	0.00396278	0	0	0	0.00491854	0.00477486	0.00514249	0.128784	0.0134064	0	0	0.0044549	0	0.00415316	0.00478814	0	0	0	0.00517768	0	0	0.00559606	0.116204	0.319323	0.373901	0.882063	#DIV/0!	0.861254	0.176087	0.441165	0.446518	0.903704	NA
4930547C10Rik	chr4:52596273-52612163	0	0	0	0	0	0	0	0	0	0	0	0	0	0	0	0	0	0	0	0	0.0360728	0.00776723	0	0.00675107	0.0158485	0	0.006731	0	0	0	0	0.00752164	0.00876919	0	0	0	0.00248504	0.373901	0.118061	0.176571	#DIV/0!	0.118444	#DIV/0!	0.441649	0.203054	0.252234	NA	0.175686
4930547E08Rik	chr2:103804451-103810622	0	0	0	0	0	0	0	0	0	0.0338392	0	0	0	0	0	0	0	0	0.0491055	0	0.0437541	0	0	0	0.0480655	0	0.0408112	0	0	0	0	0	0	0	0.0435014	0	0.00719658	0.117436	#DIV/0!	0.11876	0.373901	#DIV/0!	0.373901	0.176366	NA	0.182838	0.441396	NA
4930547E14Rik	chr16:59636944-59672993	0	0	0	0	0	0	0	0	0	0	0	0	0	0	0	0	0	0	0	0	0	0	0	0	0	0	0	0	0	0	0	0	0	0	0	0	0	#DIV/0!	#DIV/0!	#DIV/0!	#DIV/0!	#DIV/0!	#DIV/0!	NA	NA	NA	NA	NA
4930548G14Rik	chr15:46623304-46639858	0	0	0	0	0	0	0	0	0	0	0	0	0	0	0	0	0	0	0	0	0	0	0	0	0	0	0	0	0	0	0	0	0	0	0	0	0	#DIV/0!	#DIV/0!	#DIV/0!	#DIV/0!	#DIV/0!	#DIV/0!	NA	NA	NA	NA	NA
4930548H24Rik	chr5:31485858-31488262	0	0	0	0	0	0	0	0	0	0	0	0	0	0	0.00980967	0	0	0	0.0143679	0.0132037	0.0384648	0.0137924	0.0531421	0.0479748	0.0140832	0.0161734	0	0	0	0	0	0.0267553	0	0	0	0	0.00688242	0.0555983	0.0361327	0.118011	#DIV/0!	0.584084	#DIV/0!	0.0957418	0.0817957	0.182191	NA	0.641902
4930548J01Rik	chr17:4119445-4122102	0	0	0	0	0	0	0	0	0	0	0	0	0	0	0	0	0	0	0	0	0	0	0	0.026947	0	0	0	0	0	0	0	0	0	0	0	0	0.000748528	#DIV/0!	0.373901	#DIV/0!	#DIV/0!	#DIV/0!	#DIV/0!	NA	0.470365	NA	NA	NA
4930548K13Rik	chr4:26635819-26705449	0	0	0	0	0	0	0	0	0	0	0	0	0	0	0	0	0	0	0	0	0	0	0	0	0	0	0	0	0	0	0	0	0	0	0	0	0	#DIV/0!	#DIV/0!	#DIV/0!	#DIV/0!	#DIV/0!	#DIV/0!	NA	NA	NA	NA	NA
4930549C01Rik	chr4:136610436-136613213	0	0	0	0	0	0	0	0	0	0	0	0	0	0	0	0	0	0	0	0	0	0	0	0.0302528	0	0	0	0	0	0	0	0	0	0	0	0	0.000840356	#DIV/0!	0.373901	#DIV/0!	#DIV/0!	#DIV/0!	#DIV/0!	NA	0.470365	NA	NA	NA
4930549G23Rik	chr18:67776032-67799943	0.115779	0.0755535	0.0723534	0.062638	0.0343182	0.0317569	0.0313708	0.0353753	1.76e-48	5.92e-49	6.42e-29	0.0322508	9.66e-45	6.77e-37	1.55e-17	1.48e-45	1.73e-43	1.3e-33	0.406859	0.0421429	0.121962	0.128811	0.124601	0.0379509	8.18e-30	0.050652	0.0754775	5.51e-41	0.0705163	0.121693	6.33e-38	0.0423707	0.0489891	0.0438746	0.122526	1.28e-38	0.0536062	0.410551	0.157457	0.470589	0.221762	0.1182	0.196645	0.478151	0.254595	0.540859	0.300239	0.175666
4930550C14Rik	chr9:53405285-53432803	0.297186	0.401285	0.132645	0.0704144	0.197112	0.059071	0.0816692	0.0254112	0.072847	0	0	0	0	0	0	0	0.012488	0.0126103	0.169373	0.140057	0.166241	0.211271	0.313092	0.11308	0.0332002	0.171516	0.0563965	0.0169321	0.0658652	0.0454921	0.027348	0.0315463	0	0.0327628	0.0151687	0.0168691	0.0830264	0.206897	0.227448	0.589474	0.0394226	0.118134	0.131342	0.281966	0.338868	0.65198	0.070871	0.175652
4930550L24Rik	chrX:58911460-58920304	0	0.063067	0.0403035	0.0178097	0.0093305	0	0	0	0	0	0	0	0	0	0	0	0	0	0	0.011835	0.034476	0.0123645	0.01191	0.0107508	0.0126227	0	0	0	0	0	0	0	0	0	0	0	0.00623527	0.416937	0.637657	0.373901	#DIV/0!	#DIV/0!	#DIV/0!	0.484664	0.713596	0.446518	NA	NA
4930552N02Rik	chr4:52814603-52828269	0	0	0	0	0	0	0	0	0	0	0	0	0	0	0	0	0	0	0	0	0	0	0	0	0	0	0	0	0	0	0	0	0	0	0	0	0	#DIV/0!	#DIV/0!	#DIV/0!	#DIV/0!	#DIV/0!	#DIV/0!	NA	NA	NA	NA	NA
4930553E22Rik	chr16:84371142-84375505	0	0	0	0	0	0	0	0	0	0	0	0	0	0	0	0	0	0	0	0	0	0	0	0	0	0	0	0	0	0	0	0	0	0	0	0	0	#DIV/0!	#DIV/0!	#DIV/0!	#DIV/0!	#DIV/0!	#DIV/0!	NA	NA	NA	NA	NA
4930554C24Rik	chr9:84774397-84784351	0	0	0	0	0	0	0	0	0	0	0	0	0	0	0	0	0	0	0	0	0	0	0	0	0	0	0	0	0	0	0	0	0	0	0	0	0	#DIV/0!	#DIV/0!	#DIV/0!	#DIV/0!	#DIV/0!	#DIV/0!	NA	NA	NA	NA	NA
4930555B11Rik	chr2:57181830-57188257	0	0	0	0	0.0096017	0	0	0	0	0	0	0.0186244	0	0	0	0	0	0	0	0	0.0118217	0	0	0	0	0	0	0	0	0	0	0	0	0	0	0	0.00111244	0.373901	0.373901	#DIV/0!	0.373901	#DIV/0!	#DIV/0!	0.441649	0.470365	NA	0.441396	NA
4930555G01Rik	chr14:5050628-5059243	0	0.000970557	0	0	0	0	0	0	0	0	0	0	0	0	0	0	0	0	0.00105766	0.00145847	0.0169926	0.0182909	0	0	0	0.0107241	0.000990846	0	0	0	0	0	0	0	0	0	0.00140236	0.304928	0.373901	0.317433	#DIV/0!	#DIV/0!	#DIV/0!	0.393061	0.470365	0.408216	NA	NA
4930556C24Rik	chr16:85819210-85826772	0	0	0	0	0	0	0	0	0	0	0	0	0	0	0	0	0	0	0	0	0	0	0	0	0	0	0	0	0	0	0	0	0	0	0	0	0	#DIV/0!	#DIV/0!	#DIV/0!	#DIV/0!	#DIV/0!	#DIV/0!	NA	NA	NA	NA	NA
4930556G01Rik	chr4:30664595-30855744	0	0	0	0	0	0	0	0	0	0	0	0	0	0	0	0	0	0	0	0	0	0	0	0	0	0	0	0	0	0	0	0	0	0	0	0	0	#DIV/0!	#DIV/0!	#DIV/0!	#DIV/0!	#DIV/0!	#DIV/0!	NA	NA	NA	NA	NA
4930556J02Rik	chr14:61492687-61500382	0	0	0	0	0	0	0	0	0	0	0	0	0	0	0	0	0	0	0	0	0	0	0	0	0	0	0	0	0	0	0	0	0	0	0	0	0	#DIV/0!	#DIV/0!	#DIV/0!	#DIV/0!	#DIV/0!	#DIV/0!	NA	NA	NA	NA	NA
4930556N09Rik	chr10:97035767-97061059	0	0	0	0	0	0	0	0	0	0	0	0	0	0	0	0	0	0	0	0	0	0	0	0	0	0	0	0	0	0	0	0	0	0	0	0	0	#DIV/0!	#DIV/0!	#DIV/0!	#DIV/0!	#DIV/0!	#DIV/0!	NA	NA	NA	NA	NA
4930557A04Rik	chrX:9849702-9850252	0.0813977	0	0	0	0	0	0	0	0	0	0	0	0	0	0	0	0	0	0	0.043934	0.0427076	0	0	0	0	0	0	0.0479646	0	0.128766	0	0	0.0522784	0	0	0	0.0110291	0.957379	#DIV/0!	#DIV/0!	0.191973	0.373901	#DIV/0!	0.964152	NA	NA	0.265513	0.437351
4930557J02Rik	chr5:34118739-34135339	1.26e-08	0	0	0	0	0	0	0	0	0	0	0	0	0	0	0	0	0	0	0	0	0	0	0	0	0	0	0	0	0	0	0	0	0	0	0	3.5e-10	0.373901	#DIV/0!	#DIV/0!	#DIV/0!	#DIV/0!	#DIV/0!	0.441649	NA	NA	NA	NA
4930558C23Rik	chr3:95386457-95402841	0	0	0	0	0	0	0	0	0	0	0	0	0	0	0	0	0	0	0	0	0	0	0	0	0	0	0	0	0	0	0	0	0	0	0	0	0	#DIV/0!	#DIV/0!	#DIV/0!	#DIV/0!	#DIV/0!	#DIV/0!	NA	NA	NA	NA	NA
4930558G05Rik	chrX:129051523-129067146	0	0	0	0	0	0	0	0	0	0	0	0	0	0	0	0	0	0	0	0	0	0	0	0	0	0	0	0	0	0	0	0	0	0	0	0	0	#DIV/0!	#DIV/0!	#DIV/0!	#DIV/0!	#DIV/0!	#DIV/0!	NA	NA	NA	NA	NA
4930562C15Rik	chr16:4835415-4867691	0	0	0	0	0	0	0.00336229	0	0	0	0	0	0	0	0	0	0	0	0.00492413	0	0.00439604	0	0.0136815	0.00411434	0.0144852	0.00555194	0	0	0.00764672	0.00440816	0	0.00458138	0	0.00476696	0	0	0.00199774	0.117392	0.217119	0.271912	0.143993	0.373901	0.373901	0.176366	0.327177	0.358941	0.20873	0.437351
4930563F08Rik	chr5:131880268-131883768	0	0	0	0	0	0	0	0	0	0	0	0	0	0	0	0	0	0	0	0	0	0	0	0	0	0	0	0	0	0	0	0	0	0	0	0	0	#DIV/0!	#DIV/0!	#DIV/0!	#DIV/0!	#DIV/0!	#DIV/0!	NA	NA	NA	NA	NA
4930563M20Rik	chr8:116781711-116801412	0	0	0	0	0	0	0	0	0	0	0	0	0	0	0	0	0	0	0	0	0	0	0	0	0	0	0	0	0	0	0	0	0	0	0	0	0	#DIV/0!	#DIV/0!	#DIV/0!	#DIV/0!	#DIV/0!	#DIV/0!	NA	NA	NA	NA	NA
4930564B18Rik	chr14:75642258-75667137	0	0	0	0	0.0190088	0	0	0	0	0	0	0	0	0	0	0	0	0	0	0	0	0	0	0	0	0	0	0	0	0	0	0	0	0	0	0	0.000528022	#DIV/0!	0.373901	#DIV/0!	#DIV/0!	#DIV/0!	#DIV/0!	NA	0.470365	NA	NA	NA
4930564C03Rik	chr17:44879703-44880885	0	0	0	0	0	0	0	0	0	0	0	0	0	0	0	0	0	0	0.017862	0	0	0	0	0	0	0	0	0	0	0	0	0	0	0	0	0	0.000496167	0.373901	#DIV/0!	#DIV/0!	#DIV/0!	#DIV/0!	#DIV/0!	0.441649	NA	NA	NA	NA
4930564D02Rik	chr3:105066843-105078806	0	0	0	0	0	0	0	0	0	0	0	0	0	0	0	0	0	0	0	0	0	0	0	0	0	0	0	0	0	0	0	0	0	0	0	0	0	#DIV/0!	#DIV/0!	#DIV/0!	#DIV/0!	#DIV/0!	#DIV/0!	NA	NA	NA	NA	NA
4930564G21Rik	chr10:119746061-119761699	0	0	0	0	0	0	0	0	0	0	0	0	0	0	0	0	0	0	0	0	0	0	0	0	0	0	0	0	0	0	0	0	0	0	0	0	0	#DIV/0!	#DIV/0!	#DIV/0!	#DIV/0!	#DIV/0!	#DIV/0!	NA	NA	NA	NA	NA
4930564K09Rik	chr3:82876704-82943638	0	0	0	0	0.0126273	0	0	0	0	0	0	0	0	0	0	0	0	0	0.0116606	0.00536924	0.00521247	0	0	0	0.00571678	0	0	0	0	0.00521943	0	0	0	0	0	0.00581916	0.00143403	0.0250984	0.373901	0.373901	0.373901	#DIV/0!	0.373901	0.0502053	0.470365	0.446518	0.441396	NA
4930565D16Rik	chr3:84349375-84379921	0	0	0	0	0	0	0	0	0	0	0	0	0	0	0	0	0	0	0	0	0	0	0	0	0	0	0	0	0	0	0	0	0	0	0	0	0	#DIV/0!	#DIV/0!	#DIV/0!	#DIV/0!	#DIV/0!	#DIV/0!	NA	NA	NA	NA	NA
4930567H12Rik	chr8:125584637-125616670	0	0	0	0	0	0	0	0.0173532	0	0	0	0	0	0	0	0	0	0	0	0	0	0	0	0	0	0	0	0	0	0	0	0	0	0	0	0	0.000482033	#DIV/0!	#DIV/0!	0.373901	#DIV/0!	#DIV/0!	#DIV/0!	NA	NA	0.446518	NA	NA
4930567H17Rik	chrX:70393900-70394740	0	0	0	0	0	0	0	0	0	0	0	0	0	0	0	0	0	0	0	0	0	0	0	0	0	0	0	0	0	0	0	0	0	0	0	0	0	#DIV/0!	#DIV/0!	#DIV/0!	#DIV/0!	#DIV/0!	#DIV/0!	NA	NA	NA	NA	NA
4930567J20Rik	chr16:71249903-71267176	0	0	0	0	0	0	0	0	0	0	0	0	0	0	0	0	0	0	0	0	0	0	0	0	0	0	0	0	0	0	0	0	0	0	0	0	0	#DIV/0!	#DIV/0!	#DIV/0!	#DIV/0!	#DIV/0!	#DIV/0!	NA	NA	NA	NA	NA
4930567K20Rik	chr10:10751045-10758131	0	0	0	0	0	0	0	0	0	0	0	0	0	0	0	0	0	0	0	0	0	0	0	0	0	0	0	0	0	0	0	0	0	0	0	0	0	#DIV/0!	#DIV/0!	#DIV/0!	#DIV/0!	#DIV/0!	#DIV/0!	NA	NA	NA	NA	NA
4930568D16Rik	chr2:35354217-35367729	0	0	0	0	0	0	0	0	0	0	0	0	0	0	0	0	0	0	0	0	0	0	0	0	0	0	0	0	0	0	0	0	0	0	0	0	0	#DIV/0!	#DIV/0!	#DIV/0!	#DIV/0!	#DIV/0!	#DIV/0!	NA	NA	NA	NA	NA
4930568E12Rik	chr9:13091266-13105855	0	0	0	0	0	0	0	0	0	0	0	0	0	0	0	0	0	0	0	0	0	0	0	0	0	0	0	0	0	0	0	0	0	0	0	0	0	#DIV/0!	#DIV/0!	#DIV/0!	#DIV/0!	#DIV/0!	#DIV/0!	NA	NA	NA	NA	NA
4930568G15Rik	chr1:165066616-165091930	0	0	0	0	0	0	0	0	0	0	0	0	0	0	0	0	0	0	0	0	0	0	0	0	0	0	0	0	0	0	0	0	0	0	0	0	0	#DIV/0!	#DIV/0!	#DIV/0!	#DIV/0!	#DIV/0!	#DIV/0!	NA	NA	NA	NA	NA
4930570G19Rik	chr3:156546752-156561746	0	0.0288004	0	0	0	0	0	0	0.0253911	0	0	0	0	0	0.0242036	0	0	0	0	0	0	0.00586529	0	0.00509718	0.00598226	0	0.0292048	0	0.0172604	0	0	0	0	0	0	0	0.00393903	0.373901	0.118066	0.803562	0.373901	0.373901	#DIV/0!	0.441649	0.203054	0.841306	0.441396	0.437351
4930571K23Rik	chr7:125368860-125371013	0	0	0	0	0	0	0	0	0	0	0	0	0	0	0	0	0	0	0	0	0	0	0	0	0	0	0	0	0	0	0	0	0	0	0	0	0	#DIV/0!	#DIV/0!	#DIV/0!	#DIV/0!	#DIV/0!	#DIV/0!	NA	NA	NA	NA	NA
4930572K03Rik	chr5:127170564-127184356	0	0	0	0	0	0	0	0	0	0	0	0	0	0	0	0	0	0	0	0	0	0	0	0	0	0	0	0	0	0	0	0	0	0	0	0	0	#DIV/0!	#DIV/0!	#DIV/0!	#DIV/0!	#DIV/0!	#DIV/0!	NA	NA	NA	NA	NA
4930572O03Rik	chr5:15652287-15657059	0	0	0	0	0	0	0	0	0	0	0	0	0	0	0	0	0	0	0	0	0	0	0	0	0	0	0	0.00453179	0	0	0	0	0	0	0	0	0.000125883	#DIV/0!	#DIV/0!	#DIV/0!	0.373901	#DIV/0!	#DIV/0!	NA	NA	NA	0.441396	NA
4930572O13Rik	chr14:25139794-25143241	0.0505076	0	0	0	0	0	0	0	0	0	0	0	0	0	0	0	0	0	0	0	0	0	0	0	0	0	0	0	0	0	0	0	0	0	0	0	0.00140299	0.373901	#DIV/0!	#DIV/0!	#DIV/0!	#DIV/0!	#DIV/0!	0.441649	NA	NA	NA	NA
4930573O16Rik	chr2:52291001-52315240	0	0	0	0	0	0	0	0	0	0	0	0	0	0	0	0	0	0	0	0	0	0	0	0	0	0	0	0	0	0	0	0	0	0	0	0	0	#DIV/0!	#DIV/0!	#DIV/0!	#DIV/0!	#DIV/0!	#DIV/0!	NA	NA	NA	NA	NA
4930578C19Rik	chrX:18418426-18461274	0	0	0	0	0.0400655	0	0	0	0	0.00747254	0	0.0155532	0	0	0	0	0.00815499	0	0.0110776	0	0	0.0106401	0.0204977	0	0.0108596	0.0124768	0	0.0221441	0.0430431	0	0	0.020623	0.0120237	0	0	0.0110368	0.00682413	0.373901	0.848518	0.118023	0.347467	0.142947	0.843929	0.441649	0.886107	0.182191	0.438586	0.205113
4930578E11Rik	chr18:29396715-29496416	0	0	0	0	0	0	0	0	0	0	0	0	0	0	0	0	0	0	0	0	0	0	0	0	0	0	0	0	0	0	0	0	0	0	0	0	0	#DIV/0!	#DIV/0!	#DIV/0!	#DIV/0!	#DIV/0!	#DIV/0!	NA	NA	NA	NA	NA
4930578I06Rik	chr14:63971121-63987780	0	0	0	0	0	0.0292995	0	0	0	0	0	0.0148087	0	0	0	0	0	0	0	0	0	0	0	0.0174869	0	0	0	0	0.0163126	0	0	0	0	0	0	0	0.0021641	#DIV/0!	0.746639	#DIV/0!	0.948854	#DIV/0!	#DIV/0!	NA	0.80488	NA	0.958914	NA
4930578M01Rik	chr15:98985964-98989281	0	0	0	0.0170866	0	0	0	0	0.0176753	0	0	0	0	0	0	0	0	0	0.0245684	0.0676807	0	0	0.0226783	0	0	0.0276074	0	0	0	0	0	0	0	0	0.0219458	0.0244583	0.00621391	0.195029	0.853485	0.777005	#DIV/0!	#DIV/0!	0.117281	0.268136	0.888489	0.819343	NA	NA
4930578N18Rik	chr16:76122612-76156086	0	0	0	0	0	0	0	0	0	0	0	0	0	0	0	0	0	0	0	0	0	0	0	0	0	0	0	0	0	0	0	0	0	0	0	0	0	#DIV/0!	#DIV/0!	#DIV/0!	#DIV/0!	#DIV/0!	#DIV/0!	NA	NA	NA	NA	NA
4930579F01Rik	chr3:138164134-138186713	0	0.0103175	0	0.00874027	0.00915687	0	0	0	0	0	0	0	0	0.0163295	0.00862335	0.0281824	0.00930934	0.0469839	0	0	0	0	0	0	0.0123908	0	0	0	0	0.0113164	0	0.0117675	0	0.0244604	0.045352	0.0377808	0.00779753	0.373901	0.116332	0.373901	0.373901	0.513304	0.570137	0.441649	0.202029	0.446518	0.441396	0.57437
4930583K01Rik	chr7:118243906-118245551	0.0213168	0	0	0	0.0186241	0.0177892	0.0176062	0.0382815	0	0	0.0190913	0.0179953	0.0177873	0.0164853	0.0174297	0	0	0	0	0.023323	0	0.0730083	0.0234433	0.0423602	0.0248865	0.0570772	0.0211352	0.0254002	0.0593361	0.0227428	0	0	0.0552453	0.0736525	0.0226828	0.0252857	0.0208885	0.95242	0.0948794	0.378062	0.152625	0.951953	0.0707381	0.960665	0.172543	0.450377	0.219237	0.960616
4930583P06Rik	chr2:124217678-124222358	0	0.0264117	0	0	0	0.0226412	0	0	0.0232674	0	0	0	0	0	0	0	0	0	0	0	0	0	0	0	0	0	0	0	0	0	0	0	0	0	0	0	0.0020089	0.373901	0.373901	0.373901	#DIV/0!	#DIV/0!	#DIV/0!	0.441649	0.470365	0.446518	NA	NA
4930584F24Rik	chr5:26460069-26493314	0	0	0	0	0	0	0	0	0	0	0	0	0	0	0	0	0	0	0	0	0	0	0	0	0	0	0	0	0	0	0	0	0	0	0	0	0	#DIV/0!	#DIV/0!	#DIV/0!	#DIV/0!	#DIV/0!	#DIV/0!	NA	NA	NA	NA	NA
4930590J08Rik	chr6:91904232-91950725	0	0	0	0	0	0	0	0.0124993	0	0	0	0	0	0	0	0	0	0	0	0.0102768	0	0.0107444	0.0336343	0	0	0	0.00930809	0.0111677	0	0.00500225	0	0.00519905	0	0.0054091	0	0.00556893	0.0030225	0.373901	0.2101	0.84775	0.170461	0.373901	0.116201	0.441649	0.318492	0.878356	0.240179	0.437351
4930590L20Rik	chr1:140570175-140656402	0	0	0	0	0	0	0	0	0	0	0	0	0	0	0	0	0	0	0	0	0	0	0	0	0	0	0	0	0	0	0	0	0	0	0	0	0	#DIV/0!	#DIV/0!	#DIV/0!	#DIV/0!	#DIV/0!	#DIV/0!	NA	NA	NA	NA	NA
4930591A17Rik	chr2:179414935-179416880	0	0	0	0	0	0	0	0	0	0	0	0	0	0	0	0	0	0	0	0	0	0	0	0	0	0	0	0	0	0	0	0	0	0	0	0	0	#DIV/0!	#DIV/0!	#DIV/0!	#DIV/0!	#DIV/0!	#DIV/0!	NA	NA	NA	NA	NA
4930592I03Rik	chr18:82918404-82920560	0	0	0	0	0	0	0	0	0	0	0	0	0	0	0	0	0	0	0.0442983	0.0610275	0	0.021233	0.0613608	0.0369497	0	0.0248993	0	0	0.0344781	0.019831	0	0	0.0240763	0	0	0	0.00911539	0.126053	0.0269448	0.373901	0.144204	0.373901	#DIV/0!	0.187004	0.0655409	0.446518	0.20873	0.437351
4930593A02Rik	chr3:58692588-58788524	0	0	0	0	0	0	0	0	0	0	0	0	0	0	0	0	0	0	0	0	0	0	0	0	0	0	0.0196144	0.0235688	0	0	0	0.021962	0	0	0	0	0.00180959	#DIV/0!	#DIV/0!	0.373901	0.373901	0.373901	#DIV/0!	NA	NA	0.446518	0.441396	0.437351
4930593C16Rik	chr9:120924454-120930802	0	0	0	0	0	0	0	0	0	0	0	0	0	0	0	0	0	0	0	0	0	0	0	0	0	0	0	0	0	0	0	0	0	0	0	0	0	#DIV/0!	#DIV/0!	#DIV/0!	#DIV/0!	#DIV/0!	#DIV/0!	NA	NA	NA	NA	NA
4930594C11Rik	chr1:37485850-37488605	0	0.0227408	0.00544972	0.00480867	0.0100501	0.00484131	0	0	0.00497536	0	0	0	0	0	0	0	0.00512819	0	0	0	0.0124503	0.013406	0	0	0.0136749	0.0235798	0.00580793	0.0139382	0	0	0.0168705	0	0	0	0	0	0.00438116	0.548368	0.684371	0.078513	0.373901	0.373901	0.373901	0.609018	0.75274	0.130209	0.441396	0.437351
4930595M18Rik	chrX:81419574-81458122	0	0	0	0	0	0	0	0	0	0	0	0	0	0	0	0	0	0	0	0	0	0	0	0	0	0	0	0	0	0	0	0	0	0	0	0	0	#DIV/0!	#DIV/0!	#DIV/0!	#DIV/0!	#DIV/0!	#DIV/0!	NA	NA	NA	NA	NA
4930596D02Rik	chr14:35809485-35811978	0	0	0	0	0	0	0	0	0	0	0	0	0	0	0	0	0	0	0	0	0	0	0	0	0	0	0	0	0	0	0	0	0	0	0	0	0	#DIV/0!	#DIV/0!	#DIV/0!	#DIV/0!	#DIV/0!	#DIV/0!	NA	NA	NA	NA	NA
4930596M17Rik	chr9:121587019-121614255	0	0	0	0	0	0	0	0	0	0	0	0	0	0	0	0	0	0	0	0	0	0	0	0	0	0	0	0	0	0	0	0	0	0	0	0	0	#DIV/0!	#DIV/0!	#DIV/0!	#DIV/0!	#DIV/0!	#DIV/0!	NA	NA	NA	NA	NA
4930597G03Rik	chr14:51317334-51345489	0	0	0	0	0	0	0	0	0	0	0	0	0	0	0	0	0	0	0	0	0	0	0	0	0	0	0	0	0	0	0	0	0	0	0	0	0	#DIV/0!	#DIV/0!	#DIV/0!	#DIV/0!	#DIV/0!	#DIV/0!	NA	NA	NA	NA	NA
4930598F16Rik	chr1:95701183-95716518	0	0	0	0	0	0	0	0	0	0	0	0	0	0	0	0	0	0	0	0	0	0	0	0	0	0	0	0	0	0	0	0	0	0	0	0	0	#DIV/0!	#DIV/0!	#DIV/0!	#DIV/0!	#DIV/0!	#DIV/0!	NA	NA	NA	NA	NA
4931403G20Rik	chr12:69843685-69853671	0.00980327	0.00960074	0	0.024395	0	0	0.00807324	0	0	0.00793899	0	0	0	0.00759604	0	0	0	0	0.0429106	0.0865147	0.0420016	0.0206091	0.0435357	0.00982309	0.0230665	0.026499	0	0	0	0.0210658	0.00949228	0.0109515	0.0127704	0.0113829	0	0	0.0118897	0.0280646	0.26762	0.18889	0.591119	0.0342378	0.373901	0.0549994	0.385535	0.266422	0.648291	0.0628255
4931406B18Rik	chr7:43492043-43505938	0	0	0	0	0	0	0	0	0	0	0	0	0	0	0	0	0	0	0	0	0	0	0.00439122	0	0	0	0	0	0	0	0	0	0	0	0	0	0.000121978	#DIV/0!	0.373901	#DIV/0!	#DIV/0!	#DIV/0!	#DIV/0!	NA	0.470365	NA	NA	NA
4931406H21Rik	chr14:25586803-25590661	0.024339	0	0	0.00336532	0	0	0	0	0	0.00985246	0	0.0068323	0.0101645	0.00314621	0	0.00723781	0.0107718	0.00724169	0.0293122	0.0134782	0.00872287	0.00469752	0.00452463	0.00816393	0.0143712	0	0.00813837	0.00488188	0.00758648	0.0218673	0.00393861	0.0136359	0.0105965	0.0189178	0.0263596	0.00973827	0.00810784	0.425742	0.0457569	0.145673	0.383837	0.298632	0.115489	0.493367	0.0977338	0.215213	0.450844	0.383097
4931408C20Rik	chr1:26681800-26687460	0	0.00352756	0	0	0	0	0	0	0	0	0	0	0	0	0	0	0	0	0	0	0	0	0	0	0	0	0	0	0	0	0	0	0	0	0	0	9.79878e-05	0.373901	#DIV/0!	#DIV/0!	#DIV/0!	#DIV/0!	#DIV/0!	0.441649	NA	NA	NA	NA
4931409K22Rik	chr5:24543433-24555469	0	0	0	0.0049728	0	0	0	0	0	0	0	0	0	0	0	0	0	0	0.0144219	0.00554266	0.0064368	0	0	0.00602357	0.00706998	0	0	0	0.0149626	0	0	0	0	0	0	0	0.00165084	0.0355985	0.899486	0.373901	0.373901	#DIV/0!	#DIV/0!	0.0664445	0.924293	0.446518	0.441396	NA
4931417E11Rik	chr6:73468572-73469667	0	0	0	0	0	0	0	0	0	0	0	0	0	0	0	0	0	0	0	0	0	0	0	0	0	0	0	0	0	0	0	0	0	0	0	0	0	#DIV/0!	#DIV/0!	#DIV/0!	#DIV/0!	#DIV/0!	#DIV/0!	NA	NA	NA	NA	NA
4931417G12Rik	chr6:113596761-113600715	0.101547	0.136598	0.107134	0.0315809	0.0220837	0.0529877	0.0104609	0.034188	0.0544543	0.0102808	0.0113769	0.0107026	0	0.0196612	0.0207711	0	0	0	0.13685	0.209589	0.081412	0.102161	0.0421744	0.0761516	0.0596154	0.0342279	0.037976	0.0152	0.0236466	0	0	0.0283171	0	0	0	0.0151458	0.0412859	0.515956	0.125316	0.506783	0.770497	0.74533	0.373901	0.579649	0.212841	0.57466	0.812254	0.790086
4931419H13Rik	chr3:55055241-55084002	0	0	0	0	0	0	0	0	0	0	0	0	0	0	0	0	0	0	0	0	0	0	0	0	0	0	0	0	0	0	0	0	0	0	0	0	0	#DIV/0!	#DIV/0!	#DIV/0!	#DIV/0!	#DIV/0!	#DIV/0!	NA	NA	NA	NA	NA
4931420L22Rik	chr16:71131075-71139029	0	0	0	0	0	0	0	0	0	0	0	0	0	0	0	0	0	0	0	0	0	0	0	0	0	0	0	0	0	0	0	0	0	0	0	0	0	#DIV/0!	#DIV/0!	#DIV/0!	#DIV/0!	#DIV/0!	#DIV/0!	NA	NA	NA	NA	NA
4931423N10Rik	chr2:23207475-23267129	0	0	0.00844058	0.00745539	0	0	0.00740052	0	0	0	0	0	0	0	0	0	0	0	0.0323758	0.00992018	0.0288961	0	0.0599102	0.00901188	0	0.0121556	0	0	0	0.00966157	0	0	0	0	0	0	0.00514522	0.0498117	0.337389	0.755064	0.373901	#DIV/0!	#DIV/0!	0.0875613	0.459361	0.801017	0.441396	NA
4931428L18Rik	chr1:31141077-31222656	0	0	0	0	0.0142708	0	0	0	0	0	0	0	0	0	0	0	0	0	0.0195716	0	0.017461	0.037541	0.0180812	0.0326581	0	0.0220114	0.0162898	0	0.0152274	0	0	0	0	0	0	0	0.00536423	0.117407	0.0306888	0.124916	0.373901	#DIV/0!	#DIV/0!	0.176366	0.0722343	0.190304	0.441396	NA
4931429L15Rik	chr9:46303360-46319986	0	0	0	0	0	0	0	0	0	0	0	0	0	0	0	0	0	0	0	0	0	0.0092827	0	0	0	0	0.00804588	0	0	0	0	0.00899279	0	0	0	0	0.000731149	#DIV/0!	0.373901	0.373901	#DIV/0!	0.373901	#DIV/0!	NA	0.470365	0.446518	NA	0.437351
4931429P17Rik	chr13:47960329-48018608	0	0	0	0	0	0	0	0	0	0	0	0	0	0	0	0	0	0	0	0	0	0	0	0	0	0	0	0	0	0	0	0	0	0	0	0	0	#DIV/0!	#DIV/0!	#DIV/0!	#DIV/0!	#DIV/0!	#DIV/0!	NA	NA	NA	NA	NA
4931431B13Rik	chr7:128192049-128203328	0.0515156	0	0	0	0	0	0	0	3.17e-06	0	0	0	0	0	0	0	0	0	0	2.23e-06	0	0	0	0	0	0	0	0	0	0	0	0	0	0	0	0	0.00143114	0.37392	#DIV/0!	0.373901	#DIV/0!	#DIV/0!	#DIV/0!	0.441649	NA	0.446518	NA	NA
4931431F19Rik	chr7:104127912-104129823	0	0	0	0	0	0.00720599	0	0	0	0	0	0	0	0	0	0	0	0	0	0	0	0	0	0	0	0	0	0	0	0	0	0	0	0	0	0	0.000200166	#DIV/0!	0.373901	#DIV/0!	#DIV/0!	#DIV/0!	#DIV/0!	NA	0.470365	NA	NA	NA
4931440J10Rik	chr14:62760500-62830126	0	0	0.019705	0	0	0	0	0	0	0	0	0	0	0	0	0	0	0	0	0	0	0	0.0231826	0	0	0	0	0	0	0	0	0	0	0	0	0	0.00119132	0.373901	0.373901	#DIV/0!	#DIV/0!	#DIV/0!	#DIV/0!	0.441649	0.470365	NA	NA	NA
4931440L10Rik	chr1:134540944-134547022	0	0	0	0	0	0	0	0	0	0	0	0	0	0	0	0	0	0	0	0	0.02709	0	0	0.0126693	0.0148769	0	0	0	0	0	0	0.014133	0	0.0587329	0	0	0.00354173	0.373901	0.373901	0.373901	#DIV/0!	0.373901	0.373901	0.441649	0.470365	0.446518	NA	0.437351
4932411E22Rik	chr11:89390222-89418948	0	0	0	0	0	0	0	0	0	0	0	0	0	0	0	0	0	0	0	0	0	0.00694491	0	0	0.00708449	0	0	0	0	0	0	0	0	0	0	0	0.000389706	#DIV/0!	0.373901	0.373901	#DIV/0!	#DIV/0!	#DIV/0!	NA	0.470365	0.446518	NA	NA
4932411N23Rik	chrX:126812461-126834004	0	0	0	0	0	0	0	0	0	0	0	0	0	0	0	0	0	0	0	0	0	0	0	0	0	0	0	0	0	0	0	0	0	0	0	0	0	#DIV/0!	#DIV/0!	#DIV/0!	#DIV/0!	#DIV/0!	#DIV/0!	NA	NA	NA	NA	NA
4932412D23Rik	chr16:42725701-42875587	0	0	0	0	0	0.00317485	0	0	0	0	0	0	0	0	0	0	0	0	0	0	0	0	0	0	0	0	0	0	0	0	0	0	0	0	0	0	8.81903e-05	#DIV/0!	0.373901	#DIV/0!	#DIV/0!	#DIV/0!	#DIV/0!	NA	0.470365	NA	NA	NA
4932413F04Rik	chr9:103557089-103565891	0	0	0	0	0	0	0	0	0	0	0	0	0	0	0	0	0	0	0	0	0	0	0	0	0	0	0	0	0	0	0	0	0	0	0	0	0	#DIV/0!	#DIV/0!	#DIV/0!	#DIV/0!	#DIV/0!	#DIV/0!	NA	NA	NA	NA	NA
4932414J04Rik	chr11:21494729-21511180	0	0	0	0	0	0	0	0	0	0	0	0	0.00432643	0	0	0	0	0	0	0	0	0	0	0	0	0	0	0	0	0	0	0	0	0	0	0	0.000120179	#DIV/0!	#DIV/0!	#DIV/0!	#DIV/0!	0.373901	#DIV/0!	NA	NA	NA	NA	0.437351
4932414N04Rik	chr2:68657883-68748465	0	0	0	0	0	0.00359878	0	0	0	0	0	0	0	0	0	0	0	0	0	0	0	0	0	0	0	0	0	0	0	0	0	0	0	0	0	0	9.99661e-05	#DIV/0!	0.373901	#DIV/0!	#DIV/0!	#DIV/0!	#DIV/0!	NA	0.470365	NA	NA	NA
4932415M13Rik	chr17:53716508-53733843	0	0	0	0	0	0	0	0	0	0	0	0	0	0	0	0	0	0	0	0	0.00556152	0.00598902	0	0.00520476	0	0	0	0	0	0	0	0	0	0	0	0	0.000465425	0.373901	0.118065	#DIV/0!	#DIV/0!	#DIV/0!	#DIV/0!	0.441649	0.203054	NA	NA	NA
4932416K20Rik	chr8:104795236-104798792	0	0	0	0	0	0	0	0	0	0	0	0	0	0	0	0	0	0	0	0.00489382	0	0	0	0	0	0	0	0	0	0	0	0	0	0	0	0	0.000135939	0.373901	#DIV/0!	#DIV/0!	#DIV/0!	#DIV/0!	#DIV/0!	0.441649	NA	NA	NA	NA
4932429P05Rik	chrX:89752267-89755491	0	0	0	0	0	0	0	0	0	0	0	0	0	0	0	0	0	0	0	0	0	0	0	0	0	0	0	0	0	0	0	0	0	0	0	0	0	#DIV/0!	#DIV/0!	#DIV/0!	#DIV/0!	#DIV/0!	#DIV/0!	NA	NA	NA	NA	NA
4932435O22Rik	chr11:114413404-114448860	0	0.00454415	0	0.00384209	0	0	0	0	0	0	0	0	0	0	0	0	0	0	0.0055756	0	0	0	0	0	0	0	0	0	0	0	0	0	0	0	0	0	0.000387829	0.892908	0.373901	#DIV/0!	#DIV/0!	#DIV/0!	#DIV/0!	0.916353	0.470365	NA	NA	NA
4932441J04Rik	chr5:57570083-57717919	0	0.0267493	0	0	0	0	0	0	0	0	0	0	0	0	0	0	0	0	0	0	0	0	0	0	0	0	0	0	0	0	0	0	0	0	0	0	0.000743036	0.373901	#DIV/0!	#DIV/0!	#DIV/0!	#DIV/0!	#DIV/0!	0.441649	NA	NA	NA	NA
4932443I19Rik	chr8:13705888-13743066	0	0	0	0	0	0	0	0	0	0	0	0	0	0	0	0	0	0	0	0.027237	0.0264616	0	0	0.0247319	0.0290672	0	0	0	0	0	0	0	0	0	0	0	0.00298605	0.116199	0.373901	0.373901	#DIV/0!	#DIV/0!	#DIV/0!	0.176087	0.470365	0.446518	NA	NA
4932702P03Rik	chr13:24905599-24911780	2.78e-06	6.67e-07	4.1e-07	6.71e-07	1.29e-06	3.66e-07	3.3e-07	8.95e-07	2.71e-07	8.76e-07	6.16e-07	2.68e-07	4.44e-07	5.48e-07	3.57e-07	3.52e-07	8.31e-07	5.3e-07	5.05e-07	4.92e-07	7.71e-07	1.32e-06	8.16e-07	3.52e-07	1.88e-06	8.13e-07	4.55e-07	3.68e-07	2.5e-07	2.41e-07	3.51e-07	5.55e-07	4.11e-07	6.77e-07	2.21e-07	3.56e-07	6.48222e-07	0.409318	0.897172	0.308117	0.172053	0.902696	0.47548	0.476569	0.922887	0.397704	0.242403	0.920479
4933400A11Rik	chrX:169776377-169779635	0	0	0	0	0	0	0	0	0	0	0	0	0	0	0	0	0	0	0.0170496	0	0	0	0	0	0	0	0	0	0	0	0	0	0	0	0	0	0.0004736	0.373901	#DIV/0!	#DIV/0!	#DIV/0!	#DIV/0!	#DIV/0!	0.441649	NA	NA	NA	NA
4933400B14Rik	chr17:89320226-89327333	0	0	0	0	0	0	0	0	0	0	0	0	0	0	0	0	0	0	0	0	0	0	0	0	0	0	0	0	0	0	0	0	0	0	0	0	0	#DIV/0!	#DIV/0!	#DIV/0!	#DIV/0!	#DIV/0!	#DIV/0!	NA	NA	NA	NA	NA
4933400C23Rik	chr9:92718715-92795711	0	0	0	0	0	0	0	0	0	0	0	0	0	0	0	0	0	0	0	0	0	0	0	0	0	0	0	0	0	0	0	0	0	0	0	0	0	#DIV/0!	#DIV/0!	#DIV/0!	#DIV/0!	#DIV/0!	#DIV/0!	NA	NA	NA	NA	NA
4933400F21Rik	chr1:89676506-89683892	0.0086977	0	0	0	0	0	0	0	0	0	0.00390071	0	0	0	0	0	0	0	0	0	0	0	0	0	0	0.00590383	0	0	0	0	0	0	0.00567934	0	0	0	0.000671711	0.373901	#DIV/0!	0.373901	0.373901	0.373901	#DIV/0!	0.441649	NA	0.446518	0.441396	0.437351
4933400L20Rik	chr8:103603798-103680382	0	0	0	0	0	0	0	0	0	0	0	0	0	0	0	0	0	0	0	0	0	0	0	0	0	0	0	0	0	0	0	0	0	0	0	0	0	#DIV/0!	#DIV/0!	#DIV/0!	#DIV/0!	#DIV/0!	#DIV/0!	NA	NA	NA	NA	NA
4933401B06Rik	chrX:107542581-107543800	0	0	0	0	0	0	0	0	0	0	0	0	0	0	0	0	0	0	0	0	0	0	0	0	0	0	0	0	0	0	0	0	0	0	0	0	0	#DIV/0!	#DIV/0!	#DIV/0!	#DIV/0!	#DIV/0!	#DIV/0!	NA	NA	NA	NA	NA
4933401D09Rik	chr17:15631787-15641102	0.0130604	0	0	0	0	0	0	0.0117256	0	0	0	0	0	0	0.0106856	0	0.0115288	0	0	0	0	0	0.0144603	0	0	0	0.026043	0.0156363	0	0	0	0	0	0	0	0	0.002865	0.373901	0.373901	0.642497	0.373901	0.373901	0.373901	0.441649	0.470365	0.7012	0.441396	0.437351
4933401H06Rik	chr3:135833693-135840269	0.0197885	0.0193094	0	0	0.034551	0	0	0.035536	0.016972	0	0	0	0.0165134	0	0	0	0	0	0.0472033	0.0216741	0.0631592	0.0226197	0.0217896	0	0	0.0265255	0	0	0	0	0.0190691	0	0.0256601	0	0	0.0234973	0.0114963	0.0869929	0.822132	0.557353	#DIV/0!	0.376399	0.373901	0.138779	0.865541	0.623093	NA	0.439641
4933401P06Rik	chr5:36873594-36876879	0	0	0	0	0	0	0	0	0	0	0	0	0	0	0	0	0	0	0	0	0	0	0	0	0	0	0	0	0	0	0	0	0	0	0	0	0	#DIV/0!	#DIV/0!	#DIV/0!	#DIV/0!	#DIV/0!	#DIV/0!	NA	NA	NA	NA	NA
4933402C06Rik	chr7:40674736-40691260	0	0	0	0	0	0	0	0	0	0	0	0	0	0	0	0	0	0	0	0	0	0	0	0	0	0	0	0	0	0	0	0	0	0	0	0	0	#DIV/0!	#DIV/0!	#DIV/0!	#DIV/0!	#DIV/0!	#DIV/0!	NA	NA	NA	NA	NA
4933402D24Rik	chr1:63754908-63769267	0.0379201	0.0185705	0.0267021	0.0235892	0.0329332	0	0	0.0255319	0.0325409	0.023031	0	0.00798959	0.0395784	0	0	0.0253546	0.0167548	0.0507249	0.0113788	0.0209184	0.0203111	0.0109288	0.0210539	0.0665098	0.0223095	0.0256307	0.0568482	0	0.0353722	0.0305611	0.0183611	0.0529605	0	0.0440404	0.0306299	0.0453467	0.0242884	0.186453	0.516839	0.351855	0.420359	0.630939	0.464964	0.258379	0.604554	0.445546	0.48452	0.685399
4933402E13Rik	chrX:62283498-62292078	0	0	0	0	0	0	0	0	0	0	0	0	0	0	0	0	0	0	0	0	0	0	0	0	0	0	0	0	0	0	0	0	0	0	0	0	0	#DIV/0!	#DIV/0!	#DIV/0!	#DIV/0!	#DIV/0!	#DIV/0!	NA	NA	NA	NA	NA
4933402J07Rik	chr8:87563906-87589197	0	0	0	0	0	0	0	0	0	0	0	0	0	0	0	0	0	0	0	0	0	0	0	0	0	0	0	0	0	0	0	0	0	0	0	0	0	#DIV/0!	#DIV/0!	#DIV/0!	#DIV/0!	#DIV/0!	#DIV/0!	NA	NA	NA	NA	NA
4933402J10Rik	chr5:59963118-59986002	0	0	0	0	0	0	0	0	0	0	0	0	0	0	0	0	0	0	0	0	0	0	0	0	0	0	0	0	0	0	0	0	0	0	0	0	0	#DIV/0!	#DIV/0!	#DIV/0!	#DIV/0!	#DIV/0!	#DIV/0!	NA	NA	NA	NA	NA
4933402J15Rik	chr14:74355526-74369741	0	0	0	0	0	0	0	0	0	0	0	0	0	0	0	0	0	0	0	0	0	0	0	0	0	0	0	0	0	0	0	0	0	0	0	0	0	#DIV/0!	#DIV/0!	#DIV/0!	#DIV/0!	#DIV/0!	#DIV/0!	NA	NA	NA	NA	NA
4933402N03Rik	chr7:131138346-131146283	0	0	0	0	0	0	0	0	0	0	0	0	0	0	0	0	0	0	0	0	0	0	0	0	0	0	0	0	0	0	0	0	0	0	0	0	0	#DIV/0!	#DIV/0!	#DIV/0!	#DIV/0!	#DIV/0!	#DIV/0!	NA	NA	NA	NA	NA
4933402N22Rik	chr5:11918042-11922804	0	0	0	0	0	0	0	0	0	0	0	0	0	0	0	0	0	0	0	0	0.0042999	0	0.0103897	0.0080423	0	0	0	0	0	0	0	0	0	0	0	0	0.000631442	0.373901	0.122528	#DIV/0!	#DIV/0!	#DIV/0!	#DIV/0!	0.441649	0.209102	NA	NA	NA
4933402P03Rik	chr11:69816565-69818440	0	0	0	0	0	0	0	0	0	0	0	0	0	0	0	0	0	0	0.0124926	0	0	0	0	0	0	0	0	0	0	0.0111843	0	0	0	0	0	0	0.000657692	0.373901	#DIV/0!	#DIV/0!	0.373901	#DIV/0!	#DIV/0!	0.441649	NA	NA	0.441396	NA
4933403O08Rik	chrX:112239048-112243852	0.0446176	0.0109186	0	0	0	0	0	0	0.00957123	0	0	0	0	0	0	0	0	0	0.0936231	0.0122919	0.107423	0.089889	0.0371078	0.0111658	0.0393309	0	0.0556776	0	0.0103971	0	0	0	0	0	0	0	0.0145004	0.181668	0.117666	0.165835	0.373901	#DIV/0!	#DIV/0!	0.252694	0.202968	0.239567	0.441396	NA
4933404G15Rik	chr16:16707686-16718121	0	0	0	0	0	0	0	0	0	0	0	0	0	0	0	0	0	0	0	0	0	0	0	0	0	0	0	0	0	0	0	0	0	0	0	0	0	#DIV/0!	#DIV/0!	#DIV/0!	#DIV/0!	#DIV/0!	#DIV/0!	NA	NA	NA	NA	NA
4933404K08Rik	chr13:23278349-23282267	0	0	0	0	0	0	0	0	0	0	0	0	0	0	0	0	0	0	0	0	0	0	0	0	0	0	0	0	0	0	0	0	0	0	0	0	0	#DIV/0!	#DIV/0!	#DIV/0!	#DIV/0!	#DIV/0!	#DIV/0!	NA	NA	NA	NA	NA
4933405D12Rik	chr3:122882591-122924116	0	0	0.0238157	0	0	0	0.0632838	0.0229103	0.0218752	0	0	0	0.0638512	0.0197166	0.0208542	0.0680964	0.0897461	0.0453817	0	0	0.0270405	0	0	0	0	0	0.0504494	0	0.0236277	0.0814533	0.0245186	0	0.0329971	0.175783	0.0810994	0.0301769	0.0268521	0.93299	#DIV/0!	0.425099	0.221257	0.423925	0.564441	0.946846	NA	0.496509	0.299667	0.486651
4933405E24Rik	chr11:54177771-54213288	0	0	0	0	0	0	0	0	0	0	0	0	0	0	0	0	0	0	0	0	0	0	0	0	0	0	0	0	0	0	0	0	0	0	0	0	0	#DIV/0!	#DIV/0!	#DIV/0!	#DIV/0!	#DIV/0!	#DIV/0!	NA	NA	NA	NA	NA
4933405L10Rik	chr8:105708302-105710168	0.0158526	0	0	0	0	0	0.0130749	0	0	0.0256829	0.0142045	0	0	0	0	0	0	0	0.0189531	0	0.01691	0	0.0175117	0	0.0185743	0	0.0157755	0	0	0	0.015305	0	0.0205935	0	0.0169624	0	0.00581668	0.451296	0.373901	0.382811	0.147955	0.124677	0.373901	0.517729	0.470365	0.455075	0.213301	0.183041
4933405O20Rik	chr7:50599189-50600528	0	0	0	0	0	0	0	0	0	0	0	0	0	0	0	0	0	0	0	0	0	0	0	0	0	0	0	0	0	0	0	0	0	0	0	0	0	#DIV/0!	#DIV/0!	#DIV/0!	#DIV/0!	#DIV/0!	#DIV/0!	NA	NA	NA	NA	NA
4933406D12Rik	chr2:146542930-146546108	0	0	0	0	0	0	0	0	0	0	0	0	0	0	0	0	0	0	0	0	0	0	0	0	0	0	0	0	0	0	0	0	0	0	0	0	0	#DIV/0!	#DIV/0!	#DIV/0!	#DIV/0!	#DIV/0!	#DIV/0!	NA	NA	NA	NA	NA
4933406F09Rik	chr14:7412472-7422685	0	0	0	0	0	0	0	0	0	0	0	0	0	0	0	0	0	0.00997927	0	0	0	0.00514673	0	0	0	0	0	0	0	0	0	0	0	0	0	0	0.000420167	#DIV/0!	0.373901	#DIV/0!	#DIV/0!	#DIV/0!	0.373901	NA	0.470365	NA	NA	NA
4933406G16Rik	chr11:19065274-19075740	0	0	0	0	0.010519	0	0	0	0	0	0	0	0	0	0	0	0	0	0	0	0	0	0	0	0	0	0	0	0	0	0	0	0	0	0	0	0.000292194	#DIV/0!	0.373901	#DIV/0!	#DIV/0!	#DIV/0!	#DIV/0!	NA	0.470365	NA	NA	NA
4933406J08Rik	chr2:122186271-122206393	0	0	0	0	0	0	0	0	0	0	0	0	0	0	0	0	0	0	0	0	0	0	0	0	0	0	0	0	0	0	0	0	0	0	0	0	0	#DIV/0!	#DIV/0!	#DIV/0!	#DIV/0!	#DIV/0!	#DIV/0!	NA	NA	NA	NA	NA
4933406J10Rik	chr7:82743345-82755644	0	0	0	0	0	0	0	0	0	0	0	0	0	0	0	0.0165654	0	0	0	0	0	0	0	0	0	0	0	0	0	0.01988	0.0179367	0	0	0	0	0	0.00151061	#DIV/0!	#DIV/0!	#DIV/0!	0.373901	0.373901	0.373901	NA	NA	NA	0.441396	0.437351
4933406K04Rik	chr12:106685606-106716324	0	0	0	0	0	0	0	0	0	0	0	0	0	0	0	0	0	0	0	0	0	0	0	0	0	0	0	0	0	0	0	0	0	0	0	0	0	#DIV/0!	#DIV/0!	#DIV/0!	#DIV/0!	#DIV/0!	#DIV/0!	NA	NA	NA	NA	NA
4933406M09Rik	chr1:134385939-134390983	0	0	0	0	0	0	0	0	0	0	0	0	0	0	0	0	0	0	0.011279	0	0	0.0216662	0	0	0.0110569	0	0.00939161	0	0.00876534	0	0	0	0	0	0	0	0.00172664	0.373901	0.373901	0.118748	0.373901	#DIV/0!	#DIV/0!	0.441649	0.470365	0.182838	0.441396	NA
4933407E24Rik	chr4:124569178-124575538	0	0	0	0	0.015321	0	0.0072644	0.0158421	0	0	0	0	0	0.00683791	0	0	0	0	0.010595	0	0.00945632	0	0	0	0.0103867	0	0	0	0.00823299	0	0	0	0	0	0	0	0.00233157	0.117398	0.373901	0.501117	0.373901	0.373901	#DIV/0!	0.176366	0.470365	0.569726	0.441396	0.437351
4933407I05Rik	chr9:51914428-51927003	0	0	0	0	0	0	0	0	0	0	0	0	0	0	0	0	0	0	0	0	0	0	0	0	0	0	0	0	0	0	0	0	0	0	0	0	0	#DIV/0!	#DIV/0!	#DIV/0!	#DIV/0!	#DIV/0!	#DIV/0!	NA	NA	NA	NA	NA
4933407L21Rik	chr1:85928482-85931756	0.046374	0	0.014482	0.0128184	0.0403966	0.0645193	0.0764892	0.235938	0.185653	0	0	0.0130386	0	0.0119662	0.0252898	0	0	0	0.0554576	0.0679308	0.0329868	0.0709305	0.0512441	0.0771244	0.235517	0.207942	0.246191	0	0	0.0496519	0.0298537	0	0	0.017877	0	0	0.0519353	0.135967	0.181943	0.257696	0.515112	0.851319	0.373901	0.199028	0.284827	0.343435	0.577432	0.878533
4933408N05Rik	chr8:114341160-114351478	0	0	0	0	0	0	0	0	0	0	0	0	0	0	0	0	0	0	0	0	0	0	0	0	0	0	0	0	0	0	0	0	0	0	0	0	0	#DIV/0!	#DIV/0!	#DIV/0!	#DIV/0!	#DIV/0!	#DIV/0!	NA	NA	NA	NA	NA
4933409G03Rik	chr2:68582412-68616463	0	0	0	0	0	0	0	0	0	0	0	0	0	0	0	0	0	0	0	0	0	0	0	0	0	0	0	0	0	0	0	0	0	0	0	0	0	#DIV/0!	#DIV/0!	#DIV/0!	#DIV/0!	#DIV/0!	#DIV/0!	NA	NA	NA	NA	NA
4933409K07Rik	chr4:42031295-42055130	0.0588031	0.057417	0.0501312	0.0723076	0.0813424	0.076243	0.0467769	0.0398983	0.039404	0.0525197	0.0225118	0.0232143	0.0398845	0.0285058	0.0238724	0.0327532	0.0463395	0.0477168	0.0958548	0.0547501	0.0927395	0.0978906	0.0727134	0.106342	0.117169	0.0539242	0.0745409	0.0665432	0.119451	0.136306	0.0453899	0.0674246	0.0432344	0.0618912	0.0385388	0.097809	0.0633932	0.12974	0.207187	0.101028	0.0324162	0.079143	0.253941	0.191914	0.315127	0.160748	0.0600414	0.126102
4933411E08Rik	chr10:117925458-117948307	0.0392172	0.0768137	0.0460204	0.00813192	0.00851633	0.00818672	0.024222	0.0088018	0	0	0	0	0	0	0	0	0	0	0.0235314	0.0432579	0.0420027	0	0.0217683	0.0196481	0.0115338	0	0.00979665	0	0	0.0105334	0.00949311	0.0109526	0	0	0	0	0.0117341	0.250069	0.469838	0.649095	0.373901	0.118139	#DIV/0!	0.330994	0.561624	0.707344	0.441396	0.175652
4933411G06Rik	chr10:51756173-51757194	0	0	0	0	0	0	0	0	0	0.0288454	0	0	0	0	0	0	0	0	0	0	0	0	0	0	0	0	0.0176932	0	0	0	0	0	0	0	0	0	0.00129274	#DIV/0!	#DIV/0!	0.373901	0.373901	#DIV/0!	#DIV/0!	NA	NA	0.446518	0.441396	NA
4933411G11Rik	chr5:143181016-143205068	0	0	0	0	0	0	0	0.0135548	0	0	0	0	0	0	0	0	0	0	0	0	0	0	0	0	0	0	0	0	0	0	0	0	0	0	0	0	0.000376522	#DIV/0!	#DIV/0!	0.373901	#DIV/0!	#DIV/0!	#DIV/0!	NA	NA	0.446518	NA	NA
4933412E12Rik	chr10:116950561-116963279	0.372587	0.438948	0.447655	0.392441	0.429517	0.178154	0.46455	0.463771	0.39508	0.428557	0.151	0.0897143	0.200696	0.334186	0.294058	0.150142	0.13886	0.116753	0.430714	0.482529	0.473538	0.413653	0.40341	0.303503	0.389172	0.540007	0.355143	0.276787	0.443688	0.397806	0.269736	0.351005	0.269719	0.134862	0.196089	0.343605	0.332268	0.211088	0.664386	0.842095	0.264823	0.690817	0.226339	0.28669	0.735661	0.873258	0.349703	0.74133
4933412E24Rik	chr15:60014865-60016618	0	0	0	0	0	0	0	0	0	0	0	0	0	0	0	0	0	0	0	0	0	0	0	0	0	0	0	0	0	0	0	0	0	0	0	0	0	#DIV/0!	#DIV/0!	#DIV/0!	#DIV/0!	#DIV/0!	#DIV/0!	NA	NA	NA	NA	NA
4933412O06Rik	chr13:15781663-15802630	0	0	0.0148653	0	0.0138268	0.0397412	0	0.0142482	0	0	0	0	0	0	0	0	0	0	0	0	0	0	0.0175302	0	0	0	0	0	0	0	0	0	0	0	0	0	0.00278366	0.373901	0.40879	0.373901	#DIV/0!	#DIV/0!	#DIV/0!	0.441649	0.50362	0.446518	NA	NA
4933413L06Rik	chr13:117706763-117720011	0	0	0	0	0	0	0	0	0	0	0	0	0	0	0	0	0	0	0	0	0	0	0	0	0	0	0	0	0	0	0	0	0	0	0	0	0	#DIV/0!	#DIV/0!	#DIV/0!	#DIV/0!	#DIV/0!	#DIV/0!	NA	NA	NA	NA	NA
4933415F23Rik	chr1:23100473-23102253	0	0	0	0	0	0	0	0	0	0	0	0	0	0	0	0	0	0	0	0	0	0	0	0	0	0	0	0	0	0	0	0	0	0	0	0	0	#DIV/0!	#DIV/0!	#DIV/0!	#DIV/0!	#DIV/0!	#DIV/0!	NA	NA	NA	NA	NA
4933416C03Rik	chr10:116111663-116113917	0	0	0	0.00597207	0	0	0	0	0	0	0	0	0	0	0	0	0	0	0	0	0	0	0.00800961	0	0	0	0	0	0	0	0	0	0	0	0	0	0.00038838	#DIV/0!	0.848357	#DIV/0!	#DIV/0!	#DIV/0!	#DIV/0!	NA	0.885596	NA	NA	NA
4933416E03Rik	chr2:159947340-159981289	0	0	0	0	0	0	0	0	0	0	0	0	0	0	0	0	0	0	0	0	0	0	0	0	0	0	0	0	0	0	0	0	0	0	0	0	0	#DIV/0!	#DIV/0!	#DIV/0!	#DIV/0!	#DIV/0!	#DIV/0!	NA	NA	NA	NA	NA
4933416I08Rik	chrX:53686490-53691332	0	0	0	0.0114638	0	0	0	0	0	0	0	0	0	0	0	0	0	0	0	0	0	0	0	0	0	0	0	0	0	0	0	0	0	0	0	0	0.000318439	#DIV/0!	0.373901	#DIV/0!	#DIV/0!	#DIV/0!	#DIV/0!	NA	0.470365	NA	NA	NA
4933416M07Rik	chr8:27142909-27149706	8.79e-24	2.1e-07	1e-07	0.0178536	1.15e-11	0.0141112	4.63e-14	4.82e-08	8.7e-13	0.0165015	5.38e-17	9.89e-14	1.35e-10	4.81e-09	3.39e-08	2.85e-11	4.01e-09	9.47e-13	7.77e-21	0.0332466	7.51e-10	1.29e-11	6.58e-09	0.0157486	5.7e-18	0.0205503	0.0160867	1.68e-14	1.12e-12	0.0209457	0.017112	1.93e-15	0.021087	9.43e-15	1.46e-16	0.0216218	0.00596848	0.373905	0.513959	0.121987	0.875717	0.120406	0.373901	0.441649	0.602047	0.186845	0.898365	0.178085
4933417A18Rik	chr13:34924408-34953196	0	0	0	0	0	0	0	0	0	0	0	0	0	0	0	0	0	0	0	0	0	0	0	0	0	3.69e-09	0	0.0206934	0	0	0	0	0	0	0	0	0.000574817	#DIV/0!	#DIV/0!	0.373901	0.373901	#DIV/0!	#DIV/0!	NA	NA	0.446518	0.441396	NA
4933417E11Rik	chr1:71958997-72005195	0	0	0	0	0.0142868	0	0.0540904	0	0.0140625	0	0	0	0	0	0	0	0	0	0.0195929	0.0179982	0.0524407	0	0.0181009	0.0163468	0	0.0220353	0	0	0	0	0	0	0	0	0	0	0.00635985	0.0555932	0.419546	0.436272	#DIV/0!	#DIV/0!	#DIV/0!	0.0957418	0.513898	0.507143	NA	NA
4933417G07Rik	chr3:55847104-55848065	0	0	0.0358849	0	0	0	0	0	0	0	0	0	0	0	0	0	0	0	0	0	0	0	0	0	0	0	0	0	0	0	0	0	0	0	0	0	0.000996803	0.373901	#DIV/0!	#DIV/0!	#DIV/0!	#DIV/0!	#DIV/0!	0.441649	NA	NA	NA	NA
4933417O13Rik	chr7:143322771-143330650	0.111045	0.163049	0.125038	0.0184198	0.0289562	0.0370873	0.0182956	0	0	0.00899326	0.00995425	0	0.00927128	0	0	0.00989775	0	0.00990016	0.146469	0.110137	0.142595	0.0255688	0.0123145	0.0555814	0	0	0.0110861	0	0	0	0	0	0	0	0	0	0.0292683	0.999108	0.839573	0.753047	0.117139	0.373901	0.116117	0.999267	0.878791	0.799526	0.177798	0.437351
4933421I07Rik	chr7:42445461-42448080	0	0	0	0	0	0	0	0	0	0	0	0	0	0	0	0	0	0	0	0	0	0	0	0	0	0	0	0	0	0	0	0	0	0	0	0	0	#DIV/0!	#DIV/0!	#DIV/0!	#DIV/0!	#DIV/0!	#DIV/0!	NA	NA	NA	NA	NA
4933422A05Rik	chr9:35281104-35285423	0	0.0124391	0	0.0210898	0	0	0.0104788	0	0.0109094	0	0	0	0	0	0	0	0	0	0	0.0699812	0	0	0.0140819	0.0254268	0.0149291	0.0171429	0	0	0.0355301	0	0	0.0141825	0	0	0	0	0.00683866	0.463599	0.57874	0.610671	0.373901	0.373901	#DIV/0!	0.529115	0.660772	0.672334	0.441396	0.437351
4933424G05Rik	chr18:14988994-15047987	0.00954681	0	0	0	0	0	0	0	0	0	0	0	0	0	0	0	0	0	0.0114585	0	0	0	0	0	0	0	0.00954103	0	0	0.0102584	0	0.0106664	0	0	0	0	0.00142975	0.904194	#DIV/0!	0.373901	0.373901	0.373901	#DIV/0!	0.925275	NA	0.446518	0.441396	0.437351
4933424G06Rik	chr1:36714537-36757960	0	0	0.0148026	0	0.0137677	0	0	0	0	0	0	0	0	0	0	0	0	0	0	0	0.0337135	0	0.0174568	0	0	0	0	0.0188889	0.0146984	0	0	0	0.0410568	0.0182706	0	0	0.00479598	0.634598	0.87626	#DIV/0!	0.122271	0.373901	0.373901	0.688835	0.906012	NA	0.182487	0.437351
4933425B07Rik	chr14:46602805-46637423	0	0.016764	0	0	0	0.00714398	0	0.00768006	0	0	0	0	0.00714365	0	0	0	0	0.0076304	0	0	0	0	0	0.00858011	0	0.0347209	0.0171111	0.0102689	0	0	0.0082884	0.00956318	0.0111507	0	0	0	0.00405682	0.373901	0.903859	0.227921	0.373901	0.0445557	0.373901	0.441649	0.927578	0.310294	0.441396	0.0782967
4933425H06Rik	chr6:144672867-144693832	0	0	0	0	0	0	0	0	0	0.0335361	0	0	0	0	0	0	0	0	0	0.0453057	0	0.0236385	0	0	0	0	0.0410551	0	0	0	0	0.0229877	0	0	0	0	0.00462564	0.373901	0.373901	0.373901	0.373901	0.373901	#DIV/0!	0.441649	0.470365	0.446518	0.441396	0.437351
4933425L06Rik	chr13:105082121-105121782	0	0	0	0	0	0	0	0	0	0	0	0	0	0	0	0	0	0	0	0	0.00810218	0	0	0	0	0	0	0	0	0	0	0	0	0	0	0	0.000225061	0.373901	#DIV/0!	#DIV/0!	#DIV/0!	#DIV/0!	#DIV/0!	0.441649	NA	NA	NA	NA
4933427D06Rik	chr6:89096114-89110037	0	0	0	0	0	0	0	0	0	0	0	0	0	0	0	0	0	0	0	0	0	0.00706966	0.0136191	0.00614442	0	0	0	0	0	0	0	0	0	0	0	0	0.000745366	#DIV/0!	0.0190712	#DIV/0!	#DIV/0!	#DIV/0!	#DIV/0!	NA	0.0505145	NA	NA	NA
4933427E11Rik	chr15:74709160-74710374	0.0434029	0.0424341	0.0271181	0.059988	0.188948	0.193244	0.119285	0.259786	0.136532	0.0234376	0.0518605	0.0366048	0.0483074	0.0560071	0.0236714	0	0.0255312	0.0257824	0.0519363	0.0318116	0.0463409	0.132881	0.0959997	0.115577	0.11877	0.097389	0.0864649	0.017307	0.0538609	0.0464988	0.0139772	0.0483679	0	0.0334868	0.0310047	0.0517258	0.0676483	0.514062	0.509211	0.191718	0.896431	0.276222	0.114766	0.577798	0.597739	0.269875	0.915462	0.35826
4933427E13Rik	chr11:25326106-25367137	0	0	0	0	0	0	0	0	0	0	0	0	0	0	0	0	0	0	0	0	0	0	0	0	0	0	0	0	0	0	0	0	0	0	0	0	0	#DIV/0!	#DIV/0!	#DIV/0!	#DIV/0!	#DIV/0!	#DIV/0!	NA	NA	NA	NA	NA
4933427G17Rik	chr7:120982508-121014787	0	0.00859346	0.0164751	0.0145511	0.0228457	0.00732468	0	0	0.0225824	0	0	0	0	0.00679772	0	0	0.00775291	0	0.0526647	0.0096823	0.018802	0.0404716	0.0194917	0.0351834	0.0206518	0.0118644	0	0	0	0	0	0	0	0	0	0.0104945	0.00906193	0.250262	0.0954134	0.747925	#DIV/0!	0.373901	0.843842	0.330994	0.173304	0.795334	NA	0.437351
4933427I22Rik	chr4:139926110-139943519	0	0	0	0	0	0	0	0	0	0	0	0	0	0	0	0	0	0	0	0	0	0	0	0	0	0	0	0	0	0	0	0	0	0	0	0	0	#DIV/0!	#DIV/0!	#DIV/0!	#DIV/0!	#DIV/0!	#DIV/0!	NA	NA	NA	NA	NA
4933428C19Rik	chr4:40482839-40525548	0	0	0	0	0	0	0	0	0	0	0	0	0	0	0	0	0	0	0	0	0	0	0	0	0	0	0	0	0	0	0	0	0	0	0	0	0	#DIV/0!	#DIV/0!	#DIV/0!	#DIV/0!	#DIV/0!	#DIV/0!	NA	NA	NA	NA	NA
4933429K18Rik	chr19:45726554-45730558	0	0	0	0	0	0	0	0	0	0	0	0	0	0	0	0	0	0	0	0	0	0	0	0	0	0	0	0	0	0	0	0	0	0	0	0	0	#DIV/0!	#DIV/0!	#DIV/0!	#DIV/0!	#DIV/0!	#DIV/0!	NA	NA	NA	NA	NA
4933429O19Rik	chr14:48878872-48887112	0	0	0	0	0	0	0	0	0	0	0	0	0	0	0	0	0	0	0	0	0	0	0	0	0	0	0	0	0	0	0	0	0	0	0	0	0	#DIV/0!	#DIV/0!	#DIV/0!	#DIV/0!	#DIV/0!	#DIV/0!	NA	NA	NA	NA	NA
4933430H16Rik	chr7:82937937-82971391	0	0	0	0	0	0	0	0	0	0	0	0	0	0	0	0	0	0	0	0	0	0	0	0	0	0	0	0	0	0	0	0	0	0	0	0	0	#DIV/0!	#DIV/0!	#DIV/0!	#DIV/0!	#DIV/0!	#DIV/0!	NA	NA	NA	NA	NA
4933430M04Rik	chr11:24481908-24569951	0	0	0	0	0	0	0	0	0	0	0	0	0	0	0	0	0	0	0	0	0	0	0	0	0	0	0	0	0	0	0	0	0	0	0	0	0	#DIV/0!	#DIV/0!	#DIV/0!	#DIV/0!	#DIV/0!	#DIV/0!	NA	NA	NA	NA	NA
4933430N04Rik	chr8:9125411-9132288	0	0	0	0	0	0	0	0	0	0	0	0	0	0	0	0	0	0	0	0	0	0	0	0	0	0	0	0	0	0	0	0	0	0	0	0	0	#DIV/0!	#DIV/0!	#DIV/0!	#DIV/0!	#DIV/0!	#DIV/0!	NA	NA	NA	NA	NA
4933432G23Rik	chr9:118429838-118437048	0	0	0	0	0	0	0	0	0	0	0	0	0	0	0	0	0	0	0	0	0	0	0	0	0	0	0	0	0	0	0	0	0	0	0	0	0	#DIV/0!	#DIV/0!	#DIV/0!	#DIV/0!	#DIV/0!	#DIV/0!	NA	NA	NA	NA	NA
4933432I03Rik	chr14:102987411-103033803	0	0.0165966	0	0	0	0	0	0	0	0	0	0	0	0	0	0	0	0	0.0406003	0	0	0	0.018752	0.0169357	0	0.022828	0	0.0202963	0	0	0	0.0189098	0	0	0	0	0.0043033	0.6133	0.117146	0.373901	0.373901	0.373901	#DIV/0!	0.669641	0.202276	0.446518	0.441396	0.437351
4933432I09Rik	chr16:18209685-18213863	0	0	0	0	0	0	0	0	0	0	0	0	0.0105421	0	0	0	0	0	0.0151279	0	0	0.0145198	0.0139862	0	0	0.0340543	0	0	0.0117627	0	0	0	0	0	0	0	0.00277758	0.373901	0.116256	0.373901	0.373901	0.373901	#DIV/0!	0.441649	0.202029	0.446518	0.441396	0.437351
4933433F19Rik	chr8:30568394-30575573	0	0	0	0	0	0	0	0	0	0	0	0	0	0	0	0	0	0	0	0	0	0	0	0	0	0	0	0	0	0	0	0	0	0	0	0	0	#DIV/0!	#DIV/0!	#DIV/0!	#DIV/0!	#DIV/0!	#DIV/0!	NA	NA	NA	NA	NA
4933434I20Rik	chr8:83348471-83379402	0	0	0	0	0	0	0	0	0	0	0	0	0	0	0	0	0	0	0	0	0	0	0	0	0	0	0	0	0	0	0	0	0	0	0	0	0	#DIV/0!	#DIV/0!	#DIV/0!	#DIV/0!	#DIV/0!	#DIV/0!	NA	NA	NA	NA	NA
4933436E23Rik	chr1:139379451-139402852	0	0	0	0	0	0	0	0	0	0	0	0	0	0	0	0	0	0	0	0	0	0	0	0	0	0	0	0	0	0	0	0	0	0	0	0	0	#DIV/0!	#DIV/0!	#DIV/0!	#DIV/0!	#DIV/0!	#DIV/0!	NA	NA	NA	NA	NA
4933436H12Rik	chr7:68417423-68426133	0	0	0	0	0	0	0	0	0	0	0	0	0	0	0	0	0	0	0	0	0	0	0	0	0	0	0	0	0	0	0	0	0	0	0	0	0	#DIV/0!	#DIV/0!	#DIV/0!	#DIV/0!	#DIV/0!	#DIV/0!	NA	NA	NA	NA	NA
4933436I01Rik	chrX:67919863-67921450	0	0	0	0	0	0	0	0	0	0	0	0	0	0	0	0	0	0	0	0	0	0	0	0	0	0	0	0	0	0	0	0	0	0	0	0	0	#DIV/0!	#DIV/0!	#DIV/0!	#DIV/0!	#DIV/0!	#DIV/0!	NA	NA	NA	NA	NA
4933438B17Rik	chr5:127030788-127088529	0	0	0	0	0	0	0	0	0	0	0	0	0	0	0	0	0	0	0	0	0	0	0	0	0	0	0	0	0	0	0	0	0	0	0	0	0	#DIV/0!	#DIV/0!	#DIV/0!	#DIV/0!	#DIV/0!	#DIV/0!	NA	NA	NA	NA	NA
4933440M02Rik	chr7:125331781-125349786	0.0199765	0.00977904	0.0281285	0.0165676	0	0.0166787	0.00822411	0	0.0428557	0.00808696	0	0	0	0	0	0	0	0	0.0479403	0.0110135	0.0534797	0.0345273	0.0221711	0.0400259	0.0352439	0.0269906	0.0387827	0	0.00931329	0	0	0	0	0	0	0	0.0130496	0.273764	0.0506079	0.287758	0.925585	#DIV/0!	#DIV/0!	0.358	0.105502	0.37626	0.940147	NA
5031410I06Rik	chr5:26098667-26105314	0	0	0	0	0.00233748	0	0	0	0	0	0	0	0	0.0125476	0	0	0	0	0	0	0	0.00623932	0	0.00271119	0	0.00731622	0	0	0.00504079	0.0058106	0	0	0	0	0.00291683	0	0.00124778	#DIV/0!	0.325201	0.373901	0.118114	0.373901	0.373901	NA	0.447075	0.446518	0.178031	0.437351
5031434C07Rik	chr6:112286793-112290319	0	0	0	0	0	0	0	0	0	0	0	0	0	0	0	0	0	0	0	0	0	0	0	0	0	0	0	0	0.00722381	0	0	0	0	0	0	0	0.000200661	#DIV/0!	#DIV/0!	#DIV/0!	0.373901	#DIV/0!	#DIV/0!	NA	NA	NA	0.441396	NA
5033404E19Rik	chr1:185497305-185498014	0	0	0	0	0	0	0	0	0	0	0	0	0	0	0	0	0	0	0	0	0	0	0	0	0	0	0	0	0	0	0	0	0	0	0	0	0	#DIV/0!	#DIV/0!	#DIV/0!	#DIV/0!	#DIV/0!	#DIV/0!	NA	NA	NA	NA	NA
5033406O09Rik	chr12:111941990-111944482	0.86811	1.45168	1.138	0.80404	0.879676	1.02022	0.822105	1.18633	1.03466	1.0467	1.44415	1.06495	1.69938	2.47767	2.68785	2.04657	2.67633	3.03208	0.87981	0.77677	0.898874	0.989524	0.931723	1.11484	0.862478	0.821362	0.751856	0.937236	0.859204	0.818755	1.13951	1.50868	1.39902	1.9154	1.19446	1.94915	1.30914	0.156785	0.254361	0.140731	0.079598	0.042578	0.0766999	0.223859	0.369734	0.209655	0.128119	0.075304
5330411J11Rik	chr2:59382492-59386682	0	0	0	0.00846593	0.00886806	0	0.0252199	0.0183271	0	0.0165323	0	0.00860329	0	0	0	0.0272968	0.00901797	0.0273045	0	0	0	0	0	0.0102247	0	0.0137901	0.0203928	0.0244808	0.00951821	0.0328906	0.0296438	0	0	0.0118485	0	0.0366004	0.00941738	#DIV/0!	0.62403	0.762067	0.170353	0.373901	0.703973	NA	0.701813	0.80661	0.240621	0.437351
5330413P13Rik	chr2:131820005-131847656	0	0.0084855	0	0	0	0	0	0	0	0	0	0	0	0	0	0	0	0	0.0052062	0	0.0092956	0	0	0	0.00510495	0	0	0	0	0	0	0	0	0	0	0	0.00078034	0.634485	#DIV/0!	0.373901	#DIV/0!	#DIV/0!	#DIV/0!	0.68842	NA	0.446518	NA	NA
5330434G04Rik	chrX:105372993-105391754	0	0	0	0	0	0	0	0	0	0	0	0	0	0	0	0	0	0	0	0	0	0	0	0	0	0	0	0	0	0	0	0	0	0	0	0	0	#DIV/0!	#DIV/0!	#DIV/0!	#DIV/0!	#DIV/0!	#DIV/0!	NA	NA	NA	NA	NA
5430401F13Rik	chr6:131543761-131553757	0	0	0	0	0	0	0	0	0	0	0	0	0	0	0	0	0	0	0	0	0	0	0	0.0350454	0	0	0	0	0	0	0	0	0	0	0	0	0.000973483	#DIV/0!	0.373901	#DIV/0!	#DIV/0!	#DIV/0!	#DIV/0!	NA	0.470365	NA	NA	NA
5430402E10Rik	chrX:77919785-77925062	0	0	0	0	0	0	0	0	0	0	0	0	0	0	0	0	0	0	0	0	0	0	0	0	0	0	0	0	0	0	0	0	0	0	0	0	0	#DIV/0!	#DIV/0!	#DIV/0!	#DIV/0!	#DIV/0!	#DIV/0!	NA	NA	NA	NA	NA
5430403N17Rik	chr8:35864084-35882957	0	0	0.00591331	0	0	0	0	0	0	0	0	0	0	0	0	0	0	0	0	0	0	0	0	0	0	0	0	0	0	0	0	0	0	0	0	0	0.000164259	0.373901	#DIV/0!	#DIV/0!	#DIV/0!	#DIV/0!	#DIV/0!	0.441649	NA	NA	NA	NA
5430416O09Rik	chr4:43730033-43734534	0.0114584	0.00749746	0.0107803	0.0316872	0.0496168	0.0446643	0.00942191	0.0240002	0.00983597	0.0247378	0.0239824	0.0192986	0.00638048	0.0237	0.0187631	0.0136302	0.0507156	0.0272754	0.023003	0.0465404	0.0205363	0.0973262	0.140616	0.0461296	0.0225561	0.0155623	0.0421525	0.0459727	0.0642958	0.0329481	0.0482157	0.017121	0.0548815	0.0133616	0.0703391	0.05961	0.0352393	0.0742704	0.131151	0.254849	0.0535478	0.134891	0.449242	0.121492	0.220659	0.340396	0.0916904	0.19535
5430419D17Rik	chr7:131174401-131250945	0	0	0	0	0.00470742	0	0	0	0	0	0	0	0	0	0	0.009689	0	0	0	0	0	0	0	0.0163793	0	0	0	0	0	0	0	0	0	0	0	0	0.000854881	#DIV/0!	0.531047	#DIV/0!	#DIV/0!	#DIV/0!	0.373901	NA	0.617184	NA	NA	NA
5430421F17Rik	chr8:25302649-25306270	0	0	0	0	0	0	0	0	0	0	0	0	0	0	0	0	0	0	0	0	0	0	0	0	0	0	0	0	0	0	0	0	0	0	0	0	0	#DIV/0!	#DIV/0!	#DIV/0!	#DIV/0!	#DIV/0!	#DIV/0!	NA	NA	NA	NA	NA
5430421N21Rik	chr15:101485129-101491512	0.063312	0.167028	0.146133	0.140399	0.17766	0.105481	0.113119	0.0595365	0.091458	0	0.00849384	0.00798451	0	0.0073413	0	0	0	0	0.111374	0.202083	0.102845	0.0982972	0.0268077	0.0778659	0.0222954	0.183571	0.0359811	0.00189433	0.0353498	0.0101806	0.00917474	0	0.0123433	0	0	0	0.0560558	0.781934	0.0689689	0.897176	0.378581	0.346876	#DIV/0!	0.822026	0.133981	0.918289	0.446227	0.433951
5430425J12Rik	chr13:73699825-73709856	0	0.0431914	0.0103507	0	0	0	0	0	0	0	0	0	0	0	0	0	0	0	0.0132273	0	0	0	0.0122332	0	0	0	0.0110128	0	0	0	0	0	0	0	0	0	0.00250043	0.383615	0.373901	0.373901	#DIV/0!	#DIV/0!	#DIV/0!	0.451253	0.470365	0.446518	NA	NA
5430427M07Rik	chr12:91045847-91056635	0.0177817	0	0	0	0	0	0	0	0	0	0	0	0	0	0	0	0	0	0	0	0	0	0	0	0	0	0.0176723	0	0	0	0	0	0	0	0	0	0.000984833	0.373901	#DIV/0!	0.373901	#DIV/0!	#DIV/0!	#DIV/0!	0.441649	NA	0.446518	NA	NA
5430428K19Rik	chrX:6452375-6574663	0	0	0	0.0171577	0	0	0	0	0	0	0	0	0	0	0	0	0	0	0	0	0	0	0	0	0	0	0	0	0	0	0	0	0	0	0	0	0.000476603	#DIV/0!	0.373901	#DIV/0!	#DIV/0!	#DIV/0!	#DIV/0!	NA	0.470365	NA	NA	NA
5430434I15Rik	chr3:38203150-38208119	0	0	0	0	0	0	0	0	0	0	0	0	0	0	0	0	0	0	0	0	0	0.0159522	0	0	0	0	0	0	0	0	0	0	0	0	0	0	0.000443117	#DIV/0!	0.373901	#DIV/0!	#DIV/0!	#DIV/0!	#DIV/0!	NA	0.470365	NA	NA	NA
5430437J10Rik	chr15:5496317-5594983	0.0151747	0	0	0	0	0	0	0.0408728	0	0	0	0	0	0.0117474	0	0	0	0.0135196	0.0181502	0	0	0.0348234	0	0	0.017788	0.0204179	0.0906472	0	0.0423563	0.0162501	0.0293106	0.0169043	0.019719	0.0175529	0.0162482	0	0.0117078	0.905981	0.373901	0.345946	0.188483	0.0291287	0.402342	0.92662	0.470365	0.438993	0.261344	0.0550154
5430440P10Rik	chr14:105427558-105437716	0.0358198	0.0174883	0.0335285	0.0148501	0.0156207	0.0149488	0	0.0321615	0.0153624	0	0	0	0	0	0	0	0	0	0	0	0.0190783	0.020504	0	0.0178395	0	0.0240443	0	0	0	0	0	0	0	0	0	0	0.00725684	0.0581269	0.732772	0.558173	#DIV/0!	#DIV/0!	#DIV/0!	0.0992649	0.793374	0.623742	NA	NA
5530400C23Rik	chr6:133292215-133295790	0	0	0	0	0	0	0	0	0	0	0	0	0	0	0	0	0	0	0	0	0	0	0	0	0	0	0	0	0	0	0	0	0	0	0	0	0	#DIV/0!	#DIV/0!	#DIV/0!	#DIV/0!	#DIV/0!	#DIV/0!	NA	NA	NA	NA	NA
5530401A14Rik	chr11:81860676-81894582	0	0	0	0	0	0	0	0	0	0	0	0	0	0	0	0	0	0	0	0	0	0	0	0	0	0	0	0	0	0	0	0	0	0	0	0	0	#DIV/0!	#DIV/0!	#DIV/0!	#DIV/0!	#DIV/0!	#DIV/0!	NA	NA	NA	NA	NA
5730403I07Rik	chr9:77366411-77399416	0	0.0158139	0	0	0.00700261	0	0	0	0	0	0	0	0	0	0	0	0	0	0	0	0	0	0	0.00809529	0	0	0	0	0	0	0	0	0	0	0	0	0.000858661	0.373901	0.923603	#DIV/0!	#DIV/0!	#DIV/0!	#DIV/0!	0.441649	0.94182	NA	NA	NA
5730412P04Rik	chrX:136104602-136115420	0	0	0	0	0	0	0	0	0	0	0	0	0	0	0	0	0	0	0	0	0.0294771	0	0.0284394	0	0	0	0	0	0	0	0	0	0	0	0	0	0.00160879	0.373901	0.373901	#DIV/0!	#DIV/0!	#DIV/0!	#DIV/0!	0.441649	0.470365	NA	NA	NA
5730416F02Rik	chrX:109001484-109002296	0	0	0	0	0	0	0	0	0	0	0	0	0	0	0	0	0	0	0.0282298	0.0259153	0	0	0	0	0	0	0.023486	0	0.0659711	0	0.0228206	0	0.0307109	0	0.025185	0	0.00617552	0.116843	#DIV/0!	0.373901	0.373901	0.124686	0.373901	0.176139	NA	0.446518	0.441396	0.183041
5730422E09Rik	chr5:149119564-149182036	0.0194677	0.00953298	0	0	0.00845485	0.0325117	0.00801585	0	0	0.00788267	0.0174532	0.00820382	0.00812752	0.00754234	0.00796594	0	0.00860104	0.00868015	0.0116817	0.0429492	0.0312772	0.0448763	0.0324198	0.019508	0.022903	0.0263115	0.00972673	0	0	0.0522909	0.00942523	0.0217486	0.0126804	0	0.0104806	0.0116382	0.0142321	0.151368	0.201362	0.0412249	0.741961	0.14191	0.748301	0.217538	0.308372	0.0776177	0.786631	0.204057
5730457N03Rik	chr6:52308388-52314832	0	0	0	0	0	0	0	0	0	0	0	0	0	0	0	0	0	0	0	0	0	0	0	0	0	0	0	0	0	0	0	0	0	0	0	0	0	#DIV/0!	#DIV/0!	#DIV/0!	#DIV/0!	#DIV/0!	#DIV/0!	NA	NA	NA	NA	NA
5730488B01Rik	chr4:44702799-44705110	0.0140132	0.0412129	0.039506	0.0464967	0.048621	0.0468116	0.00576596	0.00628988	0.0120269	0.00567335	0	0.00590299	0	0.0054316	0	0.00624842	0	0.012502	0.11792	0.0619508	0.112776	0.105221	0.0935546	0.182916	0.0247739	0.0664372	0.0350722	0.0252536	0	0.00754048	0	0	0	0	0	0	0.0313866	0.0295545	0.0464488	0.0549523	0.411961	0.373901	0.158347	0.0572526	0.0986675	0.0975138	0.476332	0.437351
5730559C18Rik	chr1:136213521-136234280	0.100093	0.170536	0.208055	0.148588	0.705387	0.114398	0.225334	0.193891	0.149219	0.029857	0.0425233	0.0532465	0.0439981	0.0531058	0.0215636	0.0704857	0.0605967	0.014104	0.133134	0.157398	0.130168	0.127982	0.170234	0.111224	0.105674	0.100048	0.137285	0.0316776	0.0836991	0.0567549	0.0562318	0.0825872	0.0343843	0.0245468	0.0284915	0.00631812	0.110634	0.58735	0.387604	0.0394272	0.399931	0.339943	0.200291	0.645994	0.483316	0.0749757	0.465453	0.426743
5830403M04Rik	chr5:100077961-100095273	0	5.62e-09	3.26e-09	0	8.26e-10	8.85e-09	5.61e-09	7.47e-10	2.92e-10	2.28e-10	0	1.2e-09	0	0	0	0	0	0	7.77e-10	1.78e-09	3.2e-10	5.4e-09	0	0.0132912	5.83e-10	0.0175593	3.05e-10	0.0159088	5.63e-10	2.02e-09	1.84e-10	0	2.31e-09	1.07e-08	0	0	0.00129887	0.300805	0.373901	0.373901	0.373901	0.324832	0.373901	0.38849	0.470365	0.446518	0.441396	0.410571
5830416I19Rik	chr5:64044972-64050226	0	0	0.0229103	0.015163	0.0105653	0.00508862	0.0200515	0	0	0	0	0	0	0	0	0	0	0	0.0146572	0.0202151	0.0130839	0.0140876	0.00678463	0	0.00718545	0	0.00610349	0	0.0113844	0	0	0	0.00795056	0	0	0	0.00486753	0.352219	0.54379	0.765109	0.373901	0.373901	#DIV/0!	0.441649	0.629428	0.808795	0.441396	0.437351
5830418P13Rik	chr9:103423577-103461260	1.66e-10	0.0151544	0.0223292	0.0128299	0.0341124	0.0257026	0.0127513	7.32e-10	7.21e-10	2.73e-09	0	0	0	4.18e-07	0	0	0	0	0.046682	0.0258881	0.0587911	0.0278132	0.0878232	0.0789234	0.00924311	0.0533859	0.0412613	0	1.54e-08	0	0	0	0	0	0	0	0.0153525	0.0548305	0.108037	0.0931023	0.463325	0.373901	#DIV/0!	0.094655	0.191386	0.150123	0.526931	0.437351
5930412G12Rik	chr5:128579129-128600687	0	0	0.00630637	0	0.0174587	0	0	0	0	0	0	0	0	0	0	0	0	0	0	0	0	0	0	0	0	0	0.00671894	0	0.00626708	0	0	0	0	0	0	0	0.00102086	0.373901	0.373901	0.373901	0.373901	#DIV/0!	#DIV/0!	0.441649	0.470365	0.446518	0.441396	NA
5930438M14Rik	chr13:101232126-101247551	0	0	0	0	0	0.00551945	0.00543814	0	0	0	0.0118534	0	0	0	0	0	0	0	0	0	0	0	0.00735612	0.00663787	0	0	0	0	0	0	0	0	0	0.00769129	0	0	0.00123601	#DIV/0!	0.396533	0.373901	0.373901	#DIV/0!	0.373901	NA	0.491963	0.446518	0.441396	NA
6030407O03Rik	chr1:73618380-73864466	0	0	0	0	0	0	0.00758858	0	0	0	0	0.00776698	0.00769553	0.00714187	0	0.00821662	0	0.00821927	0.011064	0.01017	0	0	0	0	0	0.0249229	0	0.0110584	0.025794	0.00990514	0.0535573	0.0308964	0.0120089	0.0107057	0	0.0110232	0.0071593	0.116821	#DIV/0!	0.542224	0.0860034	0.0907475	0.717458	0.176139	NA	0.608822	0.137056	0.141598
6030408B16Rik	chr15:101293211-101297426	0.150449	0.155608	0.11776	0.0207988	0.311965	0.0767777	0.0275226	0.0225103	0.0502112	0	0	0.0211293	0.00697948	0	0	0.00745254	0	0	0.250983	0.212265	0.188173	0.10609	0.083609	0.0922245	0.0196843	0.0452375	0.0334398	0.0100339	0.00780063	0.00898775	0	0	0	0	0.0090122	0.0100029	0.056853	0.0253381	0.659161	0.958289	0.801728	0.373901	0.393776	0.0505958	0.731692	0.966694	0.838189	0.437351
6030419C18Rik	chr9:58488602-58499742	0.0762298	0.0448284	0.10743	0.082202	0.271187	0.0700261	0.156854	0.0547462	0.0915917	0.0370357	0.0546836	0.0513827	0.050926	0.0118176	0.0311973	0.0203927	0.0539211	0.0068002	0.0916033	0.0673713	0.114469	0.158427	0.127166	0.107109	0.0898074	0.0825658	0.106796	0.0549307	0.0996347	0.0492045	0.0738876	0.0596787	0.059641	0.0709202	0.0164512	0.0091276	0.0753345	0.543822	0.88563	0.807133	0.295971	0.0539752	0.841247	0.605285	0.914441	0.844071	0.383879	0.091889
6030440G07Rik	chr12:110994397-111013872	0.0163931	0.016016	0	0	0	0	0.0135226	0	0	0	0	0	0	0	0	0	0	0	0	0	0	0	0.0181009	0	0	0	0	0	0.015244	0	0	0	0	0	0	0	0.00220213	0.11617	0.373901	0.373901	0.373901	#DIV/0!	#DIV/0!	0.176087	0.470365	0.446518	0.441396	NA
6030466F02Rik	chr8:123733957-123739941	0	0.0233328	0.0223666	0.0197747	0.0103666	0.0398148	0.00982301	0	0	0	0	0	0	0	0.0195096	0	0.0210546	0.0106272	0.07144	0.0656518	0.0382512	0.0685797	0.0660593	0.0357814	0.02801	0	0.0594767	0.0285647	0	0.0255836	0.0230632	0.0399096	0.0310299	0.0138219	0	0.0142327	0.0218368	0.0276237	0.0702571	0.212901	0.117321	0.0377578	0.882372	0.0542006	0.136033	0.293721	0.177711	0.0681209
6030498E09Rik	chrX:38772779-38962688	0	0	0.0279271	0.0123572	0.0129772	0.0124398	0.0614381	0	0.0511361	0.0362117	0.0133535	0.0125684	0.0124388	0	0.0121903	0.0265515	0	0	0.0534798	0	0.0795284	0.0684088	0.016474	0.10413	0.0349421	0.0401098	0.0593548	0.0356434	0	0.0319206	0.0143934	0.0498074	0.0193665	0.0344806	0.127682	0.0177538	0.029974	0.236768	0.118671	0.739274	0.901364	0.171433	0.221392	0.316346	0.204267	0.786932	0.919793	0.238212
6330403A02Rik	chr1:180432372-180483504	0.0163702	0.0229652	0.0154097	0.0310442	0.0485711	0.0253957	0.0730448	0.0440835	0.0642438	0.0170386	0.0188819	0.0393792	0.0468837	0.0399154	0.0172344	0.0500827	0.0559192	0.0417609	0.0169167	0.0363056	0.0125865	0.0461044	0.0757531	0.0353441	0.0608272	0.089042	0.0634137	0.0619793	0.151009	0.0731951	0.0909004	0.102288	0.0275121	0.027299	0.0329842	0.0449668	0.0476848	0.655739	0.280462	0.440457	0.0717741	0.193698	0.0994695	0.707993	0.399489	0.511401	0.117254	0.264568
6330403K07Rik	chr11:71031940-71033617	0.653429	0.887404	0.919895	0.472024	1.07149	0.264001	0.355913	0.454159	0.289396	0.0170703	0.0377917	0.0799519	0	0.0326609	0	0.0281835	0	0.00939701	0.745868	0.47638	0.8236	0.315619	0.304017	0.221649	0.359376	0.156582	0.273668	0.0252723	0.0491317	0.0226358	0.0102011	0.011769	0.0411732	0.024462	0.0453534	0.0251882	0.26402	0.362231	0.257081	0.244665	0.569211	0.530944	0.149514	0.441649	0.373158	0.329484	0.627957	0.591539
6330407A03Rik	chr4:3714963-3716806	0.0179658	0.00879995	0	0.0149018	0	0	0.00739605	0.0080643	0	0.0290972	0.00805393	0.0227104	0	0.00696136	0	0	0.0317573	0	0.0107855	0	0.0192525	0.01036	0.0598743	0	0	0	0	0	0	0.00965578	0	0.0100393	0.0117062	0	0.00967953	0	0.0082517	0.892984	0.389597	0.116859	0.0754261	0.31864	0.542431	0.916353	0.48573	0.181274	0.122288	0.404459
6330410L21Rik	chr3:129753757-129763882	0.00404439	0.00198457	7.16e-09	0.00167764	9.63e-11	0	0.00665152	0	0	0	0	0	0	0	0	3e-11	0	0	0	0	0.00434845	0	0	0	0	0	0	0	0	0	0	0	0	0	0	0.00485464	0.000654478	0.778436	0.373901	0.373901	#DIV/0!	#DIV/0!	0.373901	0.818781	0.470365	0.446518	NA	NA
6330415B21Rik	chr6:77380256-77382475	0	0	0	0	0	0	0	0	0	0	0	0	0	0	0	0	0	0	0	0	0.00785656	0	0	0	0	0	0	0	0	0	0	0	0	0	0	0	0.000218238	0.373901	#DIV/0!	#DIV/0!	#DIV/0!	#DIV/0!	#DIV/0!	0.441649	NA	NA	NA	NA
6430531B16Rik	chr7:139972302-139978755	0	0.0149076	0.0142904	0.0505917	0.039855	0.0254646	0.0125779	0	0.0261694	0	0	0	0	0	0.0249537	0.0135876	0	0	0.0364845	0.0167592	0.0651049	0.0349994	0	0	0.0178781	0.0615631	0	0	0.0141905	0	0.0147297	0.0169901	0	0	0	0	0.0139194	0.116064	0.121367	0.530628	0.373901	0.830582	0.373901	0.176087	0.207008	0.598153	0.441396	0.862852
6430571L13Rik	chr9:107340639-107349683	0.0251743	0.0185142	0.0236632	0.0835322	0.180087	0.0998672	0.186417	0.158192	0.18906	0.173258	0.304779	0.164354	0.252288	0.380596	0.551247	0.123487	0.228245	0.162851	0.0378452	0.10439	0.108104	0.0800202	0.0490486	0.0758713	0.170686	0.119423	0.163895	0.317702	0.311596	0.325251	0.470015	0.345138	0.525547	0.358971	0.292416	0.218738	0.205007	0.0562805	0.167401	0.232065	0.0844666	0.634886	0.0797112	0.0966813	0.266768	0.31477	0.134843	0.688941
6430584L05Rik	chr6:55396886-55412285	0	0.00492784	0	0	0	0	0.00826311	0	0	0	0	0	0	0.00389523	0	0.00448064	0	0	0	0.0111188	0	0	0.00559826	0	0.011856	0	0	0.00604172	0.00469501	0	0.0048748	0.00562545	0	0	0	0	0.00198269	0.637515	0.373901	0.815899	0.122337	0.37159	0.373901	0.691282	0.470365	0.852164	0.182487	0.437351
6530411M01Rik	chr17:9147718-9168022	0	0.0140767	0	0	0	0	0	0	0	0	0	0	0	0	0	0	0	0	0	0	0	0.0165308	0	0	0.016886	0	0	0	0	0	0	0	0	0	0	0	0.00131926	0.373901	0.373901	0.373901	#DIV/0!	#DIV/0!	#DIV/0!	0.441649	0.470365	0.446518	NA	NA
6720468P15Rik	chr19:57508563-57512788	0.0386392	0.0125992	0	0	0.034088	0.021506	0	0.0115632	0.0221012	0	0	0	0	0	0	0	0	0	0	0	0.0137658	0.0296127	0	0	0.0302415	0.0173622	0	0	0	0	0.0124523	0	0	0	0	0	0.00677587	0.366151	0.570117	0.690261	#DIV/0!	0.373901	#DIV/0!	0.441649	0.65273	0.744304	NA	0.437351
6820408C15Rik	chr2:152415586-152444328	0.0298448	0.097422	0.0466938	0.057759	0.138272	0.0581481	0.0409643	0.0982417	0.0426842	0.00805638	0	0.00838477	0	0	0.0162825	0.00886844	0.00878993	0	0.107437	0.0877772	0.1385	0.068785	0.132512	0.0996726	0.0468082	0.0403295	0.0397581	0	0	0.0213743	0	0.0222251	0.0129584	0	0	0	0.0410708	0.101249	0.656223	0.388093	0.839994	0.496193	0.116124	0.157037	0.729051	0.460099	0.870157	0.557383
7420426K07Rik	chr9:98903118-98904622	0	0	0	0	0	0	0	0	0	0	0	0	0	0	0	0	0	0	0	0	0	0	0	0	0	0	0	0	0	0	0	0	0	0	0	0	0	#DIV/0!	#DIV/0!	#DIV/0!	#DIV/0!	#DIV/0!	#DIV/0!	NA	NA	NA	NA	NA
7420461P10Rik	chr1:162647242-162658219	0	0	0	0	0	0	0	0	0	0	0	0	0	0	0	0	0	0	0	0.0583116	0	0	0	0	0	0	0	0	0	0	0	0	0	0	0	0	0.00161977	0.373901	#DIV/0!	#DIV/0!	#DIV/0!	#DIV/0!	#DIV/0!	0.441649	NA	NA	NA	NA
7420700N18Rik	chr8:31367748-31382438	0	0	0	0	0	0	0	0	0	0	0	0	0	0	0	0	0	0	0	0	0	0	0	0	0	0	0	0	0	0	0	0	0	0	0	0	0	#DIV/0!	#DIV/0!	#DIV/0!	#DIV/0!	#DIV/0!	#DIV/0!	NA	NA	NA	NA	NA
7420701I03Rik	chr12:11047812-11078741	0	0	0	0	0	0	0	0	0	0	0	0	0	0	0	0	0	0	0	0	0	0	0	0	0	0	0	0	0	0	0	0	0	0	0	0	0	#DIV/0!	#DIV/0!	#DIV/0!	#DIV/0!	#DIV/0!	#DIV/0!	NA	NA	NA	NA	NA
7530416G11Rik	chr15:85492735-85503227	0	0	0	0	0	0	0.0125779	0	0	0	0	0	0	0	0	0	0	0	0	0	0	0	0	0	0	0	0	0	0	0	0	0	0	0	0.0163301	0	0.000803	#DIV/0!	#DIV/0!	0.373901	#DIV/0!	#DIV/0!	0.373901	NA	NA	0.446518	NA	NA
7530420F21Rik	chr1:150076660-150099766	0	0	0	0	0	0	0	0	0	0	0	0	0	0	0	0	0	0	0	0	0	0	0	0	0	0	0	0	0	0	0	0	0	0	0	0	0	#DIV/0!	#DIV/0!	#DIV/0!	#DIV/0!	#DIV/0!	#DIV/0!	NA	NA	NA	NA	NA
7630403G23Rik	chr9:34042370-34059019	0	0	0	0	0	0	0	0	0	0	0	0	0	0	0	0	0	0	0	0	0	0	0	0	0	0	0	0	0	0	0	0	0	0	0	0	0	#DIV/0!	#DIV/0!	#DIV/0!	#DIV/0!	#DIV/0!	#DIV/0!	NA	NA	NA	NA	NA
8030411F24Rik	chr2:148782008-148785936	0	0	0	0	0	0	0	0	0	0	0	0	0	0	0	0	0	0	0	0	0	0	0	0	0	0	0	0	0	0	0	0	0	0	0	0	0	#DIV/0!	#DIV/0!	#DIV/0!	#DIV/0!	#DIV/0!	#DIV/0!	NA	NA	NA	NA	NA
8030423F21Rik	chr5:52607549-52619011	0	0	0	0.00463736	0.00969104	0	0	0	0	0.00452611	0	0	0	0	0	0.00498613	0	0	0	0.0247382	0.0120083	0.0129305	0.00622737	0.00561885	0.00659475	0	0.0112035	0	0.00522372	0	0	0	0	0	0	0	0.00301072	0.161499	0.393951	0.142072	0.924462	#DIV/0!	0.373901	0.228578	0.489685	0.210738	0.93948	NA
8030423J24Rik	chr13:70882947-70884503	0	0.0212106	0.0203327	0	0	0	0.0179679	0	0	0.0176255	0	0	0	0	0	0	0	0	0.0518255	0	0	0	0.0478277	0.021606	0	0.0582227	0	0	0	0	0	0	0	0	0	0	0.00712829	0.86286	0.169496	0.544945	0.373901	#DIV/0!	#DIV/0!	0.891384	0.269385	0.611394	0.441396	NA
8030442B05Rik	chr2:11338365-11398500	0	0	0	0	0	0	0	0	0	0	0	0	0	0	0	0	0	0	0.0209379	0	0	0	0	0	0	0	0	0	0	0	0	0	0	0	0	0	0.000581608	0.373901	#DIV/0!	#DIV/0!	#DIV/0!	#DIV/0!	#DIV/0!	0.441649	NA	NA	NA	NA
8030443G20Rik	chr4:108942842-108972077	0	0.0202154	0	4.56e-09	9.96e-09	7.33e-10	6.8e-09	1.9e-10	1.68e-09	6.49e-09	0	2.42e-09	0	1.77e-08	9.76e-10	0	0	0	0	0.0680517	0	3.08e-09	1.84e-09	2.79e-09	7.16e-09	3.95e-09	0	0	3.96e-09	1.58e-08	2.23e-09	2.14e-08	0	0	0	0	0.00245187	0.537348	0.404851	0.791641	0.518165	0.861764	#DIV/0!	0.599297	0.499933	0.831255	0.580104	0.887721
8430403D17Rik	chr11:85702199-85719744	0.0151355	0	0.00474448	0.00418536	0	0.00421381	0.00414976	0	0	0.00408476	0	0	0.00842739	0.00391236	0	0.00450035	0.00446436	0	0.0121446	0.0111676	0.0216832	0.0116752	0.0506052	0.0101462	0	0.00684516	0.0101151	0	0.00943125	0	0.0048962	0.0169504	0.00658656	0.00587797	0	0	0.00655397	0.208456	0.18416	0.263549	0.630391	0.297834	0.697699	0.283723	0.287379	0.349709	0.68498	0.382266
8430422H06Rik	chr18:14232305-14278542	0	0	0	0	0	0	0	0	0	0	0	0	0	0	0	0	0	0	0	0	0	0	0	0	0	0	0	0	0	0	0	0	0	0	0	0	0	#DIV/0!	#DIV/0!	#DIV/0!	#DIV/0!	#DIV/0!	#DIV/0!	NA	NA	NA	NA	NA
8430423G03Rik	chr5:148950249-148951658	0.0327435	0.0318014	0.0609713	0	0	0	0	0	0	0.0265452	0	0	0	0	0	0	0	0	0.0387451	0.0710803	0.0345381	0	0.107036	0.0322643	0	0.0434322	0.0322172	0	0	0.0346947	0	0	0	0	0	0	0.0151686	0.696755	0.216846	0.124784	0.861091	#DIV/0!	#DIV/0!	0.746003	0.327011	0.190304	0.887009	NA
8430431K14Rik	chr19:31213542-31216396	0	0	0	0	0.00967648	0.00466186	0	0	0	0	0	0	0.00466172	0.0129843	0	0.00995732	0	0	0.00671593	0	0.0059952	0	0	0.00561047	0	0.00756986	0	0.00671156	0.0156477	0.00601229	0	0.00624933	0	0	0	0.0066929	0.00303186	0.117394	0.435677	0.373901	0.0380691	0.429972	0.799021	0.176139	0.528507	0.446518	0.0688933	0.492928
8430436N08Rik	chr4:7560687-7573801	0	0	0	0	0	0	0	0	0	0	0	0	0	0	0	0	0	0	0	0	0.0177899	0	0	0	0	0	0	0	0	0	0	0	0	0	0	0	0.000494164	0.373901	#DIV/0!	#DIV/0!	#DIV/0!	#DIV/0!	#DIV/0!	0.441649	NA	NA	NA	NA
8430437L04Rik	chr2:72703509-72729468	0	0	0	0	0.00875358	0	0	0	0	0	0	0	0	0	0	0	0	0	0	0	0	0	0	0	0	0	0	0	0	0	0.0195099	0	0	0	0	0	0.000785097	#DIV/0!	0.373901	#DIV/0!	#DIV/0!	0.373901	#DIV/0!	NA	0.470365	NA	NA	0.437351
9030204H09Rik	chr2:35819189-35823385	0	0	0	0.0526501	0	0.0264954	0.0263069	0	0.0272279	0	0	0.0268561	0	0	0	0	0	0	0.112834	0.0345032	0.0335292	0	0	0	0	0	0	0	0	0	0	0	0	0	0	0	0.00945563	0.0834325	0.157615	0.116234	0.373901	#DIV/0!	#DIV/0!	0.134061	0.254785	0.180832	0.441396	NA
9030404E10Rik	chr16:30021841-30039479	0	0.0284267	0.0408745	0.0602804	0.0253169	0.0121366	0.0119869	0	0.0124725	0	0	0	0	0	0	0.0129526	0.0128276	0	0.0347915	0	0.0310431	0.0667606	0.0321541	0.0435506	0.0511473	0.0195717	0.0289608	0	0.0270609	0.0155745	0	0	0	0	0	0	0.0157747	0.947104	0.444775	0.0700337	0.144146	#DIV/0!	0.116126	0.956838	0.536917	0.118368	0.208821	NA
9030612E09Rik	chr10:43174703-43176562	0	0	0	0.0442786	0.0308993	0	0	0.00798727	0	0	0.0159541	0.00749773	0.0148584	0	0	0	0	0.00793512	0	0	0	0.0205236	0.00988444	0.0178421	0.0104729	0	0	0	0.0415076	0.00956405	0	0.0198878	0	0.0103374	0	0	0.00748418	#DIV/0!	0.542356	0.859502	0.528895	0.849342	0.862715	NA	0.62798	0.887714	0.590555	0.877355
9130015A21Rik	chr12:35672290-35695118	0	0	0	0.0338074	0	0	0	0.146613	0	0.0330969	0.0364851	0	0	0.031457	0	0	0	0	0	0	0	0	0.0441839	0.0399812	0	0	0.0798829	0.0481776	0.075078	0	0	0.0448625	0	0	0	0	0.0170452	#DIV/0!	0.404658	0.709822	0.511442	0.818757	#DIV/0!	NA	0.499793	0.761563	0.573954	0.852321
9130015L21Rik	chr2:160016652-160040620	0	0	0	0	0	0	0	0	0	0	0	0	0	0	0	0	0	0	0	0	0	0	0	0	0	0	0	0	0	0	0	0	0	0	0	0	0	#DIV/0!	#DIV/0!	#DIV/0!	#DIV/0!	#DIV/0!	#DIV/0!	NA	NA	NA	NA	NA
9130017N09Rik	chr10:79821020-79830452	0.298992	0.892484	0.974168	0.997601	2.25882	0.876737	1.26841	1.47922	0.94093	0.344312	0.315794	0.24069	0.344024	0.309062	0.201235	0.36146	0.15279	0.154131	0.319563	0.381955	0.249596	0.606539	0.473297	0.607262	0.759784	0.787755	0.891547	0.263479	0.335113	0.257477	0.296385	0.334564	0.2427	0.108251	0.100474	0.199027	0.545156	0.134385	0.140299	0.0615551	0.7264	0.904755	0.317929	0.196635	0.232197	0.106757	0.772276	0.922097
9130019O22Rik	chr7:127382259-127387166	0.71613	0.605142	0.663576	0.71126	0.758286	0.600404	0.636989	0.668195	0.914867	0.401219	0.602545	0.486995	0.422913	0.403665	0.439325	0.406724	0.453539	0.403941	0.798492	0.76411	0.989038	0.51316	0.778537	0.56636	0.65433	0.560638	0.534232	0.687055	0.675321	0.643775	0.569971	0.507829	0.468118	0.435112	0.460992	0.365635	0.590789	0.0700438	0.492484	0.174361	0.045214	0.0409612	0.981158	0.115468	0.582092	0.24891	0.0794206	0.0729089
9130019P16Rik	chr6:54269680-54430221	0.0285197	0.0104758	0.0267922	0.0446117	0.015419	0.0149836	0.0176378	0.0191117	0.0399849	0.0258671	0.0289053	0.00906711	0.0118788	0.0137211	0.00876283	0.0256372	0.00948289	0.0127888	0.00863264	0.011989	0.0235129	0.0207279	0.0520634	0.014471	0.0214741	0.00989524	0.0146285	0.00864424	0.023589	0.0155302	0.0104273	0.0242719	0.0141166	0.00418457	0.0117317	0.0130836	0.0185173	0.379004	0.801657	0.267497	0.51601	0.333593	0.327228	0.446659	0.848908	0.353433	0.578213	0.420432
9130204L05Rik	chr3:91088136-91090805	0	0	0	0	0	0	0	0	0	0	0	0	0	0	0	0	0	0	0	0	0	0	0	0	0	0	0	0	0	0	0	0	0	0	0	0	0	#DIV/0!	#DIV/0!	#DIV/0!	#DIV/0!	#DIV/0!	#DIV/0!	NA	NA	NA	NA	NA
9130209A04Rik	chr18:47452667-47470868	0	0	0	0	0	0	0	0	0	0	0	0	0	0	0	0	0	0	0	0	0	0	0	0	0	0	0.0298443	0	0	0	0	0	0	0	0	0	0.000829008	#DIV/0!	#DIV/0!	0.373901	#DIV/0!	#DIV/0!	#DIV/0!	NA	NA	0.446518	NA	NA
9130221F21Rik	chr6:72013895-72042528	0	0	0	0	0	0	0	0	0	0	0	0	0	0	0	0	0	0	0	0	0	0	0	0	0	0	0	0	0	0	0	0	0	0	0	0	0	#DIV/0!	#DIV/0!	#DIV/0!	#DIV/0!	#DIV/0!	#DIV/0!	NA	NA	NA	NA	NA
9130227L01Rik	chr1:55931240-55972098	0	0	0	0	0	0	0	0	0	0	0	0	0	0	0	0	0	0	0	0	0	0	0	0	0	0	0	0	0	0	0	0	0	0	0	0	0	#DIV/0!	#DIV/0!	#DIV/0!	#DIV/0!	#DIV/0!	#DIV/0!	NA	NA	NA	NA	NA
9230009I02Rik	chr11:51085086-51091835	0	0	0	0	0	0	0	0	0	0	0	0	0	0	0	0	0	0	0	0	0	0	0	0	0	0	0	0	0	0	0	0	0	0	0	0	0	#DIV/0!	#DIV/0!	#DIV/0!	#DIV/0!	#DIV/0!	#DIV/0!	NA	NA	NA	NA	NA
9230102O04Rik	chr2:9883040-9889540	0	0.0262226	0	0.0223319	0.141639	0.0224777	0	0	0	0.0436733	0	0	0	0	0.0220205	0	0	0	0.0319942	0	0.0570575	0	0.0294958	0	0.0313382	0	0.0266127	0.0320007	0	0	0	0	0	0	0	0	0.013524	0.325039	0.270432	0.118755	0.839854	0.373901	#DIV/0!	0.414204	0.388328	0.182838	0.870105	0.437351
9230104L09Rik	chr2:148846713-148850934	0	0	0	0	0	0	0	0.0282277	0	0	0	0	0	0	0	0	0	0	0.0372224	0	0	0	0	0	0.0364516	0	0	0	0	0	0	0	0	0.035944	0	0	0.00382905	0.373901	#DIV/0!	0.867095	#DIV/0!	#DIV/0!	0.373901	0.441649	NA	0.894208	NA	NA
9230110F15Rik	chr9:35838328-35844150	0	0	0	0	0	0	0	0	0	0	0	0	0	0	0	0	0	0	0	0	0	0	0	0	0	0	0	0	0	0	0	0	0	0	0	0	0	#DIV/0!	#DIV/0!	#DIV/0!	#DIV/0!	#DIV/0!	#DIV/0!	NA	NA	NA	NA	NA
9230112D13Rik	chr14:34511620-34522801	0	0	0	0	0	0	0	0	0	0	0	0	0	0	0	0	0	0	0	0	0	0	0	0	0	0	0	0	0	0	0	0	0	0	0	0	0	#DIV/0!	#DIV/0!	#DIV/0!	#DIV/0!	#DIV/0!	#DIV/0!	NA	NA	NA	NA	NA
9230115E21Rik	chr9:51839492-51875885	0.114632	0.224392	0.15057	0.0665509	0.0697595	0.0861403	0.0377766	0.0926226	0.0295082	0.00928393	0	0.00966371	0.00957057	0	0.01876	0	0	0	0.0549697	0.0505181	0.110374	0.0923543	0.044636	0.0573617	0	0.0154711	0.0457658	0	0	0.0123033	0.0110906	0.0127947	0.0298429	0.0132947	0	0	0.0408335	0.072286	0.578317	0.241358	0.690828	0.353522	0.373901	0.118732	0.660045	0.325161	0.740409	0.437351
9330111N05Rik	chr13:80964073-81079857	0	0	0	0	0	0	0	0	0	0	0	0	0	0	0	0	0	0	0	0	0	0	0	0.0121881	0	0.0164352	0	0	0.0113523	0	0.0117847	0	0	0.0141244	0.0130868	0	0.00219365	#DIV/0!	0.373901	0.373901	0.373901	0.373901	0.116695	NA	0.470365	0.446518	0.441396	0.437351
9330117O12Rik	chr18:54611743-54639870	0	0	0	0	0	0	0	0	0	0	0	0	0	0	0	0	0	0	0	0	0	0	0	0	0	0	0	0	0	0	0	0	0	0	0	0	0	#DIV/0!	#DIV/0!	#DIV/0!	#DIV/0!	#DIV/0!	#DIV/0!	NA	NA	NA	NA	NA
9330158H04Rik	chr6:36333137-36388234	0.00510564	0.0100174	0.00480126	0.00423553	0.00442449	0	0.00419958	0.00458323	0.0043824	0	0	0	0	0	0	0	0	0	0.0184347	0.011301	0.00548557	0	0	0	0	0	0.00511796	0	0	0	0	0	0	0	0	0	0.00228024	0.282373	0.116306	0.191717	#DIV/0!	#DIV/0!	#DIV/0!	0.367371	0.202029	0.269875	NA	NA
9330159F19Rik	chr10:29211642-29230779	0	0.00804042	0	0	0.00236266	0	0	0	0	0	0	0	0	0	0	0.00243559	0	0	0.00329009	0	0	0	0.00304798	0	0	0	0	0	0	0.0058906	0	0	0.0035674	0	0	0.00327947	0.000886506	0.613589	0.86759	#DIV/0!	0.373901	0.373901	0.846426	0.669919	0.900012	NA	0.441396	0.437351
9330162B11Rik	chr1:188006575-188008990	0	0	0	0	0	0	0	0	0	0	0	0	0	0	0	0	0	0	0	0	0	0	0	0	0	0	0	0	0	0.0079069	0.00712376	0	0	0	0	0	0.000417518	#DIV/0!	#DIV/0!	#DIV/0!	0.373901	0.373901	#DIV/0!	NA	NA	NA	0.441396	0.437351
9330175M20Rik	chr1:51218385-51333779	0	0	0	0.00522076	0	0	0	0	0.00540171	0	0	0	0	0	0	0	0	0	0.00756903	0	0	0.00727457	0	0	0	0.00853018	0	0	0	0	0	0	0	0	0	0	0.00094434	0.373901	0.829831	0.772145	#DIV/0!	#DIV/0!	#DIV/0!	0.441649	0.871369	0.815424	NA	NA
9330178D15Rik	chr3:155976353-156008592	0	0	0	0	0	0	0	0	0	0	0	0	0	0	0	0	0	0	0	0	0	0	0	0	0	0	0	0	0	0	0	0	0	0	0	0	0	#DIV/0!	#DIV/0!	#DIV/0!	#DIV/0!	#DIV/0!	#DIV/0!	NA	NA	NA	NA	NA
9330179D12Rik	chr6:127149388-127212419	0	0.0156725	0.0839377	0.0442477	0.0464281	0.0133889	0	0.0288025	0	0.0129929	0	0	0	0.0124151	0	0.0118796	0.023543	0	0.015975	0.029127	0.0561229	0.0551744	0.11629	0.0533238	0.0156474	0	0.0265885	0.0314367	0	0	0.0128864	0.0357201	0	0	0.0171591	0	0.0210766	0.985761	0.158892	0.734592	0.616467	0.343346	0.530781	0.988169	0.256392	0.783178	0.672415	0.430134
9330182O14Rik	chr15:40134364-40150010	0	0	0	0	0	0	0	0	0	0	0	0	0	0	0	0	0	0	0	0	0	0	0	0	0	0	0	0	0	0	0	0	0	0	0	0	0	#DIV/0!	#DIV/0!	#DIV/0!	#DIV/0!	#DIV/0!	#DIV/0!	NA	NA	NA	NA	NA
9430007A20Rik	chr4:144519821-144529353	0	0	0	0	0	0	0	0	0	0	0	0	0	0	0	0	0	0	0	0	0	0	0	0	0	0	0	0	0	0	0	0	0	0	0	0	0	#DIV/0!	#DIV/0!	#DIV/0!	#DIV/0!	#DIV/0!	#DIV/0!	NA	NA	NA	NA	NA
9430014N10Rik	chr15:93904855-93927111	0	0	0	0	0	0	0	0	0	0	0	0	0	0	0	0	0	0	0	0	0	0	0	0	0	0	0	0	0	0	0	0	0	0	0	0	0	#DIV/0!	#DIV/0!	#DIV/0!	#DIV/0!	#DIV/0!	#DIV/0!	NA	NA	NA	NA	NA
9430018G01Rik	chr6:43442428-43474318	0.00381069	0	0.00358519	0.00316143	0	0	0.0031334	0	0	0.00308511	0	0	0.0031829	0	0	0.00679945	0	0	0	0	0.00409783	0.00441377	0.0170053	0.0230119	0	0	0.00382325	0	0	0	0	0	0	0	0	0.0228743	0.0028329	0.582576	0.069302	0.895756	0.373901	0.373901	0.537475	0.642018	0.134385	0.917642	0.441396	0.437351
9430019J16Rik	chr2:75436056-75444179	0	0	0	0	0	0	0	0	0	0	0	0	0	0	0	0	0	0	0	0	0	0	0	0	0	0	0	0	0	0	0	0	0	0	0	0	0	#DIV/0!	#DIV/0!	#DIV/0!	#DIV/0!	#DIV/0!	#DIV/0!	NA	NA	NA	NA	NA
9430020K01Rik	chr18:4634928-4682869	6.61763	3.5478	3.44047	8.31879	6.78254	3.85455	7.9485	6.30498	9.87884	2.9108	2.02794	1.9722	2.06511	2.00103	0.786627	1.30412	1.44956	1.13418	6.41967	5.49321	5.83466	7.27871	5.52442	8.33781	8.42711	5.30296	8.56233	2.8412	2.40099	2.98032	2.01972	2.23911	1.73188	1.12942	1.13372	1.10528	4.19745	0.268842	0.661937	0.700461	0.280409	0.43828	0.131596	0.352626	0.734081	0.752628	0.366022	0.500972
9430021M05Rik	chr2:162661162-162675204	0	0.0148745	0	0	0.0065839	0.00633685	0	0	0	0.00614433	0	0	0	0	0	0	0	0	0	0.00838303	0.00813911	0	0	0	0	0	0	0	0	0	0	0	0	0	0	0	0.00140171	0.927519	0.116262	#DIV/0!	0.373901	#DIV/0!	#DIV/0!	0.943262	0.202029	NA	0.441396	NA
9430023L20Rik	chr15:101284300-101290934	8.88974	13.7345	13.7133	11.4598	15.931	14.028	14.0318	21.8592	16.5735	18.6132	24.3383	24.678	23.7192	28.6132	38.6592	17.5672	27.9583	23.5737	10.6049	11.0438	10.7556	11.4023	13.2447	11.4397	12.4574	13.8312	12.532	22.2601	21.575	21.9403	26.4584	27.5561	26.0584	22.7836	21.5238	24.5033	18.8864	0.462839	0.282083	0.12483	0.770235	0.456541	0.976985	0.528471	0.401179	0.190304	0.812025	0.519417
9430041J12Rik	chr7:4074124-4120728	0	0	0	0	0	0.0058487	0	0	0	0	0	0	0	0	0	0	0	0	0	0.00774023	0	0.00809017	0	0	0.00825411	0	0	0	0	0	0	0.00783504	0	0	0	0	0.00104912	0.373901	0.833347	0.373901	#DIV/0!	0.373901	#DIV/0!	0.441649	0.873864	0.446518	NA	0.437351
9430060I03Rik	chr1:92933542-92950590	0.0321865	0.0519856	0.0620482	0.0702408	0.0828743	0.0351334	0.0260965	0.0285148	0.0181618	0.0256573	0.0189926	0.0180462	0.00895328	0.0243965	0.0173994	0.0379458	0.00938625	0.0189864	0.0894186	0.0350366	0.0795698	0.0870572	0.0945065	0.0550185	0.037667	0.0740634	0.0852508	0.0265751	0.0401043	0.0491059	0.0533479	0.0362401	8.59e-09	0.0787079	0.0121092	0.0133939	0.0426161	0.365377	0.438122	0.0480059	0.0641017	0.472732	0.619947	0.441649	0.530402	0.0876229	0.106555	0.535279
9430069I07Rik	chr15:34349050-34357872	0.0767871	0.223277	0	0	0.0338311	0	0	0	0	0	0	0	0	0	0	0	0	0	0	0.124532	0	0.0432282	0.0416472	0	0	0.0506968	0.0376358	0.0906119	0	0	0	0	0	0	0	0	0.0200624	0.492489	0.400339	0.124739	0.373901	#DIV/0!	#DIV/0!	0.557469	0.495287	0.190304	0.441396	NA
9430076C15Rik	chr6:53287294-53397216	0	0	0	0.00434567	0	0.0087504	0.00430895	0.0141073	0.0179854	0.00424129	0	0	0	0	0.00428847	0	0	0	0	0	0.00562775	0	0	0.0105334	0	0	0.0052506	0	0.00489585	0	0.00508331	0	0.00683829	0	0	0	0.0026738	0.373901	0.853073	0.0790313	0.924372	0.366279	#DIV/0!	0.441649	0.888517	0.130911	0.939678	0.437351
9530002B09Rik	chr4:122689258-122705135	0	0	0	0	0	0	0	0	0	0	0	0	0	0	0	0	0	0	0	0	0	0	0	0	0	0	0	0	0	0	0	0	0	0	0	0	0	#DIV/0!	#DIV/0!	#DIV/0!	#DIV/0!	#DIV/0!	#DIV/0!	NA	NA	NA	NA	NA
9530003J23Rik	chr10:117233752-117238681	0	0	0	0	0	0	0	0	0	0	0	0	0	0	0	0	0	0	0	0	0	0	0	0	0	0	0	0	0	0	0	0	0	0	0	0	0	#DIV/0!	#DIV/0!	#DIV/0!	#DIV/0!	#DIV/0!	#DIV/0!	NA	NA	NA	NA	NA
9530026P05Rik	chr6:92940581-93111749	0	0	0	0.0609372	0.0480865	0.0460061	0.0151639	0	0	0	0	0.0310085	0	0.0142162	0	0.0163617	0.0161928	0	0	0.0402889	0.0782648	0.12616	0.0810197	0.0914754	0	0.0246574	0.0182532	0.0877207	0.102423	0.0392752	0.0177176	0.0613009	0	0.0212051	0.117657	0.0655151	0.0339141	0.155223	0.0293716	0.359834	0.0380962	0.315045	0.113898	0.221913	0.0699897	0.446518	0.0688933	0.400583
9530048J24Rik	chr11:85766832-85775680	0.0942949	0.0610835	0.0878341	0	0.0552036	0	0	0.112911	0.0538826	0.0509601	0.0843745	0.15943	0.131061	0.0727989	0.179762	0.139717	0.27592	0.195488	0.0372224	0.0682946	0.232281	0	0	0	0	0	0.0309534	0.595785	0.261285	0.366638	0.301215	0.277752	0.689219	0.611048	0.496598	0.296225	0.167201	0.63444	0.373901	0.256095	0.0406361	0.0976564	0.057648	0.688739	0.470365	0.341741	0.0727565	0.150628
9530052E02Rik	chr8:11007849-11054541	1.71e-10	0.0380719	0	1.16e-10	0.0341481	9.09e-10	6.5e-10	3.2e-10	2.9e-10	7.68e-11	4.45e-11	2.75e-09	2.55e-10	3.36e-10	0	0	0	0	0.0464395	0.0646045	0.124794	0.0224686	1.69e-10	0.039033	1.22e-09	0.0525248	7.05e-10	6.72e-10	0.0179875	1.31e-11	0.018652	0.0215104	0.0509632	0.0223185	0.0625542	0.0689566	0.0190285	0.0701558	0.600275	0.373901	0.373901	0.0423329	0.0246065	0.115674	0.68025	0.446518	0.441396	0.074958
9530053A07Rik	chr7:28129465-28164811	0	0.00567511	0.00453334	0.00878917	0.0083323	0.01019	0.00554046	0.0106616	0.00826758	0.0031184	0.00604789	0.00621592	0.00321787	0.0014944	0.00157719	0.0209117	0.00085298	0.00515952	0.0023227	0.00854576	0.0131343	0.00670319	0.00968457	0.00970613	0.00645372	0.00524002	0.00483726	0	0.00600939	0.00277236	0.00187202	0.00432116	0.00629536	0	0	0.00694599	0.00570637	0.268381	0.740526	0.164464	0.334475	0.2132	0.364914	0.351535	0.800346	0.237339	0.424838	0.286828
9530059O14Rik	chr9:122572500-122580647	0	0	0	0	0	0	0	0	0	0	0	0	0	0	0	0	0	0	0	0	0	0	0	0	0	0	0	0	0	0	0	0	0	0	0	0	0	#DIV/0!	#DIV/0!	#DIV/0!	#DIV/0!	#DIV/0!	#DIV/0!	NA	NA	NA	NA	NA
9630013A20Rik	chr14:84458837-84476424	0	0	0	0	0	0	0	0	0	0	0	0	0	0	0	0	0	0	0	0	0	0	0	0	0	0	0	0	0	0	0	0	0	0	0	0	0	#DIV/0!	#DIV/0!	#DIV/0!	#DIV/0!	#DIV/0!	#DIV/0!	NA	NA	NA	NA	NA
9630028H03Rik	chr2:135580529-135583220	0	0	0	0	0	0	0	0	0	0	0	0	0	0	0	0	0	0	0	0	0	0	0	0	0	0	0	0	0	0	0	0	0	0	0	0	0	#DIV/0!	#DIV/0!	#DIV/0!	#DIV/0!	#DIV/0!	#DIV/0!	NA	NA	NA	NA	NA
9930111J21Rik2	chr11:48965816-48979398	0.0678555	0.121915	0.0689895	0.152658	0.161842	0.119572	0.204463	0.145926	0.131837	0.119353	0.0289077	0.0304101	0.0255139	0.0864631	0.0333208	0.021835	0.0517217	0.0353253	0.111691	0.0935446	0.138643	0.189017	0.158921	0.244907	0.24673	0.195975	0.109895	0.143072	0.0613244	0.0546031	0.0471837	0.105485	0.0400516	0.0459101	0.022159	0.0696803	0.102408	0.269051	0.134538	0.634861	0.551771	0.605221	0.584776	0.352669	0.225041	0.694289	0.612157	0.661751
a	chr2:155013569-155051012	0	0.02852	0.0273399	0	0.025728	0.0978605	0	0	0	0	0	0	0	0	0	0	0	0	0.0347766	0	0.0620119	0	0	0	0	0	0	0.0347869	0	0	0	0	0	0	0	0	0.00863955	0.536832	0.232304	#DIV/0!	0.373901	#DIV/0!	#DIV/0!	0.598828	0.344754	NA	0.441396	NA
A230065H16Rik	chr12:111406808-111412077	0.0629961	0.0918166	0.176035	0.0522056	0.470238	0.183902	0.208662	0.198012	0.134991	0.025534	0.0281841	0	0	0	0	0	0	0	0.149198	0.0684358	0.232761	0.142648	0.0687119	0.031065	0.036527	0.125466	0.0620349	0.0373138	0	0	0	0	0	0	0	0	0.0718538	0.531913	0.292481	0.0390898	0.739571	#DIV/0!	#DIV/0!	0.594395	0.412662	0.0745089	0.784512	NA
A230070E04Rik	chr14:68123751-68131371	0	7.17e-08	3.56e-08	0	0.0285076	0	0	0	0	0	0	0	0	0	0	0	0	0	0	0	0.0148261	0	0	0	0	1.49e-05	2.57e-07	0.0107283	0	7.26e-06	0.00865941	0	0	0.0103865	0	0.0106945	0.00232847	0.373904	0.373901	0.362891	0.373465	0.373901	0.116201	0.441649	0.470365	0.446518	0.441396	0.437351
A230077H06Rik	chr7:40849152-40898324	0	0	0	0	0	0	0	0	0	0	0	0	0	0	0	0	0	0	0	0	0	0	0	0	0	0	0	0	0.00509412	0	0	0	0	0	0	0	0.000141503	#DIV/0!	#DIV/0!	#DIV/0!	0.373901	#DIV/0!	#DIV/0!	NA	NA	NA	0.441396	NA
A230108P19Rik	chr2:6193250-6321611	0	0	0	0	0	0	0	0.00577657	0	0	0	0.00542087	0	0.00498886	0	0.00573896	0.00569168	0	0.00773829	0	0.00690753	0	0.00716342	0.00646388	0.00758701	0.0174414	0.0128891	0.00773352	0.0120216	0	0	0.00720123	0	0	0.00695204	0	0.00354767	0.117395	0.117164	0.0356369	0.293491	0.813071	0.644858	0.176366	0.202276	0.0692897	0.381059	0.847934
A330009N23Rik	chr15:101221190-101225186	0.280172	0.419723	0.374695	0.499367	0.900043	0.502826	0.894286	1.42146	0.879837	0.493876	0.809116	0.425562	0.421364	0.527715	0.743334	0.371075	0.601555	0.483609	0.350303	0.3622	0.31483	0.362481	0.377343	0.419722	0.681549	0.527422	0.629215	0.45839	0.470146	0.473667	0.440176	0.574863	0.508897	0.292442	0.284469	0.351958	0.525825	0.735654	0.138584	0.0695997	0.409528	0.612513	0.0656229	0.781066	0.230901	0.117817	0.474577	0.668904
A330032B11Rik	chr19:37173842-37196541	0.00858948	0	0.00806719	0.0142493	0	0	0	0	0	0	0	0.00723816	0	0.00665689	0	0	0.00759248	0	0	0	0.00920708	0	0.0477253	0.00861451	0.0101129	0	0.00858985	0	0	0	0	0	0.0111955	0.0199643	0.00925931	0	0.0049184	0.581052	0.414742	0.118748	0.373901	0.745068	0.31618	0.640264	0.509388	0.183018	0.441396	0.789834
A330048O09Rik	chr13:48272417-48273884	0	0	0	0.0255632	0	0	0.153232	0	0	0	0	0	0	0	0	0	0	0	0	0	0	0.0349423	0	0	0	0	0	0	0	0	0	0	0.0397977	0	0	0	0.00704264	#DIV/0!	0.839094	0.373901	#DIV/0!	0.373901	#DIV/0!	NA	0.878386	0.446518	NA	0.437351
A330049N07Rik	chr10:72973302-73086705	0	0	0	0	0	0	0	0	0	0	0	0	0	0	0	0	0	0	0	0	0	0	0	0	0	0	0.00825863	0	0.0154118	0	0	0	0	0	0	0	0.000657512	#DIV/0!	#DIV/0!	0.373901	0.373901	#DIV/0!	#DIV/0!	NA	NA	0.446518	0.441396	NA
A330050F15Rik	chr17:69439325-69489233	0	0	0	0	0.00612094	0	0	0	0	0	0	0	0	0	0	0	0	0	0	0	0.00757151	0	0	0	0	0	0	0	0	0	0	0	0	0	0	0	0.000380346	0.373901	0.373901	#DIV/0!	#DIV/0!	#DIV/0!	#DIV/0!	0.441649	0.470365	NA	NA	NA
A330070K13Rik	chr5:130378850-130384631	0	0	0	0	0	0	0	0	0	0	0	0	0	0	0	0	0	0	0	0	0	0	0	0	0	0	0	0	0	0	0	0	0	0	0	0	0	#DIV/0!	#DIV/0!	#DIV/0!	#DIV/0!	#DIV/0!	#DIV/0!	NA	NA	NA	NA	NA
A330076C08Rik	chr13:44193588-44216487	0	0	0	0	0	0	0.00699864	0	0	0	0	0	0	0	0	0	0	0	0	0	0	0	0	0	0	0	0	0	0	0	0	0	0	0.00988028	0	0	0.000468859	#DIV/0!	#DIV/0!	0.373901	#DIV/0!	#DIV/0!	0.373901	NA	NA	0.446518	NA	NA
A330076H08Rik	chr7:61943900-61982303	0	0	0	0	0.00783284	0.00753295	0	0	0	0	0	0	0	0	0	0	0	0	0	0.0199119	0.0386672	0	0.0300631	0.00904439	0.0106179	0	0.00901874	0	0	0	0	0	0	0	0	0	0.00368581	0.155187	0.441208	0.118748	#DIV/0!	#DIV/0!	#DIV/0!	0.221906	0.533594	0.182838	NA	NA
A330102I10Rik	chr13:29014413-29040336	0	0	0	0	0	0	0	0	0	0	0	0	0	0	0	0	0	0	0	0	0	0	0	0	0	0	0	0	0	0	0	0	0	0	0	0	0	#DIV/0!	#DIV/0!	#DIV/0!	#DIV/0!	#DIV/0!	#DIV/0!	NA	NA	NA	NA	NA
A430089I19Rik	chr5:94302518-94306796	0	0.0087736	0.00420512	0.028476	0	0.011218	0	0	0	0	0	0	0	0	0	0	0	0.00399374	0.00537662	0.00741348	0	0.0137721	0.0182404	0.0089796	0.00351392	0	0	0	0	0	0	0	0	0	0	0	0.00316563	0.985978	0.962729	0.373901	#DIV/0!	#DIV/0!	0.373901	0.988199	0.971265	0.446518	NA	NA
A430090L17Rik	chr13:114124347-114151592	0.00850901	0.00417503	0.0040021	0.00705913	0	0	0	0.00763826	0.003652	0	0	0	0.0106605	0	0.00348323	0.00759092	0	0.00759492	0.0204928	0	0.00914743	0.00492601	0	0.00428059	0	0	0.00426724	0	0.00795608	0.00917275	0.0123914	0.0190667	0.0166691	0.0198384	0.00460678	0.0255306	0.00618642	0.518589	0.81183	0.422821	0.118119	0.037482	0.160407	0.582552	0.857297	0.494429	0.178031	0.0676622
A430092G05Rik	chr2:44059237-44065324	0	0	0.00887258	0.00783814	0	0	0	0	0	0.00765267	0	0	0	0	0	0	0	0	0.0113429	0	0	0	0	0	0	0	0	0	0	0	0	0	0	0.0109754	0.0101779	0	0.00157943	0.872128	0.373901	#DIV/0!	0.373901	#DIV/0!	0.116682	0.898844	0.470365	NA	0.441396	NA
A430107P09Rik	chr14:53665939-53668335	0	0	0	0	0	0	0	0	0	0	0	0	0.00606203	0	0	0	0	0.00647602	0	0	0	0	0	0	0	0	0	0	0	0.0156221	0	0	0.0094673	0.00844408	0.00783591	0	0.00149743	#DIV/0!	#DIV/0!	#DIV/0!	0.373901	0.777057	0.39984	NA	NA	NA	0.441396	0.816482
A4gnt	chr9:99612501-99622367	0	0.00568079	0.00544549	0	0.120508	0	0	0	0	0	0.00519463	0	0.00967479	0.00449108	0.00474159	0.0051662	0	0	0	0	0	0	0	0	0	0.00785385	0	0	0.010824	0	0.0280957	0	0.0151184	0.0337235	0.0125237	0.0138884	0.00785917	0.116294	0.373901	0.373901	0.663568	0.383837	0.0604277	0.176087	0.470365	0.446518	0.715649	0.446955
A530006G24Rik	chr2:147710692-147717632	0	0	0	0	0	0	0	0	0	0	0	0	0	0	0	0	0	0	0	0	0	0	0	0	0	0	0	0	0	0	0	0	0	0	0	0	0	#DIV/0!	#DIV/0!	#DIV/0!	#DIV/0!	#DIV/0!	#DIV/0!	NA	NA	NA	NA	NA
A530016L24Rik	chr12:112489447-112499927	0.0303899	0.0417234	0.0399952	0.0605036	0.0210787	0.0355332	0.0700082	0.0818425	0.0417338	0.0738183	0.0327049	0.0307198	0.00507601	0.0518371	0.0398036	0.0596302	0.0215064	0.0216935	0.0438644	0.0403317	0.052208	0.0562131	0.060913	0.024428	0.0645114	0.0247183	0.0365317	0.0365306	0.0283917	0.032724	0.029478	0.0204094	0.0237935	0	0.0328444	0.0437124	0.0392001	0.179398	0.642394	0.248591	0.406519	0.618965	0.65651	0.250126	0.717539	0.33364	0.471673	0.674503
A530046M15Rik	chr13:15807242-15827537	0	0	0	0	0.00956606	0	0	0.00988094	0	0	0	0	0	0	0	0	0	0	0.0131982	0.0121298	0	0	0.0122064	0	0	0	0	0	0	0	0	0	0	0	0	0	0.00158282	0.116824	0.873075	0.373901	#DIV/0!	#DIV/0!	#DIV/0!	0.176139	0.903379	0.446518	NA	NA
A530050N04Rik	chr18:61470224-61484607	0	0	0	0	0	0	0	0	0	0	0	0	0	0	0	0	0	0	0	0	0	0	0	0	0	0	0	0	0	0	0	0	0	0	0	0	0	#DIV/0!	#DIV/0!	#DIV/0!	#DIV/0!	#DIV/0!	#DIV/0!	NA	NA	NA	NA	NA
A530053G22Rik	chr6:60279042-60403707	0	0	0	0	0	0	0	0	0	0	0	0	0	0	0	0	0	0	0	0	0	0	0	0	0	0	0	0	0	0	0	0	0	0	0	0	0	#DIV/0!	#DIV/0!	#DIV/0!	#DIV/0!	#DIV/0!	#DIV/0!	NA	NA	NA	NA	NA
A530058N18Rik	chr2:114013564-114032292	0	0	0	0	0	0	0	0	0	0	0	0	0	0	0	0	0	0	0	0	0	0	0.0121001	0	0	0	0	0	0	0	0	0	0	0	0	0	0.000336114	#DIV/0!	0.373901	#DIV/0!	#DIV/0!	#DIV/0!	#DIV/0!	NA	0.470365	NA	NA	NA
A530065N20Rik	chr13:60029710-60116669	0	0	0.00395142	0	0	0	0	0	0	0	0	0	0	0	0	0	0.00371794	0.00374933	0	0	0	0	0	0	0	0	0	0	0.00392769	0.00905672	0.00407819	0	0	0.00489689	0.00454861	0.0100831	0.00133361	0.373901	#DIV/0!	#DIV/0!	0.174158	0.373901	0.138891	0.441649	NA	NA	0.244724	0.437351
A530088E08Rik	chr17:32403013-32404808	0.0231022	0.0822308	0.048155	0.091258	0.0369056	0.0351343	0.00987882	0.0492738	0.0744238	2.02e-09	1.82e-08	1.25e-08	3.08e-08	0.00845166	2.08e-09	4.62e-07	0.0256314	2.1e-09	0.0523472	0.118445	0.126361	0.161912	0.159792	0.104392	0.0562271	0.105276	0.075051	0.0151058	3.69e-09	2.51e-08	0.021516	0.0325136	1.61e-08	5.14e-09	7.09e-08	1.71e-08	0.0420385	0.174648	0.0292261	0.219476	0.373901	0.201682	0.373891	0.244881	0.0696446	0.300548	0.441396	0.274395
A530099J19Rik	chr13:19727416-19732951	0.0287819	0.0282288	0.0162357	0.0859544	0.0798406	0.0480766	0.19416	0.149856	0.247039	0.0745721	0.0206502	0.0436396	0.0240376	0.0357068	0.0094246	0.0256715	0.025463	0.0410935	0.0207758	0.0254709	0.0247281	0.153102	0.102587	0.13306	0.291975	0.163917	0.178799	0.0553666	0.0591653	0.0929958	0.0167536	0.0451097	0.00751262	0.0268128	0.0311169	0.0345072	0.0733941	0.870107	0.036208	0.782367	0.309357	0.996204	0.990731	0.897301	0.0818784	0.823325	0.398476	0.996819
A630010A05Rik	chr16:14562316-14621284	0	0	0	0	0	0	0	0	0	0	0	0	0	0	0	0	0	0	0	0	0	0	0	0	0	0	0	0	0	0	0	0	0	0	0	0	0	#DIV/0!	#DIV/0!	#DIV/0!	#DIV/0!	#DIV/0!	#DIV/0!	NA	NA	NA	NA	NA
A630012P03Rik	chrX:52575842-52619047	0.0166698	0	0.00782881	0	0	0	0.00686137	0	0	0	0	0.0140468	0.00695997	0.0129197	0	0	0.00736802	0.00743438	0.0100114	0.00920324	0.00893571	0.00961779	0.00926409	0	0.0098148	0.011278	0.0083367	0	0	0	0	0	0	0	0	0	0.00434863	0.813294	0.116256	0.0368052	0.373901	0.150563	0.116125	0.849549	0.202029	0.0711487	0.441396	0.214725
A630019I02Rik	chr13:93094832-93098968	0	0	0	0	0	1.03e-07	0	0	0	0	0	0.00447361	0	0	0	0	0	0	0.0311054	0.00587717	3.41e-07	0.0102216	0.0168693	0.0293283	3.02e-07	1.47e-07	6.86e-06	0	0	0	0	0	0	0	0	0.000304968	0.00272745	0.265924	0.0283504	0.33259	0.373901	#DIV/0!	0.373901	0.349224	0.0681314	0.424544	0.441396	NA
A630023A22Rik	chr14:34051129-34102754	0	0	0.012151	0	0	0	0	0	0	0	0	0	0	0	0	0	0	0	0	0.0142615	0	0	0.0143484	0.0129542	0	0	0.0129205	0	0	0	0	0	0	0	0	0	0.00185099	0.915739	0.117153	0.373901	#DIV/0!	#DIV/0!	#DIV/0!	0.934202	0.202276	0.446518	NA	NA
A630073D07Rik	chr6:132625110-132627511	0	0	0	0	0	0	0	0	0	0	0	0	0	0	0	0	0	0	0	0	0	0	0	0	0	0	0	0	0	0	0	0	0	0	0	0	0	#DIV/0!	#DIV/0!	#DIV/0!	#DIV/0!	#DIV/0!	#DIV/0!	NA	NA	NA	NA	NA
A630075F10Rik	chr2:170061239-170070778	0.00889713	0	0.0083552	0	0.0231744	0.00742718	0.00732525	0	0	0.0144096	0.0159516	0.0224932	0.0148561	0.00689275	0.0291266	0.00793246	0.0157274	0.0396756	0.021366	0.0196403	0.0476744	0.060946	0.0395378	0.0178421	0	0.0240663	0.0177885	0.021355	0.016603	0.0378627	0.0339456	0.0295225	0.0115948	0.0206748	0.0383517	0	0.0189171	0.0666376	0.108461	0.204947	0.329576	0.440917	0.926515	0.11091	0.191953	0.284723	0.420122	0.503856
A630076J17Rik	chr3:107230613-107234031	0	0	0.0287977	1.84437	4.39616	1.1602	18.068	13.7963	11.4459	0.576304	0.331914	0.444193	1.34046	0.715973	0.530361	0.714522	1.03126	0.741578	1.31819	6.14751	2.02391	3.64135	0.640883	4.39173	12.2997	9.40296	7.21676	1.50182	1.7134	3.73783	2.39996	1.36609	1.23625	2.19235	2.1499	0.5464	3.3637	0.104359	0.792706	0.12005	0.0596267	0.14278	0.220043	0.160933	0.842103	0.184358	0.100188	0.205113
A630077J23Rik	chr4:43751858-43759464	0	0	0	0	0	0	0	0	0	0	0	0	0	0	0	0	0	0	0.0229984	0.0211211	0	0	0.0212348	0	0	0	0.0191387	0	0	0	0	0.0214278	0	0.0222331	0	0	0.00355983	0.116836	0.373901	0.373901	#DIV/0!	0.373901	0.373901	0.176139	0.470365	0.446518	NA	0.437351
A630095E13Rik	chr9:36635753-36638602	0	0	0	0	0	0	0	0	0	0	0	0	0	0	0	0	0	0	0	0	0	0	0	0	0	0	0	0	0	0	0	0	0	0	0	0	0	#DIV/0!	#DIV/0!	#DIV/0!	#DIV/0!	#DIV/0!	#DIV/0!	NA	NA	NA	NA	NA
A630095N17Rik	chr1:75220094-75232093	0.0642157	0.0623824	0.0897029	0.319297	0.112823	0.1339	0.186146	0.0576702	0.110081	0.104118	0.114914	0.135732	0.107102	0	0.052463	0.0570843	0.140901	0.0570488	0.0760148	0.0348645	0.0338808	0.21801	0.175022	0.0316516	0.0744383	0.0426099	0.0948161	0.11407	0.0889429	0.102103	0.0615197	0.0354524	0.0414008	0.0366998	0.0675919	0.113423	0.0930026	0.220677	0.61481	0.304943	0.232704	0.835643	0.745367	0.298067	0.693792	0.394422	0.31338	0.866985
A730017C20Rik	chr18:59062380-59076960	0.0274929	0.0359088	0	0.00759996	0.449241	0.0229578	0	0	0.00786272	0.00741968	0.00821481	0.0154456	0	0	0	0	0	0	0.0109995	0.030339	0.0294581	0	0.01018	0.00918512	0.0323563	0	0.00915905	0	0.0427504	0	0	0	0	0	0	0	0.0210159	0.853777	0.348812	0.323876	0.801444	#DIV/0!	#DIV/0!	0.884132	0.47008	0.415183	0.83794	NA
A730018C14Rik	chr12:112411022-112423198	0	0	0	0	0	0	0	0	0	0	0	0	0	0	0	0	0	0	0	0	0	0	0	0	0	0	0	0	0	0	0	0	0	0	0	0	0	#DIV/0!	#DIV/0!	#DIV/0!	#DIV/0!	#DIV/0!	#DIV/0!	NA	NA	NA	NA	NA
A730020E08Rik	chr6:61175603-61180810	0.0100897	0	0	0	0.00876549	0	0	0	0	0	0	0.00850414	0	0	0	0	0	0	0	0	0.0108043	0	0.0111984	0	0	0	0.0100799	0	0	0	0	0	0	0	0	0	0.00165116	0.963763	0.872468	0.373901	0.373901	#DIV/0!	#DIV/0!	0.969651	0.902639	0.446518	0.441396	NA
A730036I17Rik	chr2:129218968-129235606	0.798154	0.814657	0.655794	0.220715	0.170886	0.164747	0.184855	0.226474	0.326806	0.0148553	0.00822864	0.00772655	0.0153249	0.00711485	0.00375543	0.00818398	0.0121788	0	1.00511	0.898891	1.10929	0.355745	0.204569	0.496014	0.406131	0.280172	0.528975	0.00551874	0.00857675	0.0148317	0.0089053	0.0102768	0.0239593	0.00534604	0.0397217	0.011008	0.251486	0.0347021	0.124671	0.12874	0.869179	0.393149	0.348837	0.0650609	0.211954	0.195115	0.893773	0.456229
A730043L09Rik	chr9:62242595-62244100	0	0.0285374	0	0	0	0.0121841	0	0.0131038	0.0125213	0	0.0130792	0	0	0.0112999	0.0477595	0	0	0.0130045	0	0.0160445	0.0155818	0	0	0	0	0.0392948	0	0.0174583	0	0	0	0.0162637	0	0	0	0	0.0071148	0.92913	0.373901	0.757459	0.850692	0.406617	0.373901	0.944391	0.470365	0.802918	0.879231	0.469378
A730056A06Rik	chr7:73313805-73375774	0	0	0.005167	0.00455876	1.85e-11	0	0	0	0	0	0	0.00925934	0	0	0	0	0	0	0	0.00591286	0	0	0.00612232	0	0	0	0	0.00660808	0	0.00610233	0	0	0	0	0.00594277	0	0.00137982	0.928895	0.8477	#DIV/0!	0.774119	#DIV/0!	0.373901	0.94431	0.885328	NA	0.815223	NA
A730082K24Rik	chr7:114948649-114983967	0	0	0	0	0	0	0	0	0	0	0	0	0	0	0	0	0	0	0.0111101	0	0	0	0	0	0.010891	0	0	0	0	0	0	0	0	0	0	0	0.000611142	0.373901	#DIV/0!	0.373901	#DIV/0!	#DIV/0!	#DIV/0!	0.441649	NA	0.446518	NA	NA
A730085A09Rik	chr4:98793767-98799037	0.0135237	0	0.00635488	0.0056091	0.0351875	0	0.0166926	0	0.0116069	0	0	0	0	0	0	0.0120606	0.0119606	0	0	0.0149493	0.0145138	0.0156256	0.00752538	0.00679069	0	0	0.00677052	0	0	0.00727815	0.00655679	0.00756584	0	0	0.00730284	0	0.0057743	0.637509	0.764365	0.256887	0.373901	0.118143	0.300079	0.691649	0.818073	0.342679	0.441396	0.175652
A730085K08Rik	chr9:122382021-122398801	0	0	0	0.0323069	0	0	0	0.0350236	0.0334112	0	0	0	0	0	0	0	0	0	0	0	0.0409658	0.0877709	0	0.0382534	0	0.0514677	0	0.0460014	0	0	0	0	0	0	0	0.0914136	0.0126837	0.373901	0.320871	0.797323	0.373901	#DIV/0!	0.373901	0.441649	0.442821	0.835619	0.441396	NA
A730090H04Rik	chr11:95145052-95159047	0.010076	0.00986688	0.0189165	0	0.0175072	0.00841352	0.00829837	0.0090458	0	0	0	0.00849263	0.0168261	0.0156141	0	0	0.00890249	0	0.0120898	0.0222242	0	0	0	0	0.0118514	0	0	0	0.00939651	0.0108236	0	0	0	0	0	0	0.00550959	0.841065	0.162595	0.727614	0.426471	0.116671	0.373901	0.873508	0.260992	0.777162	0.49051	0.174752
A730090N16Rik	chr3:65324019-65349429	0.0372862	0.0364809	0.0116568	0.0206152	0	0.0311303	0	0.0111584	0.010664	0.0100663	0	0.0209581	0.0518804	0.0385044	0.0203385	0	0.0109733	0	0.044673	0.0684194	0.0797288	0.0571731	0.0413041	0.0621487	0.0145957	0.0502825	0.0619849	0.0446563	0.0463129	0.0266635	0.0120191	0.0415959	0.0485131	0	0	0.0444984	0.0293412	0.0548136	0.0307545	0.0759628	0.0297385	0.852496	0.505028	0.094655	0.0723886	0.12666	0.0557127	0.879033
A830009L08Rik	chr13:91368989-91388085	0	0.00557273	0	0	0.00492517	0.00474537	0	0	0	0	0.00509567	0	0	0	0	0	0	0	0.00683583	0	0	0	0	0.00571057	0	0	0.00569324	0	0.00530912	0	0	0	0	0	0	0	0.0012191	0.893044	0.624734	0.373901	0.978249	#DIV/0!	#DIV/0!	0.916353	0.702547	0.446518	0.982363	NA
A830018L16Rik	chr1:11414104-11975902	0.00249039	0.00562107	0.0053881	0	0	0	0	0	0	0	0	0	0	0	0	0.00511183	0	0	0	0.0027613	0.00268043	0	0.00916635	0.00501809	0.00294404	0	0	0	0.0116539	0	0	0	0.00325509	0	0	0	0.00155807	0.118577	0.14896	0.373901	0.373901	0.373901	0.373901	0.177847	0.243469	0.446518	0.441396	0.437351
A830019L24Rik	chr3:143243054-143257996	0	0	0	0	0	0	0	0	0	0	0	0	0	0	0	0	0	0	0	0	0	0	0	0	0	0	0	0	0	0	0	0	0	0	0	0	0	#DIV/0!	#DIV/0!	#DIV/0!	#DIV/0!	#DIV/0!	#DIV/0!	NA	NA	NA	NA	NA
A830052D11Rik	chr18:32359056-32378284	0.220529	0.446405	0.309875	0.182869	0.21958	0.170939	0.259834	0.325284	0.364851	0.255199	0.225832	0.23917	0.184073	0.402376	0.412325	0.322733	0.31955	0.32275	0.244844	0.190324	0.184843	0.289049	0.295836	0.188579	0.295323	0.444879	0.376238	0.546058	0.322347	0.33725	0.395426	0.368386	0.347885	0.309626	0.438269	0.58144	0.315022	0.157121	0.151106	0.353951	0.0900636	0.645293	0.196834	0.223859	0.24608	0.446518	0.142524	0.698698
A930001A20Rik	chr3:14971200-15002727	0.012607	0.0246681	0	0.104557	0.0657995	0.0526289	0.0681895	0.101869	0.0324516	0.0408441	0	0.0531495	0	0	0.0103148	0	0	0	0.0604131	0.070556	0.0134776	0.0869793	0.0698197	0.0630341	0.0296069	0	0.100589	0.0150973	0.0352308	0.0405653	0.0121903	0.0281267	0.0164014	0	0	0	0.033588	0.132775	0.954048	0.539261	0.956579	0.0581034	#DIV/0!	0.195308	0.964864	0.605994	0.965167	0.0976063
A930003A15Rik	chr16:19876567-19884274	0.0178443	0.0348503	0.0952425	0.0570207	0.108948	0.0744755	0.0391831	0.016023	0	0	0	0	0	0	0	0	0	0	0.106547	0.0587172	0.0359028	0.179099	0.139948	0.088881	0.041762	0.0239575	0	0	0	0	0	0	0	0	0	0	0.0310667	0.601998	0.138687	0.843171	#DIV/0!	#DIV/0!	#DIV/0!	0.659363	0.230603	0.87423	NA	NA
A930006I01Rik	chr2:103338600-103372764	0	0	0	0	0	0	0	0	0	0	0	0	0	0	0	0	0	0	0	0	0	0	0	0	0	0.00986928	0	0	0	0	0	0	0	0	0	0	0.000274147	#DIV/0!	#DIV/0!	0.373901	#DIV/0!	#DIV/0!	#DIV/0!	NA	NA	0.446518	NA	NA
A930011G23Rik	chr5:99297243-99729060	0.0047014	0.00922567	0.00884353	0.0117007	0.00407336	0.00392678	0.0232001	0.0168813	0.0121065	0	0.0126504	0	0.0274867	0.010938	0.00384899	0.0209695	0.0208031	0	0.0226391	0	0.00505263	0.00544142	0.0104823	0	0.0110992	0.0255223	0.0377123	0.0395913	0.01758	0.0101335	0.0228168	0.0210645	0.0184163	0.0164365	0.015265	0.0338443	0.0140126	0.826527	0.766936	0.425864	0.136479	0.401556	0.437423	0.860967	0.820315	0.497277	0.199588	0.464617
A930016O22Rik	chr7:19417465-19421417	1.16e-09	3.14e-10	1.51e-09	1.9e-09	9.68e-11	0.00585458	1.23e-08	0	1.36e-09	0	0	3.63e-10	0	9.39e-09	0	1.12e-09	0	0	1.08e-09	7.86e-09	6.9e-09	0.00795193	2.81e-09	0	6.36e-09	0.00932443	0	0	0.00662252	0.00740808	0.00667385	0	0	0	0	0	0.00121765	0.116746	0.842182	0.373901	0.117362	0.373902	0.373901	0.176139	0.880939	0.446518	0.17783	0.437351
A930041C12Rik	chr5:107630249-107633850	0.0421957	0.122526	0.0391531	0.10486	0.0372485	0.0351744	0	0	0	0	0	0	0	0	0	0.037463	0.0369218	0	0.148942	0	0.0442358	0.189463	0.0912691	0.0412984	0	0.0555499	0.0825208	0.0496875	0.0387904	0	0	0	0	0	0	0	0.0332583	0.948541	0.382042	0.131068	0.122115	#DIV/0!	0.116138	0.957725	0.478074	0.197678	0.182487	NA
AA387883	chr19:52923180-52926931	0	0.00976168	0	0	0	0.00832353	0.00820934	0	0.00855395	0	0	0	0	0	0	0	0	0	0	0	0	0	0.0110647	0	0	0	0	0	0	0	0	0	0	0	0	0	0.00127537	0.373901	0.852717	0.116285	#DIV/0!	#DIV/0!	#DIV/0!	0.441649	0.888489	0.180574	NA	NA
AA414768	chrX:12936872-12938541	0.140495	0.265333	0.244925	0.208087	0.252823	0.243007	0.214884	0.207213	0.155007	0.0406347	0.0719734	0.093041	0.0586537	0.0933066	0.0492749	0.0178919	0.0354665	0.0536913	0.180618	0.276688	0.150451	0.277528	0.178217	0.2614	0.318703	0.244077	0.240623	0.120356	0.262044	0.161702	0.155452	0.15693	0.104571	0.128155	0.0756133	0.143954	0.163411	0.804703	0.90202	0.0758001	0.0652335	0.0300086	0.0255089	0.842589	0.926226	0.126406	0.108095	0.056351
AA465934	chr11:83291698-83294637	0.651696	2.12655	1.59526	1.13845	1.29264	0.963872	0.787307	1.75416	1.05222	0.529255	0.580631	0.614877	0.301263	0.666018	0.707875	0.576738	0.628078	0.574916	2.17849	2.17935	1.64037	2.10647	1.14904	1.1811	0.245651	1.30511	1.25153	0.251895	0.65807	0.825892	0.477158	0.313745	0.642913	0.483802	0.44047	0.582036	0.95708	0.310808	0.349462	0.588712	0.983895	0.642184	0.114886	0.39928	0.4701	0.65198	0.986764	0.695786
AA536875	chr14:123168502-123176176	0	0	0	0	0	0.0072767	0	0	0	0	0	0	0	0	0	0	0	0	0	0	0	0	0	0	0	0	0	0	0	0	0	0	0	0	0	0	0.000202131	#DIV/0!	0.373901	#DIV/0!	#DIV/0!	#DIV/0!	#DIV/0!	NA	0.470365	NA	NA	NA
AA545190	chr6:10971467-10974378	0	0	0	0	0	0	0	0	0	0	0	0	0	0	0	0	0	0	0	0	0	0	0	0	0	0	0	0	0	0	0	0	0	0	0	0	0	#DIV/0!	#DIV/0!	#DIV/0!	#DIV/0!	#DIV/0!	#DIV/0!	NA	NA	NA	NA	NA
AA619741	chr1:34633534-34636210	0	0	0	0	0	0	0	0	0	0	0	0	0	0	0	0	0	0	0	0	0	0	0	0	0	0	0	0	0	0	0	0	0	0	0	0	0	#DIV/0!	#DIV/0!	#DIV/0!	#DIV/0!	#DIV/0!	#DIV/0!	NA	NA	NA	NA	NA
AA792892	chr5:94377339-94384334	0	0	0	0	0	0.0242025	0	0.0043382	0	0	0	0	0.00201672	0	0	0	0	0	0	0	0	0.016642	0	0.00482499	0	0	0	0	0	0	0	0	0	0	0	0	0.00144512	#DIV/0!	0.92786	0.373901	#DIV/0!	0.373901	#DIV/0!	NA	0.944664	0.446518	NA	0.437351
Aadacl2	chr3:60006742-60025420	0	0	0	0	0	0	0	0	0	0	0	0	0	0	0	0	0	0	0	0	0	0	0	0	0	0	0	0	0	0	0	0	0	0	0	0	0	#DIV/0!	#DIV/0!	#DIV/0!	#DIV/0!	#DIV/0!	#DIV/0!	NA	NA	NA	NA	NA
Aadacl3	chr4:144453770-144463756	0	0	0	0	0	0	0	0	0	0	0	0	0	0	0	0	0	0	0	0	0	0	0	0	0	0	0	0	0	0	0	0	0	0	0	0	0	#DIV/0!	#DIV/0!	#DIV/0!	#DIV/0!	#DIV/0!	#DIV/0!	NA	NA	NA	NA	NA
Aamdc	chr7:97550330-97579497	6.0943	6.43628	6.95057	7.03255	7.9586	8.22136	8.9288	9.10603	7.6038	8.89592	10.111	11.7185	8.84559	10.3102	14.586	12.3171	11.9713	13.1534	5.88346	5.55272	5.42567	6.89135	6.42024	6.94798	7.78644	8.73503	8.11144	8.93472	11.2003	9.67314	11.1189	11.4818	11.7932	11.5341	14.0609	14.3108	9.33621	0.0370583	0.068467	0.574865	0.786378	0.906238	0.437711	0.0686444	0.133283	0.63956	0.825205	0.922958
Aamp	chr1:74279839-74284738	46.2358	63.7019	61.4734	58.6402	63.4259	70.249	50.3423	71.3084	55.0921	42.6364	55.3418	48.5837	34.1096	37.8817	50.9263	34.1106	54.5553	42.5292	49.4314	49.0912	50.8266	55.225	57.3191	49.5812	50.2927	48.9731	50.4177	48.6209	57.6326	53.492	50.043	52.1765	50.3926	58.2942	52.882	53.6688	52.2084	0.253187	0.0694213	0.229343	0.384112	0.126289	0.143122	0.334556	0.134524	0.311314	0.45086	0.184585
Aanat	chr11:116593686-116597680	0	0.0249403	0.0119531	0.0105707	0	0	0	0	0	0	0.0114241	0	0	0	0.0104287	0	0.0112525	0	0	0.0280621	0.0136246	0.0146546	0.0141161	0	0.0149652	0	0.0127114	0	0.0118723	0.0273408	0.0246499	0	0	0	0.0136819	0	0.00711801	0.889951	0.365749	0.118748	0.351109	0.623324	0.897546	0.914318	0.470365	0.182838	0.441396	0.67847
Abca12	chr1:71243089-71414910	0	0	0	0	0.00158428	0	0	0	0.00157206	0	0	0.00308327	0.00305935	0	0	0	0	0	0	0	0	0	0	0	0	0	0	0	0	0.00197694	0	0	0.00478837	0	0	0	0.00044623	#DIV/0!	0.373901	0.373901	0.777661	0.776085	#DIV/0!	NA	0.470365	0.446518	0.817865	0.8157
Abca15	chr7:120328683-120407687	0	0	0	0	0	0	0	0	0	0	0	0	0	0	0	0	0	0	0	0	0	0	0	0	0	0	0	0	0	0	0	0	0	0	0.00313735	0	8.71486e-05	#DIV/0!	#DIV/0!	#DIV/0!	#DIV/0!	#DIV/0!	0.373901	NA	NA	NA	NA	NA
Abca16	chr7:120421700-120544811	0	0	0	0	0	0	0	0	0	0	0	0	0	0	0	0	0	0	0	0	0	0	0	0	0	0	0	0	0	0	0	0	0	0	0	0	0	#DIV/0!	#DIV/0!	#DIV/0!	#DIV/0!	#DIV/0!	#DIV/0!	NA	NA	NA	NA	NA
Abca17	chr17:24264278-24347252	0.0269285	0.0298399	0.00978305	0.00944575	0.00985577	0.00888996	0.014243	0.0155521	0.00594913	0.0140259	0.0248671	0.0116706	0.0191855	0.02688	0.0159693	0.00662509	0.00920432	0.0260738	0.025652	0.00768135	0.01225	0.00918003	0.00331578	0.00697926	0.0134548	0.0188376	0.00397541	0.0137104	0.00555736	0.0119625	0.0158689	0.0188691	0.00582178	0.0132843	0.00429366	0.0198604	0.0137651	0.445118	0.16895	0.97523	0.247189	0.233352	0.854029	0.511686	0.268731	0.980208	0.329339	0.309281
Abca4	chr3:122044459-122180061	0.108657	0.157476	0.117187	0.1803	0.23368	0.194751	0.110983	0.100375	0.0923743	0.0375755	0.0340705	0.0230919	0.0299613	0.0294647	0.0172764	0.0232201	0.0355039	0.0226065	0.157729	0.119339	0.118114	0.124808	0.275781	0.191354	0.112266	0.0717387	0.0794718	0.03813	0.0355439	0.0318836	0.0348576	0.0260314	0.0275817	0.00492655	0.0045792	0.0177514	0.0839011	0.852149	0.910016	0.377805	0.487741	0.473322	0.0404839	0.882737	0.93214	0.450273	0.550819	0.535812
Abcb4	chr5:8893720-8959226	22.484	14.2246	16.0672	54.8133	46.1406	44.2372	40.5769	34.5829	40.4516	27.7869	33.0836	31.6355	26.8598	30.7574	24.5467	44.2058	26.6734	40.298	21.8229	23.9687	23.3668	39.352	35.4905	39.7647	35.1067	30.3622	34.6828	28.7471	28.805	28.5677	32.5519	34.7632	33.9865	43.5731	43.3984	45.0118	33.4097	0.102056	0.0445794	0.107441	0.249675	0.0295224	0.263723	0.158318	0.0958265	0.168755	0.332755	0.0556026
Abcb5	chr12:118867823-118966421	0	0	0	0	0.0034963	0	0	0	0	0	0	0	0	0	0	0	0	0	0	0	0	0	0	0	0	0	0	0	0	0	0	0	0	0	0	0	9.71194e-05	#DIV/0!	0.373901	#DIV/0!	#DIV/0!	#DIV/0!	#DIV/0!	NA	0.470365	NA	NA	NA
Abcc8	chr7:46104522-46180033	0.0125031	0.0337553	0.0294154	0.0129664	0.064946	0.0104439	0.0385467	0.019641	0.0160997	0	0.00280398	0.0131601	0	0	0	0.0195225	0	0	0.0301332	0.0138569	0.107612	0.054338	0.0610607	0.0629515	0.00738721	0.0127432	0.0156877	0	0.00584832	0	0	0	0	0	0	0	0.0179284	0.441296	0.170061	0.157244	0.490946	#DIV/0!	0.373901	0.50827	0.269786	0.2292	0.553957	NA
Abhd12b	chr12:70154170-70183206	0	0	0	0	0	0	0	0	0	0	0	0	0	0	0	0	0	0	0	0	0	0	0	0	0	0	0	0	0	0	0	0	0	0	0	0	0	#DIV/0!	#DIV/0!	#DIV/0!	#DIV/0!	#DIV/0!	#DIV/0!	NA	NA	NA	NA	NA
Abhd16a	chr17:35089290-35102987	20.1285	28.4287	25.9901	15.5553	19.4853	17.155	20.0678	27.3195	24.6347	17.6837	18.0591	14.9992	15.1897	20.0862	21.2277	12.85	18.9436	15.4323	15.7323	16.7934	18.2285	16.7586	15.0623	17.1248	17.3613	16.4513	17.4325	17.5846	16.6405	18.6266	17.358	16.641	16.3946	17.3206	17.1923	17.1284	18.3074	0.03659	0.453453	0.0317947	0.564578	0.338317	0.451671	0.0678589	0.545453	0.0633327	0.623932	0.424998
Abo	chr2:26842502-26864979	0	0	0	0	0	0	0	0	0	0	0	0	0	0	0	0	0	0	0	0	0	0	0	0	0	0	0	0	0	0.010041	0	0	0	0	0	0	0.000278917	#DIV/0!	#DIV/0!	#DIV/0!	0.373901	#DIV/0!	#DIV/0!	NA	NA	NA	0.441396	NA
Abp1	chr6:48895254-48909187	0.0179605	0.31709	0.219523	0.0745036	0.656673	0.0700084	0.325125	0.344001	0.19529	0.0533266	0.0483264	0.0353046	0.060005	0.027853	0.0441118	0.0747635	0	0.0160263	0.0360095	0.0728443	0.0257148	0.0726855	0.00666521	0.0661804	0.162419	0.170469	0.179954	0.0287887	0.0559393	0.0580283	0.0290389	0.0469135	0.0468783	0.0069684	0.00646918	0	0.10144	0.191721	0.327165	0.0673016	0.867167	0.79602	0.321995	0.26486	0.448949	0.114757	0.891942	0.832905
Abra	chr15:41865292-41869720	0	0	0	0.0156663	0.00820186	0	0	0	0	0	0	0.00795918	0	0	0	0	0.00834563	0	0.0113358	0	0	0	0	0	0	0	0.00943891	0	0	0	0	0	0	0	0.0101715	0	0.00197553	0.373901	0.153471	0.373901	0.373901	#DIV/0!	0.896335	0.441649	0.249339	0.446518	0.441396	NA
Acan	chr7:79053482-79115099	0.00207836	0	0.0136962	0.00862186	0.0143869	0.00520846	0.0290397	0.0466402	0.00892119	0.00336498	0.00372914	0.00174979	0.00173613	0	0	0	0.00184076	0.00185577	0.00250611	0.00461022	0.00447515	0.00723227	0.013932	0.0272282	0.0245763	0.014134	0.0167014	0.00751236	0.0797542	0.00224346	0	0.00466245	0	0	0	0	0.00978993	0.762794	0.356493	0.439275	0.342891	0.588016	0.116123	0.80556	0.470365	0.510347	0.434237	0.645389
Ace3	chr11:105994674-106005443	0	0	0	0	0	0	0	0	0	0	0	0	0	0	0	0	0	0	0	0	0	0	0	0	0	0	0	0	0	0	0	0	0	0	0	0	0	#DIV/0!	#DIV/0!	#DIV/0!	#DIV/0!	#DIV/0!	#DIV/0!	NA	NA	NA	NA	NA
Acer1	chr17:56953489-56982126	0	0	0	0	0	0.00554402	0	0.0119185	0.00569753	0	0	0	0	0	0	0	0	0	0	0	0	0.0076709	0	0	0	0	0	0	0	0	0	0	0.00866016	0	0	0	0.00109698	#DIV/0!	0.833211	0.163176	#DIV/0!	0.373901	#DIV/0!	NA	0.873864	0.236293	NA	0.437351
Acnat2	chr4:49379844-49408151	0.183545	0.277019	0.186515	4.6648	5.2394	3.56013	13.4854	15.6524	15.4442	21.133	34.3404	34.4232	24.9955	17.838	14.5978	3.79926	1.80673	5.87543	0.656627	2.62301	0.705027	10.5844	1.37252	13.8437	16.0931	13.9534	13.3183	31.8067	28.7474	51.1278	20.4804	23.1923	19.048	8.54722	7.65143	11.0087	13.674	0.161276	0.336312	0.727828	0.430087	0.621805	0.0274584	0.228935	0.458239	0.777346	0.494043	0.677064
Acot5	chr12:84069324-84076019	0.113573	0.226898	0.300252	1.24437	1.61911	2.0684	0.144484	0.193561	0.238681	0.0158326	0.045897	0.0502243	0.193843	0.229906	0.203238	0.219054	0.287639	0.214459	0.243113	0.4524	0.257999	0.851294	1.8334	0.68966	0.199135	0.108256	0.144048	0.0502085	0.0694172	0.0379744	0.220873	0.205289	0.124829	0.250101	0.137119	0.323134	0.383546	0.294815	0.293288	0.332647	0.343293	0.468447	0.954326	0.382012	0.41324	0.424892	0.434321	0.530493
Acoxl	chr2:127854627-128123892	0.0167015	0.00546056	0.0157031	0.0277099	0.0193022	0.0650955	0.0412175	0.0499757	0.0191137	0	0.00998588	0.00468934	0.00464954	0.00863356	0.00455747	0	0.00492549	0	0.00669843	0.00615925	0.0119592	0.0386329	0.062019	0.0615544	0.0591098	0.0755016	0.033473	0	0.00520231	0.00599663	0.00540144	0.0124661	0.0145326	0.0129675	0.0180599	0	0.0202071	0.342324	0.356925	0.276398	0.75339	0.18949	0.196581	0.432002	0.470365	0.363832	0.796803	0.259714
Acpl2	chr9:96823342-96889422	2.52789	2.7339	2.47745	2.10551	2.74706	1.95871	2.09805	2.38087	2.63819	1.52063	2.39928	2.06074	1.52199	1.3869	1.03059	1.00973	0.952237	1.0963	2.64232	2.21626	2.38336	1.8442	1.40862	1.8681	1.94388	1.68042	1.78095	1.4958	1.40436	1.81034	1.7143	1.70541	1.69647	1.37202	1.30703	1.68048	1.85001	0.321594	0.118653	0.030435	0.210106	0.0555472	0.0240343	0.410813	0.203892	0.0611786	0.286923	0.0940467
Acpt	chr7:44253086-44257204	0	0	0	0	0	0	0	0	0	0	0	0	0	0	0	0	0	0	0	0	0	0	0	0	0	0	0	0	0	0	0	0	0	0	0	0	0	#DIV/0!	#DIV/0!	#DIV/0!	#DIV/0!	#DIV/0!	#DIV/0!	NA	NA	NA	NA	NA
Acrv1	chr9:36693219-36698837	0	0	0	0	0	0.0136538	0	0	0	0	0	0	0	0	0	0	0	0	0	0	0.0348846	0	0.0180617	0.0163113	0	0	0.0162721	0	0	0	0	0	0	0	0	0	0.0027551	0.373901	0.399673	0.373901	#DIV/0!	#DIV/0!	#DIV/0!	0.441649	0.494857	0.446518	NA	NA
Acsbg1	chr9:54604996-54661885	0.0230077	0.0564141	0.043262	0.114517	0.0797788	0.0384316	0.0662473	0.0516345	0.0592437	0.0326001	0.03611	0.0048451	0.0288228	0.0178397	0.0188347	0.015391	0.0356208	0.00513273	0.0830394	0.0445398	0.0185318	0.0864695	0.134542	0.0809311	0.0407094	0.0779955	0.0806859	0.041493	0.128988	0.0743394	0.0167407	0.0965892	0.045041	0.0200941	0.0746232	0.0413768	0.0531795	0.730157	0.453394	0.613588	0.1053	0.260418	0.217391	0.775746	0.545011	0.675161	0.162121	0.340063
Acsbg2	chr17:56843103-56874447	0.00614818	0.00602917	0	0	0	0	0	0	0.0105539	0	0	0	0	0	0	0	0	0	0	0	0	0.00710738	0	0	0	0	0	0	0.00574374	0	0	0	0	0	0	0	0.000988399	0.116155	0.373901	0.373901	0.373901	#DIV/0!	#DIV/0!	0.176087	0.470365	0.446518	0.441396	NA
Acsm4	chr7:119690025-119714566	0	0	0	0	0	0.00632077	0	0	0	0	0	0	0	0	0	0	0	0	0	0	0	0.00873931	0.00841787	0	0	0	0	0	0	0	0	0	0	0	0	0	0.000652165	#DIV/0!	0.366829	#DIV/0!	#DIV/0!	#DIV/0!	#DIV/0!	NA	0.470365	NA	NA	NA
Actbl2	chr13:111255012-111257749	0	0	0	0	0.0050606	0	0	0	0	0	0	0	0	0	0	0	0	0	0	0	0.00626885	0.00675002	0	0.00586646	0	0	0	0	0	0	0	0.00653483	0	0	0	0	0.000846688	0.373901	0.40495	#DIV/0!	#DIV/0!	0.373901	#DIV/0!	0.441649	0.499988	NA	NA	0.437351
Actl11	chr9:107928468-107932461	0	0	0	0	0	0	0.00321739	0	0	0	0	0	0	0	0	0	0	0	0	0	0	0	0	0	0	0	0	0	0	0	0	0	0	0	0	0	8.93719e-05	#DIV/0!	#DIV/0!	0.373901	#DIV/0!	#DIV/0!	#DIV/0!	NA	NA	0.446518	NA	NA
Actl6b	chr5:137553554-137569573	0.0109255	0.0106954	0.0307573	0	0	0.00912238	0.00899986	0.0098085	0	0	0	0	0	0	0	0	0	0	0	0	0	0.0125801	0.0121177	0	0	0.0147518	0.0109086	0.0130964	0	0	0	0.0121979	0	0	0	0	0.00433226	0.0584455	0.367871	0.695244	0.373901	0.373901	#DIV/0!	0.0996766	0.470365	0.748202	0.441396	0.437351
Actl7b	chr4:56740004-56741425	0	0	0	0.00999117	0	0.0100582	0	0	0	0	0	0	0	0	0	0	0	0	0	0	0.0257666	0.0138586	0.0133493	0	0.014151	0	0	0	0	0	0.0116521	0	0	0	0.0129405	0	0.00310465	0.373901	0.69373	0.373901	#DIV/0!	0.373901	0.373901	0.441649	0.760705	0.446518	NA	0.437351
Actn1	chr12:80167541-80260371	19.172	12.5979	13.714	17.7416	18.4544	11.7059	23.335	16.278	19.2111	9.95943	10.0877	8.97881	5.55053	6.49097	3.77725	5.28271	3.54921	4.55022	19.0596	17.0742	19.7114	19.035	16.9013	19.9203	20.2839	21.5547	19.521	10.9617	9.77967	8.996	8.20751	8.64109	6.66248	4.01653	4.59871	5.28322	12.5179	0.188368	0.316937	0.711912	0.741292	0.0618173	0.795602	0.260516	0.438753	0.763585	0.7862	0.102619
Actrt1	chrX:46329006-46330345	0	0	0	0	0	0	0	0	0	0	0	0	0	0	0	0	0	0	0	0	0	0	0	0	0	0	0	0	0	0	0	0	0	0	0	0	0	#DIV/0!	#DIV/0!	#DIV/0!	#DIV/0!	#DIV/0!	#DIV/0!	NA	NA	NA	NA	NA
Actrt2	chr4:154666427-154667867	0	0	0	0	0	0	0	0	0	0	0	0	0	0	0	0	0	0	0	0	0	0	0	0	0	0	0	0	0	0	0	0	0	0	0	0	0	#DIV/0!	#DIV/0!	#DIV/0!	#DIV/0!	#DIV/0!	#DIV/0!	NA	NA	NA	NA	NA
Actrt3	chr3:30597072-30599870	0	0	0	0	0	0.0145722	0	0	0	0.00706554	0	0	0.00728577	0	0.00714107	0.0233382	0	0.0155641	0	0	0.00935175	0	0	0	0	0	0.00872482	0	0	0	0	0	0	0	0	0.0104395	0.00287453	0.373901	0.373901	0.373901	0.373901	0.116157	0.284998	0.441649	0.470365	0.446518	0.441396	0.174288
Adad1	chr3:37063655-37111512	0.00833489	0.0163341	0.0234864	0.0138271	0.0144692	0	0.00686137	0	0.00715298	0	0	0.00702338	0	0	0	0	0.00736802	0	0.0300342	0.0276097	0.0268071	0.0192356	0.00926409	0.033443	0.0098148	0.0225559	0	0.010006	0	0.0179255	0.0161521	0	0	0	0.00898722	0	0.00935257	0.0541422	0.255358	0.427461	0.287847	0.373901	0.895924	0.0937204	0.370906	0.498229	0.374973	0.437351
Adad2	chr8:119612746-119616926	0	0	0	0	0	0	0	0	0	0	0	0	0.00713547	0	0	0	0.00755341	0	0	0	0	0	0	0	0	0	0	0.0102572	0.00797438	0	0	0	0	0.00993095	0	0.0102253	0.00147435	#DIV/0!	#DIV/0!	#DIV/0!	0.122315	0.373901	0.373706	NA	NA	NA	0.182487	0.437351
Adam18	chr8:24602245-24674755	0	0	0	0	0	0	0	0	0	0	0	0	0	0	0	0	0	0	0	0	0	0	0	0.00687448	0	0	0	0	0	0	0	0	0	0	0	0	0.000190958	#DIV/0!	0.373901	#DIV/0!	#DIV/0!	#DIV/0!	#DIV/0!	NA	0.470365	NA	NA	NA
Adam2	chr14:66027328-66077733	0.00629622	0	0	0.0313378	0.0163785	0.00525839	0	0	0	0.00509798	0	0	0	0	0	0	0	0	0	0	0	0.0436657	0.140198	0.0189758	0.00742424	0.00853377	0.0189189	0	0	0	0	0	0.0164303	0	0.00680323	0	0.00903663	0.373901	0.256299	0.0336696	0.373901	0.373901	0.373901	0.441649	0.372075	0.0662621	0.441396	0.437351
Adam20	chr8:40793272-40797303	0	0	0	0	0	0	0	0	0	0	0	0	0	0	0	0	0	0	0	0	0	0	0	0	0.00730743	0	0.00206903	0	0	0	0	0	0	0	0	0	0.000260457	#DIV/0!	#DIV/0!	0.22401	#DIV/0!	#DIV/0!	#DIV/0!	NA	NA	0.305874	NA	NA
Adam21	chr12:81558583-81568474	0.0163953	0	0.0154158	0.00906732	0.00473684	0.00456446	0	0.00490593	0.00469085	0	0.00490144	0.0138099	0.00456432	0	0	0.00487468	0	0.00975401	0.0131521	0.0120935	0.0117407	0	0.0182661	0.0219747	0.0128956	0.0296494	0.0109539	0.0328586	0.0102143	0.0117741	0.0106053	0.0122382	0	0.00636533	0.0177307	0.0131071	0.00953612	0.762258	0.353342	0.0759272	0.222443	0.213885	0.157818	0.804812	0.470365	0.126538	0.300335	0.287914
Adam24	chr8:40675093-40682199	0	0	0	0	0	0	0	0	0	0	0	0	0	0	0	0	0	0	0	0	0	0	0	0	0	0.00752498	0	0	0	0	0	0	0	0	0	0	0.000209027	#DIV/0!	#DIV/0!	0.373901	#DIV/0!	#DIV/0!	#DIV/0!	NA	NA	0.446518	NA	NA
Adam25	chr8:40752207-40756176	0	0	0	0	0	0	0	0	0	0	0	0	0	0	0	0	0	0	0	0	0	0.00706966	0	0	0	0	0.00204198	0	0	0	0	0	0	0	0	0	0.000253101	#DIV/0!	0.373901	0.373901	#DIV/0!	#DIV/0!	#DIV/0!	NA	0.470365	0.446518	NA	NA
Adam26a	chr8:43568275-43576707	0	0	0	0	0	0	0	0	0	0	0	0	0	0	0	0	0	0	0	0	0	0	0	0	0	0	0	0	0	0	0	0	0	0	0	0	0	#DIV/0!	#DIV/0!	#DIV/0!	#DIV/0!	#DIV/0!	#DIV/0!	NA	NA	NA	NA	NA
Adam26b	chr8:43519863-43528137	0	0	0	0	0	0	0	0	0	0	0	0	0	0	0	0	0	0	0	0	0	0	0	0	0	0	0	0	0	0	0	0	0	0	0	0	0	#DIV/0!	#DIV/0!	#DIV/0!	#DIV/0!	#DIV/0!	#DIV/0!	NA	NA	NA	NA	NA
Adam28	chr14:68606026-68655842	0	0	0	0	0.0052651	0	0	0	0	0	0	0	0	0	0	0	0	0	0	0	0	0	0	0	0.00716169	0.00823225	0	0	0.00567339	0	0	0	0	0.00305544	0	0	0.00081633	#DIV/0!	0.373901	0.118037	0.373901	#DIV/0!	0.373901	NA	0.470365	0.182191	0.441396	NA
Adam29	chr8:55870911-55906964	0	0	0	0	0	0	0	0	0	0	0	0	0	0	0	0	0	0	0	0	0	0	0	0	0	0	0	0	0	0	0	0	0	0	0	0	0	#DIV/0!	#DIV/0!	#DIV/0!	#DIV/0!	#DIV/0!	#DIV/0!	NA	NA	NA	NA	NA
Adam30	chr3:98160811-98163173	0	0	0	0	0	0	0.00563072	0	0	0	0	0	0	0	0	0	0	0	0	0	0	0	0	0	0	0	0	0.00822154	0	0	0	0	0	0	0	0	0.000384785	#DIV/0!	#DIV/0!	0.373901	0.373901	#DIV/0!	#DIV/0!	NA	NA	0.446518	0.441396	NA
Adam32	chr8:24836142-24948804	0.0724411	0.135598	0.105223	0.152962	0.114224	0.153998	0.130053	0.0591186	0.186524	0.015997	0.00590575	0	0.0164993	0.0255278	0.00539074	0	0.0058247	0.00587578	0.0633501	0.145614	0.113097	0.251137	0.120949	0.297653	0.100931	0.178476	0.230818	0.0237418	0.0369067	0.0212675	0.0191592	0.0589543	0.0601404	0.0536496	0.0142275	0.0394553	0.0839081	0.927012	0.202942	0.443116	0.0411467	0.108002	0.0526317	0.943039	0.31058	0.513841	0.0734069	0.164073
Adam34	chr8:43650308-43665560	0	0	0	0	0	0	0	0	0	0	0	0	0	0	0	0	0	0	0	0	0	0	0	0	0	0	0	0	0	0	0	0	0	0	0	0	0	#DIV/0!	#DIV/0!	#DIV/0!	#DIV/0!	#DIV/0!	#DIV/0!	NA	NA	NA	NA	NA
Adam39	chr8:40823008-40826861	0	0	0	0	0	0	0	0	0	0	0	0	0	0	0	0	0	0	0	0	0	0	0	0.00663202	0	0	0.00220409	0	0	0	0	0	0	0	0	0	0.000245447	#DIV/0!	0.373901	0.373901	#DIV/0!	#DIV/0!	#DIV/0!	NA	0.470365	0.446518	NA	NA
Adam5	chr8:24727092-24824369	0.0934954	0.08557	0.0527304	0.0206815	0.0756632	0.0104105	0.0564112	0.0167853	0.0427974	0.00504612	0.0111788	0.00524998	0.0104102	0.00483189	0.00510231	0.00555836	0	0	0.044978	0.0688741	0.0429612	0.0144089	0.0208187	0.0250477	0.0587992	0.0232469	0.0312155	0	0.0174675	0.0134213	0.00604474	0.0139512	0.00745803	0	0	0	0.0247393	0.170971	0.491692	0.956926	0.608166	0.478812	0.373901	0.24024	0.581909	0.965759	0.664599	0.540928
Adam6a	chr12:113543907-113546414	0	0	0	0	0	0	0	0	0	0	0	0	0	0	0	0	0	0	0	0	0.0034434	0	0.00238065	0	0.00252142	0	0	0	0.00199757	0	0	0	0	0	0	0	0.000287307	0.373901	0.373901	0.373901	0.373901	#DIV/0!	#DIV/0!	0.441649	0.470365	0.446518	0.441396	NA
Adamts17	chr7:66839734-67152625	0.114743	0.0801207	0.091202	0.0825049	0.225098	0.0383392	0.157199	0.155642	0.157604	0.0887612	0.0823484	0.0665533	0.0170394	0.0276942	0.0146151	0.00910088	0	0.00682974	0.110654	0.033925	0.0878178	0.0679991	0.130991	0.113024	0.165781	0.128269	0.135704	0.079855	0.0906678	0.123822	0.0668935	0.0514685	0.0299943	0.00892814	0.00276583	0.0183831	0.0795094	0.512716	0.85824	0.30296	0.270313	0.0603004	0.424011	0.576733	0.892578	0.392336	0.355452	0.100512
Adamts18	chr8:113698136-113848839	0.0191441	0.00939692	0.0180153	0.00529426	0.0220989	0	0.00262319	0.00286413	0	0	0	0.00268669	0	0	0	0	0	0	0.0153788	0.010608	0.0137302	0.0184878	0.0106843	0.0160639	0.00754028	0.00433571	0	0	0	0.00344182	0.00309926	0.00715358	0	0.00372231	0	0	0.00545471	0.537111	0.446337	0.419613	0.871093	0.174272	0.373901	0.599069	0.538289	0.491394	0.895286	0.241765
Adamts8	chr9:30942562-30962858	0.0648355	0.097555	0.0650533	0.0896464	0.138537	0.0577642	0.22394	0.190122	0.126148	0.0244961	0.0232618	0.0182009	0.0180509	0.0100568	0.0176939	0.0269918	0.0191281	0.00771598	0.0572517	0.0717944	0.0650504	0.0800687	0.0819421	0.0826243	0.13269	0.16137	0.169069	0.0208042	0.1172	0.0232967	0.0251773	0.0290551	0.0225793	0.00503847	0	0.0103746	0.0659607	0.394197	0.589369	0.450215	0.373933	0.0324375	0.113771	0.461799	0.669909	0.520729	0.441396	0.0601862
Adarb2	chr13:8202908-8760308	0.0113079	0.00277561	0.00266063	0.00469081	0	0	0.00697183	0.00253762	0.0121341	0	0	0	0	0	0	0.00252241	0	0.00504778	0.00681441	0.0125349	0.012168	0	0	0	0.0100235	0.00384262	0.0113528	0	0	0	0	0	0	0.00329884	0	0.0101885	0.00335756	0.222027	0.373901	0.757962	#DIV/0!	#DIV/0!	0.586202	0.299303	0.470365	0.803204	NA	NA
Adat2	chr10:13552906-13563376	2.2338	1.76191	1.72578	1.95804	1.98303	1.47463	1.47011	1.53474	1.61982	1.17386	1.13059	1.10883	1.01115	0.907037	0.848867	0.875098	1.11938	1.13397	1.50716	1.78708	1.96553	1.88061	2.28397	1.48707	1.31761	1.08989	1.42117	1.66183	1.00295	1.13411	1.09505	1.54022	1.00726	0.975858	1.00762	1.06834	1.39733	0.506412	0.795112	0.068262	0.559646	0.164376	0.786599	0.570799	0.843497	0.116016	0.619496	0.230532
Adck1	chr12:88360800-88461718	3.64249	4.17515	4.13874	5.3317	5.17699	5.3826	5.09511	6.81334	5.67456	5.30489	4.97577	5.00819	5.628	5.18862	5.84123	4.47747	6.48725	5.24746	3.48408	3.0818	3.55856	5.03971	5.53898	4.21095	4.5364	4.34821	4.46218	5.69696	5.09884	6.22295	5.69343	5.90623	5.8092	6.36464	6.13991	6.4597	5.14562	0.0545282	0.402112	0.0497385	0.166284	0.282435	0.196812	0.0942576	0.49693	0.0900184	0.235441	0.364775
Adck3	chr1:180165237-180196020	8.84484	11.4944	11.388	13.766	15.2268	12.9179	25.38	50.1116	26.4254	125.35	126.825	103.461	137.253	166.38	209.644	132.299	172.945	143.838	12.5703	8.86297	9.4614	11.4187	13.5924	10.1039	21.4481	29.5286	18.3014	118.171	105.119	90.4987	139.143	143.241	153.578	144.212	137.176	161.583	78.3767	0.856454	0.137005	0.281159	0.273458	0.29611	0.89213	0.886321	0.228245	0.369004	0.358939	0.380354
Adcy8	chr15:64699034-64922296	0.0122791	0.00301373	0.00866668	0	0.00265752	0	0	0	0.00263521	0	0.00275375	0.00516966	0	0	0	0.0191728	0	0.00822164	0.00369928	0.0102069	0.00330273	0.00355779	0.0171341	0	0	0	0.00308144	0	0.00287184	0.00662325	0.00298197	0.00344146	0	0	0	0.00368725	0.00347661	0.55573	0.319664	0.917666	0.839885	0.118148	0.237061	0.616638	0.441844	0.934397	0.870157	0.175652
Adcyap1	chr17:93199421-93205489	0	0	0	0	0	0	0	0	0	0	0	0	0	0	0	0	0	0	0	0	0	0	0	0	0	0	0	0	0	0	0	0	0	0	0	0	0	#DIV/0!	#DIV/0!	#DIV/0!	#DIV/0!	#DIV/0!	#DIV/0!	NA	NA	NA	NA	NA
Adcyap1r1	chr6:55451979-55501455	0.0174588	0.0244918	0.0281729	0.0351799	0.159662	0.0291692	0.0779119	0.0268686	0.0364011	0.222475	0.114121	0.119707	0.315261	0.295957	0.205286	0.190959	0.559882	0.420126	0.0330743	0.0331863	0.0483245	0.0289229	0.0796717	0.0301552	0.0501263	0.0644352	0.0300562	0.0991524	0.186731	0.113055	0.159964	0.176545	0.0978061	0.16595	0.144109	0.14387	0.126784	0.0677487	0.567687	0.953784	0.68947	0.0373478	0.0908657	0.112462	0.650457	0.963453	0.739031	0.0674353
Adh6a	chr3:138313285-138331134	0	0.0251992	0	0.0106815	0.0112051	0	0.010615	0.0115634	0	0	0	0	0.0215048	0.0199495	0	0.0688651	0.0341101	0.0459179	0.0308544	0	0	0	0	0	0	0	0	0	0.047984	0.0138118	0.0124527	0.0287303	0.0167545	0.0149226	0.0138234	0.0768319	0.0143271	0.893976	0.116344	0.116843	0.222139	0.551666	0.567237	0.91698	0.202029	0.181274	0.300335	0.611727
Adig	chr2:158502611-158508198	0.0332549	0.0322921	0	0	0	0	0	0	0	0	0.0297514	0.0562405	0	0	0	0.0886727	0	0	0	0.0360824	0	0.0375974	0	0.0327561	0.0385201	0	0	0	0.0613817	0.0352258	0	0	0	0	0	0	0.0133826	0.578197	0.117997	0.373901	0.890309	#DIV/0!	0.373901	0.637621	0.203054	0.446518	0.910666	NA
Adipoq	chr16:23146535-23157968	0.0284384	0	0.0133274	0.0117917	0.0495148	0.023741	0.105506	0	0.0243981	0.0115174	0.050971	0.107925	0	0	0	0.950167	0	0	0	0	0	0.0326564	0.0471852	0.042605	0.033357	0.0382944	0.0283314	0	0.14559	0.0304715	0	0.0316957	0.0184854	0	0.03048	0.0338975	0.0525096	0.165373	0.354971	0.770985	0.973073	0.142917	0.40423	0.233697	0.470365	0.814353	0.97861	0.205113
Adm2	chr15:89322971-89324730	1.57492	1.62269	2.34947	0.487914	1.17703	0.751182	0.671143	0.714799	1.64785	0.0280408	0	0.0292038	0.0144445	0	0.0283105	0.077069	0	0	1.81925	2.81039	2.50829	0.396466	0.305528	0.620869	0.992673	0.627644	1.17	0.124018	0.160871	0.0185094	0.0667896	0.038516	0.0449352	0.019989	0	0	0.636078	0.241239	0.175358	0.830993	0.133748	0.0388681	0.51306	0.320959	0.276042	0.864448	0.196642	0.0697722
Adora2b	chr11:62248983-62266452	0.10773	0.246251	0.177039	0.134035	0.226053	0.149933	0.0813074	0.177308	0.14638	0.00726991	0	0.0151311	0.0374816	0.00695717	0.00734739	0.00800405	0.00793454	0.0240201	0.226359	0.227891	0.173169	0.155307	0.219408	0.16202	0.158505	0.121411	0.0807799	0.0215469	0.0335049	0.0193	0.017392	0.0300999	0.0116992	0.0208604	0	0	0.0899843	0.504297	0.811348	0.703563	0.0493107	0.840284	0.508264	0.568924	0.856846	0.755849	0.0855862	0.870315
Adprhl2	chr4:126316350-126321703	10.5346	16.1186	15.5396	16.153	19.389	21.8639	17.7002	26.8934	17.4511	7.28864	11.044	8.59043	5.95245	9.11905	10.8643	5.19312	7.6338	6.78706	13.3366	11.7912	13.6703	16.94	19.6284	17.3683	15.2963	16.4364	15.5653	8.65168	9.10958	8.59232	7.32661	7.44107	7.41773	7.70108	6.93178	6.6234	12.3318	0.576744	0.566185	0.190915	0.872852	0.433711	0.523468	0.636168	0.649323	0.268653	0.896083	0.496607
Adra2c	chr5:35278565-35281763	0	0	0	0	0.0085694	0.00412995	0	0	0	0.00400343	0	0	0	0	0	0.00441082	0	0.00441302	0	0	0	0	0	0.0049725	0	0.00670946	0	0	0.0138659	0	0.00479897	0	0	0.0115228	0.00535035	0.0118633	0.00235028	#DIV/0!	0.435914	0.373901	0.531908	0.373901	0.0616265	NA	0.528507	0.446518	0.593592	0.437351
AF067063	chr13:119827960-119830217	0	0	0	0	0	0	0	0	0	0	0	0	0	0	0	0	0	0	0	0	0	0	0	0	0	0	0	0	0	0	0	0	0	0	0	0	0	#DIV/0!	#DIV/0!	#DIV/0!	#DIV/0!	#DIV/0!	#DIV/0!	NA	NA	NA	NA	NA
AF357355	chr12:109654626-109654697	0	0	0	0	0	0	0	0	0	0	0	0	0	0	0	0	0	0	0	0	0	0	0	0	0	0	0	0	0	0	0	0	0	0	0	0	0	#DIV/0!	#DIV/0!	#DIV/0!	#DIV/0!	#DIV/0!	#DIV/0!	NA	NA	NA	NA	NA
AF357359	chr12:109650708-109650738	0	0	0	0	0	0	0	0	0	0	0	0	0	0	0	0	0	0	0	0	0	0	0	0	0	0	0	0	0	0	0	0	0	0	0	0	0	#DIV/0!	#DIV/0!	#DIV/0!	#DIV/0!	#DIV/0!	#DIV/0!	NA	NA	NA	NA	NA
AF357399	chr7:28351539-28351633	0	0	0	0	0	0	0	0	0	0	0	0	0	0	0	0	0	0	0	0	0	0	0	0	0	0	0	0	0	0	0	0	0	0	0	0	0	#DIV/0!	#DIV/0!	#DIV/0!	#DIV/0!	#DIV/0!	#DIV/0!	NA	NA	NA	NA	NA
AF357425	chr12:109636011-109636080	0	0	0	0	0	0	0	0	0	0	0	0	0	0	0	0	0	0	0	0	0	0	0	0	0	0	0	0	0	0	0	0	0	0	0	0	0	#DIV/0!	#DIV/0!	#DIV/0!	#DIV/0!	#DIV/0!	#DIV/0!	NA	NA	NA	NA	NA
AF357426	chr12:109642837-109642904	0	0	0	0	0	0	0	0	0	0	0	0	0	0	0	0	0	0	0	0	0	0	0	0	0	0	0	0	0	0	0	0	0	0	0	0	0	#DIV/0!	#DIV/0!	#DIV/0!	#DIV/0!	#DIV/0!	#DIV/0!	NA	NA	NA	NA	NA
AF366264	chr8:13835230-13838089	0	0	0	0	0	0	0	0	0	0	0	0	0	0	0	0	0	0	0	0	0	0	0	0	0	0	0	0	0	0	0	0	0	0	0	0.00668044	0.000185568	#DIV/0!	#DIV/0!	#DIV/0!	#DIV/0!	#DIV/0!	0.373901	NA	NA	NA	NA	NA
Agbl1	chr7:76229886-77124698	0	0	0.00440098	0.00388188	0	0	0	0	0	0	0	0	0	0	0	0	0	0	0	0	0.00502891	0.0324954	0.00521658	0.0141194	0.00552355	0.0127013	0	0	0	0	0	0	0	0	0	0	0.00231578	0.929657	0.120896	0.173839	#DIV/0!	#DIV/0!	#DIV/0!	0.944716	0.207008	0.24891	NA	NA
Agbl4	chr4:110397790-111657510	0	0	0.00866766	0	0	0	0	0	0	0	0	0	0	0	0	0	0	0	0	0	0	0	0	0.00925353	0.0217299	0	0	0	0	0	0	0	0.0120281	0	0	0	0.00143553	0.373901	0.373901	0.373901	#DIV/0!	0.373901	#DIV/0!	0.441649	0.470365	0.446518	NA	0.437351
Agmat	chr4:141746674-141759263	12.7278	18.4319	19.0951	61.2039	67.1067	66.9568	85.5112	135.865	85.42	86.1694	111.765	94.6147	76.2782	98.4836	129.629	60.9879	83.5266	66.4766	14.6586	15.2662	15.1577	65.7997	45.7205	60.4717	80.9552	78.8094	81.3984	76.0961	78.0406	78.8489	70.4989	77.2332	79.8025	77.1044	73.7275	76.0159	69.6071	0.443474	0.286365	0.263207	0.0587149	0.178492	0.48389	0.509887	0.405659	0.349155	0.0989218	0.246024
Agr2	chr12:35992924-36004081	0.0776022	0.226671	1.15888	0.0214414	0.0906075	0.064745	0.149726	0.418114	0.0221785	0	0.0694723	0.371463	0	0	0	0.736414	0	0	0	0	0	0	0.141715	0.102465	0	0	0	0	0.790414	0	0	0.0859665	0	0	0	0	0.125774	0.222879	0.656428	0.167165	0.705673	0.373901	0.373901	0.300326	0.729051	0.240857	0.753732	0.437351
Agr3	chr12:35925620-35949730	0	0	0	0	0	0	0	0	0	0	0	0	0	0	0	0	0	0	0	0	0	0	0	0	0	0	0	0	0	0	0	0	0	0	0	0	0	#DIV/0!	#DIV/0!	#DIV/0!	#DIV/0!	#DIV/0!	#DIV/0!	NA	NA	NA	NA	NA
Agtr1b	chr3:20314472-20367177	0	0	0	0	0.00658727	0	0.00624856	0	0	0	0	0	0	0	0	0	0	0	0.00912317	0	0.00814324	0	0.00844343	0	0	0	0	0	0	0	0	0	0	0	0	0	0.00107071	0.117396	0.870812	0.373901	#DIV/0!	#DIV/0!	#DIV/0!	0.176139	0.901997	0.446518	NA	NA
Agxt	chr1:93135275-93145421	9.53611	11.6324	13.0634	274.173	220.448	322.271	234.96	296.599	273.397	277.861	342.091	314.18	130.938	154.327	192.675	75.994	178.916	98.6354	9.52398	12.1099	8.85228	242.422	201.161	176.285	261.075	223.637	261.685	231.149	266.174	262.075	148.262	161.169	167.839	104.2	101.61	104.228	176.81	0.430869	0.135235	0.423913	0.0545204	0.991133	0.666601	0.498237	0.22589	0.495371	0.0930234	0.992433
Ahi1	chr10:20952546-21080429	3.25091	2.25002	2.26616	0.920399	0.959376	1.15615	0.663701	0.420968	0.723718	0.134248	0.12033	0.120176	0.069353	0.196685	0.148886	0.148745	0.118423	0.148371	1.9644	2.13795	2.30235	1.13647	1.24273	1.02415	0.589138	0.455639	0.609007	0.161826	0.131445	0.205461	0.133383	0.168253	0.0917992	0.160203	0.0830803	0.103557	0.736596	0.258491	0.273058	0.647226	0.133272	0.87639	0.414186	0.340862	0.391271	0.705783	0.195748	0.899415
AI414108	chr9:27352684-27357543	0.00318796	0.0187778	0.00599998	0.00264487	0.03036	0	0.0393141	0.00286168	0	0.00258088	0.00857924	0.013422	0.00266286	0	0	0	0.00282256	0	0.0230486	0.0176649	0.0137185	0.018472	0.0249089	0.0481506	0.0339023	0.0259921	0.00959948	0.0115157	0.0626272	0.0309499	0.00619322	0.0107212	0.00416552	0	0.00691146	0.0114867	0.0137012	0.184402	0.214855	0.565054	0.152665	0.0450014	0.208798	0.255504	0.324627	0.630243	0.219655	0.0788903
AI427809	chr4:53261355-53270232	0.225678	0.0947795	0.0605689	0.173825	0.0979287	0.0898634	0.192401	0.137475	0.242099	0.0978976	0.065043	0.0339559	0.02019	0.031234	0.0263862	0.0503063	0.0339782	0.0431353	0.265703	0.231436	0.224706	0.260473	0.152328	0.226423	0.24681	0.338422	0.26191	0.0870953	0.0451379	0.130026	0.0859157	0.0901215	0.0420293	0.0749604	0.0260781	0.115773	0.128391	0.0937579	0.0904176	0.091271	0.51683	0.040875	0.321411	0.147827	0.166239	0.147707	0.579085	0.0727818
AI429214	chr8:36993574-36995533	0.22669	0.32084	0.339097	0.543206	0.495572	0.280449	0.44235	0.384401	0.30983	0.210762	0.195729	0.113198	0.273426	0.227749	0.144306	0.179666	0.192968	0.194707	0.453796	0.315188	0.198017	0.387509	0.503899	0.378972	0.642608	0.488479	0.41987	0.231815	0.258577	0.198617	0.317263	0.337903	0.240772	0.224447	0.325889	0.281337	0.313331	0.759463	0.865691	0.144157	0.181502	0.156817	0.0414341	0.802002	0.898778	0.213112	0.253727	0.221755
AI467606	chr7:127091435-127094049	4.26284	6.04316	5.85477	3.62142	4.61828	3.89467	2.39151	3.04762	2.93549	0.313181	0.138706	0.21727	0.200945	0.279751	0.112545	0.061303	0.174728	0.183973	4.36599	4.38982	4.40351	3.0142	3.25673	2.91337	2.06421	2.22069	1.88226	0.237269	0.43309	0.267971	0.216489	0.240177	0.134423	0.149818	0.203821	0.154259	1.9139	0.151179	0.0352518	0.030772	0.319546	0.990718	0.53369	0.217103	0.0803703	0.0618256	0.409808	0.99239
AI593442	chr9:52673041-52679429	0	0	0.00258187	0	0.00949767	0	0.0202953	0.0123121	0.0117745	0.00222077	0.00492174	0.00230974	0	0	0	0	0	0	0.00661282	0.00608209	0.00295202	0.00318016	0.00918926	0	0.00324235	0.011187	0.00550848	0	0.0051334	0	0	0	0	0	0	0	0.00330559	0.0382039	0.829183	0.0881394	0.496507	#DIV/0!	#DIV/0!	0.0703168	0.870746	0.143439	0.559817	NA
AI606473	chr3:154330820-154334687	0	0.00737734	0	0	0.0065305	0.00628567	0	0.0135137	0	0	0	0.00634167	0	0	0	0	0	0	0.00904522	0	0	0	0	0	0	0	0	0	0	0.00809769	0	0	0	0	0	0	0.00158866	0.893284	0.116262	0.373901	0.872725	#DIV/0!	#DIV/0!	0.916478	0.202029	0.446518	0.896083	NA
AI646519	chr2:147361542-147362793	0	0	0	0	0	0	0	0	0	0	0	0	0	0	0	0	0	0	0	0	0	0	0	0	0	0	0	0	0	0	0	0	0	0	0	0	0	#DIV/0!	#DIV/0!	#DIV/0!	#DIV/0!	#DIV/0!	#DIV/0!	NA	NA	NA	NA	NA
AI747448	chr3:144910920-144932529	0.010596	0.0571679	0	0.00879019	0	0.0176998	0.0174321	0.00951189	0.00454749	0	0	0	0	0.00410828	0	0.0236288	0	0	0.0446296	0.058626	0.0284577	0.257414	0.110197	0.00532639	0.0500109	0	0	0	0.0396113	0.00570766	0	0	0	0	0	0	0.0209295	0.337992	0.190227	0.736171	0.288821	0.373901	0.373901	0.427489	0.294581	0.78432	0.376086	0.437351
AI836003	chr15:98167805-98170134	0	0.00681133	0.0261169	0.0115267	0.0241058	0	0.011435	0.00623709	0.00596303	0.00562573	0.00623041	0.00585341	0	0	0	0	0	0	0	0	0	0	0	0	0.016378	0.00941185	0	0.016695	0.0129768	0	0	0	0	0	0	0	0.00459353	0.233188	0.163146	0.894158	0.475041	#DIV/0!	#DIV/0!	0.311801	0.261356	0.916225	0.538669	NA
AI847159	chr2:129178147-129180673	0.0181278	0	0.0509005	0.0300613	0.0158124	0.0302608	0	0.0325528	0.0466472	0	0.0324796	0	0	0.0140266	0	0	0	0	0.021643	0.0198784	0.0386152	0.0414992	0.0399759	0.0361071	0.0424161	0.0973296	0.036024	0.0432797	0.0505318	0.0193778	0.0174826	0.0201628	0.0235245	0	0	0	0.0227421	0.828846	0.0519925	0.248642	0.133997	0.0345735	#DIV/0!	0.863002	0.107856	0.33366	0.196642	0.0634138
AI848285	chr15:82206951-82212815	0.165585	0.17121	0.233223	0.114453	0.215683	0.130588	0.15149	0.495507	0.157886	0.0297979	0.0742288	0.0232578	0.0460877	0.021386	0.0752866	0.0164029	0.00812989	0.0410204	0.110436	0.0710593	0.137992	0.0742524	0.0306524	0.175214	0.108263	0.0497542	0.119545	0.0551902	0.0257465	0.0494345	0.00890977	0.0411193	0.0119868	0	0.00991033	0	0.0902969	0.0454767	0.320195	0.203211	0.958027	0.222543	0.149549	0.0813042	0.44208	0.282626	0.966199	0.297501
AI854517	chr7:79500025-79534403	0	0	0	0	0	0.0037478	0.00356391	0.00376115	0	0	0	0	0	0	0	0	0	0	0	0	0	0	0	0	0	0	0	0	0	0	0	0	0.0117236	0	0	0	0.000633235	#DIV/0!	0.373901	0.116405	#DIV/0!	0.373901	#DIV/0!	NA	0.470365	0.180893	NA	0.437351
Aicda	chr6:122553808-122564180	0.00673433	0.00660257	0.00632911	0.0167589	0.0116813	0	0.00554152	0.00604544	0	0	0	0	0	0	0	0	0	0	0.00809692	0.0372219	0.0216826	0.0700307	0.00749495	0.0473425	0.0238156	0.00912428	0.00674311	0	0	0.0144974	0	0.00753519	0	0.00783655	0.00727335	0	0.00912189	0.134041	0.164903	0.174458	0.373901	0.373901	0.116669	0.196679	0.263628	0.249433	0.441396	0.437351
Aim1	chr10:43950306-44004846	1.06236	0.698265	0.606285	3.10932	2.3419	1.84977	4.31326	3.04119	3.74892	4.3284	2.58191	2.45593	2.86198	3.51601	2.36759	1.85677	1.62599	1.7794	1.06358	1.13485	1.26357	2.97731	2.9195	3.33332	3.46166	3.95364	3.1317	3.19441	2.44576	2.14337	3.79342	3.99441	3.64116	1.99348	1.85185	2.75824	2.5889	0.0730262	0.173358	0.694211	0.481303	0.0619403	0.197426	0.119642	0.273353	0.747471	0.544557	0.102732
Aire	chr10:78030021-78043610	0	0	0	0	0.00878743	0.00838778	0	0	0	0	0	0	0	0	0	0	0	0	0.0121356	0	0.0180375	0	0	0.0202855	0.0118976	0	0.010105	0	0	0	0	0	0.0131751	0.0117423	0	0	0.00318205	0.131107	0.894554	0.11875	#DIV/0!	0.373901	0.373901	0.193291	0.921119	0.182838	NA	0.437351
Ak5	chr3:152462814-152668140	0.0867959	0.0651134	0.0720188	0.063533	0.137159	0.0597005	0.0461953	0.0274994	0.0262944	0.0413375	0.0183168	0.0301022	0.0255852	0.0158369	0.0292586	0.0318799	0.0135534	0.0136695	0.0430142	0.056505	0.0877692	0.0531657	0.0682791	0.0770057	0.0662766	0.062342	0.0460617	0.0245631	0.0334042	0.0110021	0.0148643	0.0057177	0.019996	0.0118964	0.0165706	0.00612402	0.0419002	0.453268	0.473937	0.0494507	0.497915	0.157881	0.295678	0.519586	0.565227	0.0897459	0.560744	0.222824
Akap14	chrX:37150697-37168842	0	0	0	0.0076871	0	0.0309558	0.00763115	0.00832009	0	0	0	0	0	0	0.0151696	0	0	0.00826519	0	0.0409063	0.0496483	0.010686	0.0102931	0.00929016	0	0	0.00926394	0.01112	0.00864593	0	0.0179519	0	0	0	0.00998358	0.022169	0.00772186	0.11981	0.779375	0.613837	0.122311	0.911473	0.31746	0.179426	0.830465	0.675021	0.182487	0.927474
Akap3	chr6:126853097-126874308	0.00501967	0.0147736	0	0	0.0043498	0	0.00825753	0.00450605	0.00861725	0	0	0	0.00419242	0	0	0.00895525	0	0	0.00604173	0.0111114	0.010787	0.00580824	0	0.0100952	0	0.00681073	0.0100641	0.00603766	0.00469186	0	0	0.00562167	0.00655336	0.00584838	0.010862	0.00602125	0.00458406	0.589514	0.303527	0.667377	0.122337	0.343455	0.249034	0.647792	0.424746	0.723818	0.182487	0.430241
Akap4	chrX:7067518-7078606	0	0	0	0	0	0	0	0	0	0	0	0	0	0	0	0	0	0	0	0	0	0	0	0	0	0	0	0	0	0	0	0	0	0	0	0	0	#DIV/0!	#DIV/0!	#DIV/0!	#DIV/0!	#DIV/0!	#DIV/0!	NA	NA	NA	NA	NA
Akp3	chr1:87125007-87127912	0	0	0	0	0	0	0	0	0	0	0	0	0	0	0	1.50965	0	0	0	0	0	0	0	0	0	0	0	0	3.20513	0.032104	0	0	0	0	0	0	0.131858	#DIV/0!	#DIV/0!	#DIV/0!	0.367483	#DIV/0!	0.373901	NA	NA	NA	0.441396	NA
Akr1b10	chr6:34384246-34396949	3.64499	3.33575	3.57505	2.44607	2.72285	2.24203	4.95192	5.22668	4.60816	2.95744	2.53387	1.81363	1.08599	1.52613	1.32779	0.413191	0.545762	0.585453	2.76661	4.12522	3.26261	3.1834	2.23921	2.96377	3.76511	5.54739	3.58962	2.71936	2.87304	2.69331	1.80564	1.94648	1.43251	0.522291	0.829402	1.06796	2.57988	0.759331	0.363646	0.388855	0.388896	0.105768	0.154231	0.802307	0.470365	0.460957	0.455229	0.161272
Akr1cl	chr1:65013085-65032748	0.0254953	0	0	0.0211439	0.0332682	0	0	0	0.0109374	0	0	0	0	0	0	0	0	0	0.0763505	0	0.0136262	0.0293123	0	0.0127457	0	0	0	0	0	0	0	0	0	0	0	0	0.0061911	0.438391	0.765589	0.373901	#DIV/0!	#DIV/0!	#DIV/0!	0.505029	0.819522	0.446518	NA	NA
Aldh1a2	chr9:71215788-71296243	0.673501	0.906046	0.787728	0.469526	3.9468	0.505615	0.849092	0.382704	0.319763	0.203055	0.224874	0.211277	0.224377	0.194396	0.11143	0.198073	0.101376	0.095881	0.688985	0.475076	0.707243	0.289651	0.294939	0.338087	0.472845	0.354204	0.480534	0.081769	0.314453	0.177333	0.145872	0.232439	0.140172	0.0416752	0.0309398	0.0171636	0.435803	0.17467	0.312038	0.660768	0.763123	0.935105	0.0398922	0.244546	0.433496	0.718195	0.805553	0.946343
Aldoart2	chr12:55565134-55566709	0.0321402	0.0314658	0.0100542	0.0355426	0.00931027	0.0268363	0.00882471	0.0096181	0.00919305	0	0	0	0	0.0166	0.0175339	0.0286488	0.00946379	0	0.0256989	0	0.0229348	0	0.0118846	0.0214557	0.0125957	0	0	0	0.00998802	0.0115038	0	0	0	0	0	0	0.0100359	0.486943	0.266211	0.299042	0.118091	0.116414	0.206169	0.552017	0.383209	0.388228	0.178031	0.174288
Alg14	chr3:121291816-121362011	11.5654	9.6406	8.98242	11.3157	10.5306	10.26	15.7279	12.3658	13.9059	11.2997	8.67667	10.5591	10.7042	10.0962	10.2039	10.086	8.29709	10.3221	6.04363	6.93149	8.23899	8.44074	4.85603	9.16158	11.6512	10.5582	9.77293	10.9979	11.6555	11.633	11.1278	13.8623	12.0788	9.70882	9.79193	10.3281	10.3161	0.040702	0.0785189	0.0400359	0.197545	0.0699877	0.60497	0.0741373	0.148563	0.07587	0.27225	0.113811
Alkbh6	chr7:30308752-30314303	5.54128	8.39156	8.34946	9.38609	11.3235	12.1392	11.0892	14.7213	10.1519	8.24402	8.91565	7.29049	6.33994	6.43492	9.10824	5.4771	10.56	6.59797	4.59346	5.40884	5.81635	6.17473	8.60412	6.36984	7.16702	6.78594	7.12021	6.99857	7.23942	7.96062	7.25886	6.66284	6.22125	6.13012	6.25811	5.7359	7.738	0.0996915	0.0259265	0.0238282	0.246276	0.576718	0.38688	0.155384	0.0637082	0.050791	0.328566	0.634941
Allc	chr12:28553755-28582483	0	0.0114386	0.010965	0.0193871	0.0304865	0.0683107	0.105928	0.0734524	0.0300864	0.00946604	0.0209534	0	0	0	0	0	0	0	0	0.0128751	0.0125024	0	0	0.0116953	0	0.0157715	0.023328	0	0	0	0	0	0	0	0	0	0.0126846	0.869126	0.0813142	0.0691606	0.169491	#DIV/0!	#DIV/0!	0.896436	0.152696	0.117256	0.239684	NA
Alox12b	chr11:69157071-69169791	0	0.0067548	0.00647503	0	0	0	0	0	0	0	0	0	0	0	0	0	0	0	0	0	0	0	0	0	0	0	0	0	0	0	0	0	0	0	0	0	0.000367495	0.116294	#DIV/0!	#DIV/0!	#DIV/0!	#DIV/0!	#DIV/0!	0.176087	NA	NA	NA	NA
Alox12e	chr11:70315612-70322518	0.0210396	0.075628	0.0263621	0.0581755	0.0790837	0.0234278	0.0346284	0.107029	0.0601912	0.0113574	0.00628901	0.00590855	0.00585674	0.0326202	0	0	0.00620212	0.00625688	0.033723	0.0077511	0.0150508	0.00810153	0.0546246	0.0211254	0.0413285	0	0.007021	0	0	0.00754755	0.0135994	0.00784606	0	0	0	0.00840098	0.0218382	0.308573	0.29632	0.107524	0.157014	0.626498	0.717778	0.396945	0.416809	0.169525	0.224445	0.681508
Alox5	chr6:116410070-116461178	3.34661	4.22818	3.63423	3.86847	4.37214	3.17889	2.76004	2.455	2.90393	0.0958757	0.0455142	0.0854947	0.0188373	0.034978	0.0369286	0.0201179	0.019955	0.0301911	3.68726	3.34677	2.99782	3.16281	2.51566	2.94995	1.56653	2.44698	1.6612	0.0338995	0.0579596	0.036441	0.0109415	0.0441908	0.0220786	0.0394008	0.0243879	0.006761	1.54851	0.296467	0.0779629	0.0576953	0.127753	0.710828	0.992873	0.383123	0.147802	0.101423	0.189456	0.759364
Alox8	chr11:69183884-69197843	0.00964935	0.0142007	0.027225	0.0400249	0.0250825	0.00805942	0.0238091	0.030317	0.0331304	0.00390622	0	0.0040635	0.0040296	0.00374153	0	0.0043038	0	0.00430597	0.0116155	0.00534061	0.00518468	0.0167506	0.0268903	0.00485221	0.00569464	0.0261889	0.00483724	0	0.00451	0	0.00468273	0	0	0	0	0.00578813	0.00994957	0.164534	0.504089	0.0881717	0.596255	0.638745	0.71562	0.23272	0.593271	0.143543	0.653308	0.692709
Aloxe3	chr11:69126376-69149115	0.0823029	0.0434562	0.0297545	0.139173	0.225079	0.132185	0.0885545	0.0909331	0.0760735	0.0256307	0.0056776	0.0106666	0.00528724	0.00981685	0.0103649	0.0225856	0.00559998	0.0112978	0.0685248	0.0210015	0.027186	0.109764	0.317178	0.139921	0.0447904	0.0686452	0.0824328	0.0152183	0.0295702	0.0204486	0.00614028	0.00708538	0.00826036	0.00736931	0.00684056	0.00758736	0.0556223	0.582985	0.758363	0.170441	0.348968	0.4837	0.303373	0.642018	0.813712	0.244333	0.440961	0.546064
Alpi	chr1:87098001-87101606	0.00692199	0.86862	0.156121	0.0229677	0	0.0578082	0.0455697	0.0186417	0	0	0	0	0	0	0	0.728418	0	0	0.0832158	0.107111	0.0817081	0.22391	0.169458	0.00695071	0.00815871	0	0	0.00831662	1.06016	0.0372491	0	0	0	0	0	0	0.102536	0.395053	0.188663	0.238676	0.346662	#DIV/0!	0.373901	0.462861	0.292986	0.322539	0.438372	NA
Alpk2	chr18:65265530-65393888	0.012659	0.0207205	0.00993108	0.0192554	0.0200819	0.0123371	0.0242775	0.028408	0.0543378	0.0153718	0.00946402	0.00355261	0.00528728	0.00327385	0.00172764	0.00188271	0.00934312	0.00188387	0.00763205	0.0093599	0.00908568	0.0244721	0.00942842	0.0212615	0.0199584	0.0258259	0.0360272	0.00762601	0.011848	0.0091096	0.00205045	0.0023665	0.00551634	0	0.0022896	0	0.0127126	0.155075	0.83379	0.468879	0.986555	0.941298	0.237836	0.221795	0.874451	0.539499	0.989119	0.951392
Alppl2	chr1:87086690-87089928	0	0	0	0.0128235	0	0	0	0	0	0	0	0	0	0.0179743	0	0	0	0	0	0	0	0	0	0.00775716	0	0	0	0	0	0.00831504	0	0	0	0	0	0	0.00130194	#DIV/0!	0.752327	#DIV/0!	0.373901	0.373901	#DIV/0!	NA	0.809222	NA	0.441396	0.437351
Als2cr11	chr1:59050505-59094900	0	0.00750202	0	0	0	0	0	0	0	0	0	0	0	0	0	0	0	0	0.0183956	0.0253675	0.00820981	0	0.00851238	0.0076819	0	0.0414514	0.015319	0	0	0	0	0	0	0	0	0	0.00367888	0.0564318	0.117162	0.192908	#DIV/0!	#DIV/0!	#DIV/0!	0.0968338	0.202276	0.270953	NA	NA
Als2cr12	chr1:58658119-58695989	0	0.0419243	0.010047	0.00887926	0.0930354	0.026817	0.0176367	0	0	0.0173402	0.00959709	0.00902414	0.0089385	0.0248821	0.00876064	0.076342	0	0	0.0128403	0.0236025	0	0.0493173	0.0118761	0.0214404	0	0.115662	0	0.0128346	0	0.0114956	0.0207229	0.0478156	0.0697011	0.0248456	0.0460623	0.0127916	0.0231731	0.736759	0.611705	0.449269	0.471124	0.102945	0.932595	0.781784	0.690676	0.520109	0.534773	0.157617
Alx1	chr10:103007846-103028777	0	0.00632873	0	0	0.139927	0.0161713	0	0	0	0	0	0	0	0	0	0	0	0	0	0	0	0	0	0	0	0	0	0	0	0	0	0	0	0	0	0	0.00451186	0.373901	0.304322	#DIV/0!	#DIV/0!	#DIV/0!	#DIV/0!	0.441649	0.425661	NA	NA	NA
Alx3	chr3:107595030-107605769	0	0.00867488	0.0582093	0	0.0153759	0.0147886	0.00729035	0.0158986	0	0	0	0	0	0	0	0	0	0	0.021265	0	0	0.0102134	0.0196756	0.0088789	0.0104235	0	0	0	0	0	0	0	0	0	0	0	0.00529706	0.478377	0.661259	0.501105	#DIV/0!	#DIV/0!	#DIV/0!	0.543284	0.733235	0.569628	NA	NA
Alx4	chr2:93642433-93681339	0.00296947	0.00291537	0.013973	0.0172453	0.0154233	0.00248043	0.0244117	0.00533108	0.00764736	0	0.013319	0	0	0	0	0.00264951	0	0	0.0143145	0.0197481	0.00958509	0.0240928	0.00994537	0.0299052	0.00350926	0	0.00298096	0.00715185	0	0	0.00288468	0.0133167	0.00388041	0	0.00321961	0.0107011	0.00732225	0.167213	0.271554	0.167118	0.704207	0.114287	0.317248	0.235961	0.389528	0.240953	0.752126	0.172145
Ambn	chr5:88456010-88468529	0	0	0	0	0	0	0	0	0	0	0	0	0	0	0	0	0	0	0	0	0	0	0	0	0	0	0	0	0	0	0	0	0	0	0	0	0	#DIV/0!	#DIV/0!	#DIV/0!	#DIV/0!	#DIV/0!	#DIV/0!	NA	NA	NA	NA	NA
Amelx	chrX:169176113-169187209	0	0	0	0	0	0	0	0	0	0	0	0	0	0	0	0	0	0	0	0	0	0	0	0	0	0	0	0	0	0	0	0	0	0	0.025303	0.028186	0.00148581	#DIV/0!	#DIV/0!	#DIV/0!	#DIV/0!	#DIV/0!	0.117271	NA	NA	NA	NA	NA
Amer3	chr1:34579692-34590944	0	0	0.0033612	0.00296369	0	0	0.00293721	0	0.00306652	0	0	0	0	0	0	0	0	0	0	0	0	0	0.00398615	0	0	0	0	0	0.0033412	0	0	0.00400378	0	0	0	0	0.000657215	0.373901	0.846965	0.116301	0.373901	0.373901	#DIV/0!	0.441649	0.884774	0.180832	0.441396	0.437351
Amhr2	chr15:102445366-102454639	0.00845307	0	0.0396974	0.189312	0.198116	0.098825	0.0904652	0.10624	0	0.116366	0.151585	0.0854769	0.0988206	0.0655133	0.0830215	0.113055	0.112083	0.0904757	0.0710683	0	0.0271851	0.117038	0.10334	0.0678285	0.0398127	0.0457471	0.0338169	0.0913247	0.0473327	0.054535	0.106471	0.0755983	0.0991655	0.157193	0.118476	0.080926	0.082899	0.524273	0.131973	0.481827	0.0850806	0.446499	0.587909	0.587596	0.221715	0.551163	0.135704	0.50929
Amotl1	chr9:14541966-14615000	3.22869	1.59318	1.85535	2.88477	3.0903	1.93018	3.28639	2.24192	3.47537	1.89935	1.44909	1.45925	1.18593	0.864076	0.696129	0.92249	0.903605	1.19483	3.7485	3.6803	3.85042	3.48682	4.42724	3.32147	3.76857	3.44589	3.00142	2.51815	2.00537	2.37905	1.86834	2.59793	1.32051	1.32836	1.45914	1.31029	2.32441	0.0395325	0.0889475	0.413654	0.030652	0.0630718	0.0269147	0.0722826	0.163992	0.485859	0.0573052	0.104399
Ampd1	chr3:103074013-103099720	0.0276238	0.0135408	0.01298	0.0572862	0.0179701	0.0288372	0.022732	0.00619952	0	0	0	0	0.0173017	0.00535367	0	0	0	0	0	0.0152663	0.0148218	0.00797836	0.0153697	0	0	0.00935548	0.00691415	0	0	0.0148653	0.00669607	0	0	0	0	0	0.00836367	0.312003	0.0982664	0.596081	0.373901	0.394387	#DIV/0!	0.4004	0.17754	0.658359	0.441396	0.457089
Amph	chr13:18948370-19150915	0.103943	0.155391	0.172229	0.0656984	0.338829	0.0206703	0.0325689	0.0399887	0.00849709	0.0240445	0.00443937	0.0166753	0.00413396	0.00383836	0.0081043	0.0220761	0.00875995	0	0.0655349	0.104091	0.0585039	0.0515481	0.0551679	0.0497744	0.0642584	0.0268645	0.0347348	0.0297684	0.0231328	0.0160005	0.00480374	0.0277173	0.0323108	0.0403697	0.0214226	0	0.0482192	0.05312	0.418548	0.370858	0.31921	0.132388	0.48148	0.0923617	0.512602	0.446518	0.409027	0.192302
Amtn	chr5:88376107-88385916	0	0	0	0	0	0	0	0	0	0	0	0	0	0	0	0	0	0	0	0	0	0	0	0	0	0	0	0	0	0	0	0	0	0	0	0	0	#DIV/0!	#DIV/0!	#DIV/0!	#DIV/0!	#DIV/0!	#DIV/0!	NA	NA	NA	NA	NA
Amz1	chr5:140724126-140753312	0.935548	1.09282	1.41168	1.18637	1.617	1.29893	1.08835	1.68502	1.44231	0.289487	0.37943	0.35639	0.194087	0.341897	0.185365	0.138185	0.25303	0.175469	1.09671	1.15998	1.18375	1.39171	1.38696	1.52691	1.04015	1.76926	1.21784	0.587405	0.590143	0.397857	0.277461	0.446907	0.326601	0.256707	0.251199	0.278587	0.812708	0.999312	0.646497	0.833283	0.0568209	0.199191	0.10333	0.999418	0.721063	0.866435	0.0962003	0.271136
Ang	chr14:51091076-51102009	2.77831	4.20292	3.28056	65.0581	46.7554	80.9244	92.2742	79.7006	87.9262	233.627	343.94	296.224	120.404	135.835	164.596	112.486	110.823	116.332	2.91737	2.93778	3.61284	26.8478	33.1664	20.1796	106.926	127.784	89.5439	207.366	303.147	285.119	122.728	119.422	133.159	104.573	92.1508	72.6021	109.76	0.60766	0.0237456	0.139461	0.580685	0.326836	0.06814	0.664752	0.0594249	0.207847	0.638438	0.412607
Ang2	chr14:51195485-51195923	0	0	0	0	0	0	0	0	0	0	0	0	0	0	0	0	0	0	0	0	0	0	0	0	0	0	0.0566927	0	0	0	0	0	0	0	0	0	0.0015748	#DIV/0!	#DIV/0!	0.373901	#DIV/0!	#DIV/0!	#DIV/0!	NA	NA	0.446518	NA	NA
Ang3	chr14:43957068-43963080	0	0	0	0	0	0	0	0	0	0	0	0	0	0	0	0	0	0	0	0	0	0	0	0	0	0	0	0	0	0	0	0	0	0	0	0	0	#DIV/0!	#DIV/0!	#DIV/0!	#DIV/0!	#DIV/0!	#DIV/0!	NA	NA	NA	NA	NA
Ang4	chr14:51763891-51773590	0.204096	0	0	0	0.0255747	0	0.0482589	0	0.0249943	0	0	0	0	0	0	0.0259283	0.0256124	0	0	0	0	0	0	0	0	0	0	0	0	0	0	0	0	0	0	0	0.00984624	0.373901	0.373901	0.154588	#DIV/0!	#DIV/0!	0.116131	0.441649	0.470365	0.226071	NA	NA
Ang5	chr14:43957068-43963080	0	0	0	0	0	0	0	0	0	0	0	0	0	0	0	0	0	0	0	0	0	0	0	0	0	0	0	0	0	0	0	0	0	0	0	0	0	#DIV/0!	#DIV/0!	#DIV/0!	#DIV/0!	#DIV/0!	#DIV/0!	NA	NA	NA	NA	NA
Ang6	chr14:44001825-44002269	0	0.165286	0	0	0	0	0	0	0	0	0	0	0	0	0	0	0	0	0.0667586	0.0611105	0	0	0.122386	0	0	0	0	0	0	0	0	0	0	0	0	0	0.0115428	0.843163	0.373901	#DIV/0!	#DIV/0!	#DIV/0!	#DIV/0!	0.875157	0.470365	NA	NA	NA
Angpt4	chr2:151911331-151944654	0	0	0.031167	0.0459127	0.0962322	0.0369771	0.100326	0.0496984	0.123502	0	0.0198494	0	0.036975	0.0171538	0.036239	0.0197368	0.0293372	0.0098708	0.0265521	0.0488054	0.0236957	0.0637338	0.0736694	0.044334	0.0390409	0.0747362	0.0663205	0.0265407	0.0877219	0.0594287	0.0321409	0.0741601	0.0864849	0.012844	0.0357138	0.0264508	0.0432042	0.158525	0.967894	0.269374	0.0531649	0.125725	0.571537	0.226266	0.975133	0.355601	0.0912322	0.184585
Ankar	chr1:72642979-72700564	0	0	0.00639046	0	0	0	0	0	0	0	0	0	0	0	0	0	0	0	0.00409121	0	0.00365258	0.0078689	0.00378963	0.00341868	0	0	0	0	0	0	0	0	0	0	0	0	0.000811429	0.865251	0.0243329	#DIV/0!	#DIV/0!	#DIV/0!	#DIV/0!	0.89322	0.060528	NA	NA	NA
Ankef1	chr2:136532320-136555854	0.00586973	0	0.0110365	0	0.00508859	0	0	0	0.00503804	0	0	0.0049444	0	0.00455116	0	0	0	0.00523774	0	0	0.00630328	0	0	0.017696	0	0.015917	0	0.00705664	0.0219372	0	0	0.00657074	0	0	0	0.00703679	0.00345233	0.407019	0.531148	0.550191	0.295848	0.812977	0.847518	0.474789	0.617264	0.616159	0.383818	0.847934
Ankfn1	chr11:89421085-89538555	0	0	0	0	0	0	0	0.0065357	0	0	0	0	0	0	0	0	0	0	0	0	0	0	0	0	0	0	0	0	0	0.00783384	0	0	0	0	0	0	0.000399154	#DIV/0!	#DIV/0!	0.373901	0.373901	#DIV/0!	#DIV/0!	NA	NA	0.446518	0.441396	NA
Ankk1	chr9:49415221-49427021	0	0	0	0	0	0	0	0	0	0	0	0	0	0	0	0	0	0	0	0	0.00639611	0	0	0	0.00702527	0	0	0	0	0	0	0	0	0	0	0	0.000372816	0.373901	#DIV/0!	0.373901	#DIV/0!	#DIV/0!	#DIV/0!	0.441649	NA	0.446518	NA	NA
Ankrd2	chr19:42036037-42045110	0.0325357	0.0317887	0	0.0674475	0.127591	0.135793	0.0536754	0.029212	0.0976858	0.606193	0.859985	1.09787	0.312298	0.440698	0.838313	0.260827	0.373001	0.144908	0	0	0.0173481	0.0186492	0.125751	0.0162234	0.0571668	0.0874766	0.0809213	0.641532	0.559751	0.400412	0.329759	0.434681	0.38032	0.413661	0.469782	0.638994	0.28284	0.268052	0.248577	0.533705	0.113217	0.408092	0.0585267	0.351579	0.363929	0.600801	0.17312	0.470746
Ankrd22	chr19:34122548-34166041	0.351207	0.767004	0.695136	0.858164	0.85736	0.610314	0.500242	0.801018	0.610918	0.038434	0.0170201	0.0479987	0.0237773	0	0.0466094	0.0169245	0	0	0.922851	0.952989	0.589769	0.536188	0.305668	0.713506	0.446754	0.718566	0.369981	0.0455504	0.0177085	0.0305998	0	0.0742387	0.0247336	0.0220481	0.0204457	0.022702	0.334901	0.277754	0.149126	0.412487	0.806005	0.729014	0.0472378	0.362836	0.243469	0.484108	0.841298	0.775711
Ankrd29	chr18:12252356-12305720	0.111582	0.0618763	0.0730011	0.0684188	0.126108	0.0891441	0.143646	0.0696794	0.12909	0.106052	0.0130538	0.057204	0.0567265	0.0300977	0.0317738	0.0908796	0.0643971	0.095255	0.122635	0.123511	0.104266	0.095443	0.129785	0.0927003	0.183234	0.0855829	0.184829	0.140059	0.131512	0.0941022	0.117715	0.146709	0.0696755	0.0791418	0.120746	0.0814808	0.0978087	0.100908	0.609958	0.404948	0.105963	0.0404976	0.568955	0.157037	0.689215	0.477402	0.1635	0.0721275
Ankrd33	chr15:101115754-101120024	0	0	0	0	0	0	0	0	0	0	0	0	0	0	0	0	0	0	0	0	0	0	0	0	0	0	0	0	0	0	0	0.0131983	0	0	0	0	0.000366619	#DIV/0!	#DIV/0!	#DIV/0!	#DIV/0!	0.373901	#DIV/0!	NA	NA	NA	NA	0.437351
Ankrd34a	chr3:96596635-96599778	0.0744538	0.0425898	0.0349936	0.0205875	0.053797	0.0310908	0.0459435	0.0668369	0.0106506	0.00502368	0.00556421	0.00522663	0.0103632	0.00962089	0.0101579	0.016601	0.00548829	0	0.0447739	0.0411675	0.0399676	0.0430328	0.0552662	0.0498682	0.0365826	0.0168201	0.0621481	0.00745764	0.0173886	0.0400831	0.0361077	0.00694426	0.00809577	0.00722271	0	0.0074364	0.0269265	0.513892	0.243776	0.906491	0.165251	0.503577	0.673659	0.577798	0.358556	0.924962	0.23426	0.565164
Ankrd34b	chr13:92425968-92441658	0	0	0	0	0.00343661	0.00331429	0	0	0	0	0.00355917	0.00334153	0.00331421	0	0	0	0	0	0	0.00439493	0	0.00919061	0.00442617	0.0119793	0.00937221	0.0107768	0	0.00477555	0.00371058	0.0128346	0.00770558	0.00444627	0.0103656	0.00462649	0	0.00476313	0.0033426	0.373901	0.0641709	0.118046	0.196189	0.0347788	0.116201	0.441649	0.126588	0.182191	0.270408	0.0637571
Ankrd34c	chr9:89728248-89738475	0.00650507	0	0	0	0	0	0	0	0	0	0	0	0	0	0	0	0	0	0	0	0	0	0.00724116	0	0	0	0	0	0	0	0	0	0	0	0	0	0.00038184	0.373901	0.373901	#DIV/0!	#DIV/0!	#DIV/0!	#DIV/0!	0.441649	0.470365	NA	NA	NA
Ankrd35	chr3:96670130-96691034	0.154042	0.188984	0.141302	0.313102	0.25681	0.241251	0.123499	0.107165	0.119007	0.0187068	0.0207262	0.0162152	0.00643322	0.0209089	0.00315302	0.00343572	0.0136359	0	0.236565	0.226089	0.18221	0.430427	0.266365	0.48254	0.154647	0.115064	0.185455	0.0370816	0.0648265	0.0415248	0.0373951	0.0819958	0.0301824	0.0269435	0.0417167	0.0184928	0.122442	0.0710878	0.148548	0.168501	0.0282386	0.0809911	0.0420819	0.116955	0.243001	0.242516	0.0534838	0.128614
Ankrd45	chr1:161142711-161170507	0	0.00826526	0.00396145	0.00349367	0.0145911	0.00351745	0	0	0.00722972	0	0.00377732	0	0.00351737	0	0	0	0	0	0.0202849	0	0.013582	0.0146282	0.00939323	0.0127115	0.0198905	0	0	0.0101353	0.00787531	0.00453985	0.00408854	0.0141549	0.00549996	0	0.00912025	0	0.00539605	0.324494	0.275786	0.581911	0.0382581	0.115097	0.373901	0.413874	0.394318	0.645766	0.0691174	0.173131
Ankrd50	chr3:38449260-38484816	1.93109	1.37931	1.3785	1.89484	2.40728	1.5341	2.20918	2.01622	2.05795	1.19483	0.881683	1.1446	0.905182	0.938375	0.544245	0.860082	0.794917	1.15212	1.64748	1.54663	1.67083	2.09373	2.27863	1.82239	2.03245	1.8579	1.73912	1.43004	1.26279	1.29643	1.14903	1.3455	1.17314	0.977606	1.02335	1.13132	1.46397	0.770497	0.697388	0.10274	0.0799183	0.038581	0.413592	0.81195	0.763695	0.163127	0.128551	0.0692905
Ankrd60	chr2:173568660-173578341	0	0	0	0	0	0	0	0	0	0	0	0	0	0	0	0	0	0	0	0	0	0	0	0	0	0	0	0	0	0	0	0	0	0	0	0	0	#DIV/0!	#DIV/0!	#DIV/0!	#DIV/0!	#DIV/0!	#DIV/0!	NA	NA	NA	NA	NA
Ankrd63	chr2:118699102-118703963	0.130651	0.0813357	0.0689703	0.0343686	0.113112	0.0292794	0.0471567	0.031465	0.0465032	0	0	0	0	0.00247188	0	0.00284316	0	0	0.0691162	0.0706295	0.102845	0.0480068	0.0569103	0.0449214	0.0112959	0.0129905	0.0319846	0	0.00298097	0	0	0	0	0	0	0.00382727	0.0289907	0.589224	0.759476	0.0519939	0.373901	0.373901	0.846552	0.647266	0.814188	0.0932956	0.441396	0.437351
Ankrd7	chr6:18866317-18879584	0	0.0144876	0	0	0	0	0	0	0	0	0	0	0.0123709	0	0	0	0	0	0.0177301	0.0162652	0.0316859	0	0.0163852	0.0147954	0	0	0	0	0.0137912	0	0	0	0	0	0	0	0.00381976	0.0684512	0.11715	#DIV/0!	0.373901	0.373901	#DIV/0!	0.113408	0.202276	NA	0.441396	0.437351
Anks1b	chr10:89873508-90972984	0.00211283	0	0	0.00363154	0	0	0.00179882	0.00196451	0	0	0	0	0	0	0	0	0	0	0	0.00369975	0.00359159	0	0.00372633	0	0.00258772	0	0	0.00263669	0.00312321	0	0	0	0	0	0	0	0.000802028	0.286537	0.986338	0.732166	0.118947	#DIV/0!	#DIV/0!	0.372535	0.989514	0.781248	0.179099	NA
Ano2	chr6:125690418-126040128	0	0.0234464	0.0262211	0.0099099	0.00689715	0.0033258	0.00654835	0.0107227	0.00341789	0	0	0.00670628	0	0.00617651	0.00651994	0.00710446	0.00352448	0.00710829	0.00959106	0	0.00428125	0.0138336	0.0222075	0.00400694	0.00940467	0	0.00399438	0.0047921	0.0111703	0.00858606	0.00773229	0.00892336	0.0156023	0	0.00862525	0	0.00723279	0.24515	0.300957	0.520081	0.109859	0.114322	0.384484	0.325551	0.42208	0.587645	0.168925	0.171813
Ano3	chr2:110655200-110950244	0	0	0	0	0.00605686	0	0	0.00687007	0	0	0	0	0	0	0	0	0	0	0.0030753	0.00775254	0.00274571	0.016241	0	0.00257003	0	0	0.00256176	0	0.0131293	0	0	0	0	0	0	0	0.00169452	0.0488904	0.477385	0.588376	0.373901	#DIV/0!	#DIV/0!	0.086223	0.568473	0.65149	0.441396	NA
Ano7	chr1:93373895-93404304	0.00802222	0.0236216	0.0219369	0.0133117	0.00347351	0.0129841	0.0255645	0.0244196	0.0103299	0.00324689	0.00359739	0	0	0	0	0.00357787	0	0.00357986	0.0193249	0.0215233	0.0167153	0.0270058	0.0089483	0.0117333	0.0379	0.0316667	0.0545841	0.0093548	0.0290743	0.00864925	0	0	0	0	0.00420958	0	0.0121765	0.808736	0.408444	0.0647359	0.119505	#DIV/0!	0.621907	0.84589	0.503247	0.111189	0.179717	NA
Anpep	chr7:79821802-79842352	23.7379	20.2275	19.0694	22.6562	52.8256	17.6401	43.5696	45.045	32.6847	41.3786	47.286	35.8915	37.5178	37.3147	30.7364	34.1928	32.5131	32.2624	17.0591	13.5783	16.8051	26.0865	10.8806	28.6907	31.7757	32.4552	30.6881	37.7814	34.7948	38.4481	34.7483	32.6984	33.416	29.3221	28.4799	32.488	31.0207	0.0443786	0.498448	0.0889435	0.264246	0.533819	0.100958	0.0796882	0.588	0.144572	0.348961	0.59442
Antxr1	chr6:87133852-87335775	1.34955	0.861239	0.943829	1.86326	1.90854	1.00967	1.89329	1.38392	1.50985	0.878786	0.581633	0.754677	0.414152	0.396005	0.168154	0.28533	0.340304	0.269781	1.63528	1.34467	1.61783	1.64929	1.63279	1.47143	1.54291	1.31587	1.58012	0.718978	1.38064	0.927408	0.62702	0.753243	0.506073	0.379982	0.334012	0.243175	1.01313	0.0538115	0.976534	0.54134	0.273649	0.0468554	0.674639	0.0933319	0.981753	0.608037	0.359112	0.0816141
Antxrl	chr14:34053469-34075999	0	0	0	0	0	0	0	0	0	0	0	0	0	0	0	0	0	0	0	0	0	0	0	0	0	0	0	0	0	0	0	0	0	0	0	0	0	#DIV/0!	#DIV/0!	#DIV/0!	#DIV/0!	#DIV/0!	#DIV/0!	NA	NA	NA	NA	NA
Anxa10	chr8:62057520-62123118	0	0	0	0	0.0360283	0.0119352	0	0	0	0	0	0	0	0	0	0.0127379	0	0	0	0	0	0	0.0158133	0.0142784	0	0	0	0	0.0513833	0.0153187	0	0	0	0	0	0	0.00437486	#DIV/0!	0.63831	#DIV/0!	0.218118	#DIV/0!	0.373901	NA	0.713901	NA	0.295967	NA
Aoc3	chr11:101330605-101339430	0.129151	0.15803	0.116526	0.380154	0.845641	0.221667	0.555674	0.48279	0.32804	0.197658	0.225353	0.372451	0.0916204	0.0850827	0.0492505	0.30464	0.125299	0.0568557	0.159853	0.376353	0.285427	0.356639	0.657409	0.382911	0.3135	0.230726	0.472243	0.132048	0.744643	0.118298	0.0584189	0.150701	0.050849	0.0371421	0.0421761	0.0212437	0.258791	0.0949326	0.940102	0.297922	0.771001	0.760193	0.157512	0.149269	0.954213	0.387234	0.812644	0.802494
Ap1m2	chr9:21295456-21312333	0.0770158	0.5079	0.659789	0.319396	2.18435	0.413973	0.539078	0.75944	0.404802	0.163628	0.146159	0.283955	0.0803832	0.096955	0.0551264	0.265551	0.0808153	0.12019	0.300179	0.327965	0.226857	0.409012	0.352729	0.318372	0.237858	0.364348	0.144309	0.138582	0.305305	0.31032	0.0465817	0.161303	0.225717	0.0668205	0.0311	0.0575562	0.310651	0.50399	0.370059	0.0584342	0.493928	0.28054	0.144013	0.568623	0.470365	0.102413	0.556805	0.363098
Ap3b2	chr7:81460398-81493925	0.00411473	0.0121142	0.0309665	0.0170681	0.0178201	0.00343687	0.0135347	0.00369365	0.00706409	0	0	0.00346522	0	0	0	0	0	0	0	0.00455704	0.0176955	0.00476472	0.0137681	0.00414039	0	0.00558708	0.00412744	0	0	0	0	0	0	0	0	0	0.0046644	0.43378	0.405355	0.219069	0.373901	#DIV/0!	#DIV/0!	0.501142	0.500328	0.300621	0.441396	NA
Apba2	chr7:64501705-64753876	0.00950777	0	0	0.0276065	0.0411894	0.0079412	0.0312792	0.038407	0.0326444	0.0461867	0.0213193	0.0240231	0.00794099	0.0147467	0.0155678	0.0169628	0.113589	0.0212142	0	0.00526252	0.00510885	0.0165058	0.0264973	0.0191251	0.0561136	0.0322577	0.0810304	0.0571886	0.0488837	0.0819705	0.0415276	0.0159743	0.0496571	0.0332387	0.0102897	0.011407	0.0295046	0.940278	0.65503	0.191722	0.0641946	0.0924728	0.375498	0.951449	0.728579	0.269875	0.106689	0.143855
Apba3	chr10:81268171-81273247	9.04662	8.89038	10.2841	8.8712	10.5266	11.0346	8.63687	9.97656	10.5619	8.15798	12.22	10.0429	11.389	9.49106	13.5967	9.33271	14.3824	10.2385	7.06316	7.2424	8.16627	7.64074	8.3637	7.52445	8.08408	7.53804	8.18107	12.1826	12.2448	14.1722	10.6735	10.9852	10.43	12.9634	11.9651	12.1288	10.1175	0.0263994	0.0308169	0.0413356	0.112234	0.542472	0.549514	0.052278	0.0724193	0.0777949	0.171878	0.602667
Aph1c	chr9:66814993-66834706	0.489739	0.601262	0.618425	0.732473	0.846182	0.658434	0.597383	0.749037	0.637015	0.501825	0.673693	0.600568	0.425672	0.585469	0.621016	0.251279	0.498721	0.267389	0.78474	0.822765	0.66535	0.692564	0.723628	0.702294	0.711417	0.877908	0.712017	0.43783	0.48699	0.376169	0.48492	0.517878	0.499452	0.182554	0.161558	0.171832	0.565762	0.039295	0.514642	0.213132	0.0555753	0.515838	0.105405	0.0719585	0.603034	0.293721	0.0944847	0.576989
Apln	chrX:48025145-48034852	0.181013	0.108522	0.108755	0.171021	0.440073	0.163784	0.384624	0.446851	0.371167	0.146555	0.0541167	0.10164	0.142782	0.0623868	0.107026	0.0493369	0.0934357	0.0044874	0.169453	0.166951	0.16748	0.11636	0.106474	0.131458	0.356039	0.300175	0.317553	0.0786216	0.108094	0.178787	0.053677	0.0563113	0.0262576	0	0.0108803	0	0.152282	0.218518	0.199068	0.0557487	0.625862	0.0801769	0.15447	0.29592	0.305642	0.098558	0.680859	0.127571
Aplnr	chr2:85136359-85139923	0.868636	1.04274	0.870974	0.793782	2.6509	1.03489	1.2329	1.19535	1.15438	0.121375	0.118648	0.18196	0.0626073	0.0239376	0.0541491	0.0314679	0.0312198	0.0196777	0.700803	0.722577	1.01429	0.964769	1.76019	1.12227	1.09323	1.1672	0.968429	0.132635	0.218493	0.190113	0.0984504	0.123493	0.0806141	0.020558	0.0286419	0.0105827	0.608526	0.379304	0.755388	0.131212	0.290081	0.0343419	0.312033	0.44699	0.811687	0.197864	0.377331	0.0630149
Apobec4	chr1:152750550-152757544	0	0	0	0	0	0	0	0	0	0	0	0	0	0	0	0	0	0	0	0	0	0	0	0	0	0	0	0	0	0	0	0	0	0	0	0	0	#DIV/0!	#DIV/0!	#DIV/0!	#DIV/0!	#DIV/0!	#DIV/0!	NA	NA	NA	NA	NA
Apod	chr16:31296191-31314596	0	0	0.00834031	0.0294663	0.0192774	0	0.0219364	0	0.0152432	0.0143838	0.0318513	0.0299372	0.00741595	0.0137653	0	0.118774	0.00784967	0	0	0	0	0	0.0098669	0.0178104	0	0.0120118	0	0.0106585	0.0414337	0	0	0.0397048	0.0231484	0	0.0287128	0	0.013933	0.373901	0.523578	0.333074	0.586727	0.317818	0.455374	0.441649	0.610899	0.424892	0.644486	0.403593
Apol10a	chr15:77477046-77491069	0.0139495	0.0419076	0.0262346	0.00867915	0.00906696	0.00582542	0.0473318	0.0328709	0.0621123	0.00423534	0	0	0.0109223	0.0087889	0	0	0	0.00466836	0.00839382	0.0424512	0.0861714	0.00403454	0.00194304	0.0490873	0.138885	0.515667	0.265658	0	0.0179263	0	0	0	0.00682871	0	0.00565852	0	0.0394249	0.486701	0.533171	0.0797455	0.498601	0.348146	0.899149	0.552017	0.61881	0.131847	0.561722	0.434896
Apol11b	chr15:77633950-77643286	1.44148	1.31518	0.769882	0.199318	0.203698	0.200445	1.20072	0.975004	1.79818	0.112751	0.101072	0.134086	0.26245	0.429643	0.123736	0.0591236	0.014069	0.00709748	1.84974	1.79421	3.29493	1.02557	0.460016	1.26939	5.54966	20.1355	8.97938	0.267513	0.465437	0.222508	0.169641	0.146803	0.165979	0.0185018	0.0343309	0.100012	1.53603	0.0996259	0.0402722	0.0811532	0.0545644	0.278561	0.462685	0.15527	0.0886628	0.133948	0.0931243	0.361329
Apol6	chr15:77045074-77057108	0.041941	0.119034	0.0722583	0.0133423	0.0505483	0	0.0230097	0.0125503	0	0.00651245	0	0.00588914	0.00583752	0.0124668	0	0.00717084	0.0123636	0	0.0420159	0.0554573	0.0150016	0.0161502	0.0233341	0.0231573	0.0659096	0.0189378	0.0563212	0.00839819	0.0742612	0	0.00677745	0.0168132	0	0	0	0.0251206	0.0230717	0.187967	0.979606	0.0897736	0.376674	0.785949	0.847996	0.260083	0.984351	0.145748	0.444284	0.823987
Apol7b	chr15:77422208-77447460	0.00364733	0	0.00685432	0.00806795	0.0179305	0.0121839	0.0460264	0.0873133	0.045911	0.041839	0.0313435	0.0418508	0.0203056	0.0504205	0.0467718	0.00650506	0.0301023	0.0260307	0.0160739	0.0134343	0.00391298	0.0294865	0.0175821	0.0158663	0.0859582	0.128425	0.0742307	0.0467332	0.0454084	0.0837239	0.0282866	0.0550782	0.0285404	0.0452544	0.0433069	0.0451383	0.0369318	0.142356	0.18439	0.164745	0.194798	0.89292	0.031661	0.2066	0.2872	0.238563	0.269151	0.912265
Apol7c	chr15:77524866-77533315	0.00934766	0.0458025	0.0689945	0.122952	0.136752	0.0892132	0.560596	0.632967	0.274362	0.481733	0.239177	0.28532	0.402557	0.456448	0.294013	0.326259	0.314509	0.301366	0.0593593	0.0221226	0.0372307	0.157216	0.0608705	0.0817304	0.360177	0.596438	0.321165	0.349545	0.314613	0.290123	0.218704	0.265787	0.114905	0.2453	0.241982	0.412421	0.255335	0.933708	0.640947	0.672537	0.831669	0.0476012	0.815382	0.947259	0.716234	0.728524	0.863049	0.0827275
Apol7d	chr1:71653334-71662843	0.0295374	0.0288749	0	0	0	0.0369867	0	0.039779	0	0.0119628	0.0529382	0.0249121	0.0369839	0.0114339	0.0120817	0.0394727	0.01303	0.0394763	0	0	0.0472957	0.0339031	0.0326578	0.0589782	0.0346335	0.0198782	0.0441231	0.0353282	0.0687177	0.063277	0	0.0822778	0.11517	0	0.0474602	0.0351942	0.0304546	0.851255	0.120774	0.261518	0.179769	0.265211	0.861682	0.881659	0.207008	0.348076	0.25142	0.345843
Apoo-ps	chrX:94367123-94398202	0	0	2.35e-57	0	6.49e-257	0	1.89e-88	1.63e-103	2.06e-67	4.27e-136	1.88546999999998e-310	2.05e-40	0	5.85e-140	7.24e-115	9.71e-121	1.02e-70	7.23e-305	3.15e-100	1.39e-68	3.95e-52	0	1.67e-223	1.09e-247	5.55e-61	2.54e-54	0	0	1.1e-116	9.43e-299	7.95e-147	6.94e-241	1.05e-100	2.45e-86	0	4.51e-58	5.85714e-42	0.373904	#DIV/0!	0.373901	0.272228	0.373901	0.373901	0.441649	NA	0.446518	0.357609	0.437351
Aqp12	chr1:93006333-93012269	0	0	0	0.36987	0.474417	0.179467	0.435758	1.00749	0.0282803	0	0	6.61155	0	0	0	7.08476	0	0	0.118331	0	0.0527276	0.0189245	0.0364593	0.0986165	0	0	0	0	0.506098	0.0176672	0	0	0.0214427	0	0	0	0.473941	0.171054	0.0318689	0.159209	0.410478	0.373901	0.373901	0.240285	0.0743582	0.231556	0.475085	0.437351
Aqp2	chr15:99579055-99584545	0	0	0	0	12.9015	1.08059	0	0	0	0	0	0	0	0	0	0	0	0	0	0	0	0	0	0	0	0	0	0	0	0	0	0	0	0	0	0	0.388391	#DIV/0!	0.322435	#DIV/0!	#DIV/0!	#DIV/0!	#DIV/0!	NA	0.444397	NA	NA	NA
Aqp3	chr4:41092723-41098183	5.79965	5.67595	5.99916	4.70476	7.86058	6.20235	1.18129	0.669359	1.0043	0.0152859	0.0084616	0.00795413	0.00788061	0	0	0	0	0.00841673	4.63342	2.72824	5.22731	3.67769	6.38273	3.52842	1.42152	0.586913	1.93376	0.0226461	0.00880402	0.0304264	0.00914004	0.0210908	0.0122966	0.0109616	0	0.0112867	1.92756	0.0986585	0.255036	0.437084	0.210471	0.0598589	0.377633	0.154156	0.370906	0.508115	0.28681	0.0999752
Aqp5	chr15:99591027-99594829	0.0109015	0.0533599	0.01023	0.0361662	0.047373	0.0182047	0.0538803	0.0685088	0.0374173	0.0176575	0.0390896	0.0183788	0	0.0168908	0.0178414	0.0874531	0.0385175	0.0388778	0	0	0	0.0125527	0.338557	0.0327439	0.0640759	0.0147197	0	0	0.1626	0.0702263	0.0105499	0.048685	0	0	0.0117238	0	0.0382551	0.156741	0.424347	0.274743	0.331449	0.634176	0.0378959	0.223607	0.51785	0.362089	0.422095	0.688226
Aqp6	chr15:99601399-99605477	0	0	0	0	0.282652	0.0199019	0	0	0	0	0	0	0	0	0	0	0	0	0	0.00877401	0.00851883	0	0.0176648	0.0079709	0	0	0	0	0	0	0	0	0	0	0	0	0.00959673	0.116203	0.368842	#DIV/0!	#DIV/0!	#DIV/0!	#DIV/0!	0.176087	0.470365	NA	NA	NA
Arap1	chr7:101348068-101412586	7.85242	9.45328	9.43207	10.0021	12.2305	10.4023	11.4078	12.551	10.3247	7.771	10.393	7.46344	9.2113	9.03341	10.6411	6.9148	10.0343	8.55876	9.15446	8.16153	8.55957	10.2445	11.8225	9.38602	10.357	10.3369	9.80077	8.91184	8.38855	7.86489	9.15924	10.1107	9.87308	10.1663	9.78604	11.5534	9.64763	0.65878	0.710922	0.131683	0.882397	0.890322	0.129327	0.71091	0.775125	0.198478	0.903996	0.909894
Arc	chr15:74669080-74672570	0.119289	0.0966697	0.126867	0.12471	0.0988842	0.0865913	0.14071	0.144255	0.142457	0.037793	0.0232584	0.0349294	0.0389853	0.0442405	0.0339677	0.0231317	0.0871953	0.0185144	0.0686606	0.126272	0.100298	0.0839624	0.0520438	0.114723	0.22633	0.175994	0.187056	0.130924	0.126011	0.0614667	0.0654293	0.0987872	0.0474191	0.0362522	0.00561054	0.031087	0.0877993	0.449963	0.404762	0.0242978	0.0313901	0.10937	0.482686	0.51655	0.499889	0.0515848	0.0584196	0.165872
Areg	chr5:91139614-91148432	0	0	0	0	0	0.0122561	0	0	0	0	0	0	0	0.0454661	0	0.0392398	0	0	0	0	0.015673	0	0	0	0.0172154	0	0	0	0.0546514	0.0157266	0	0	0.0190823	0	0	0	0.00609196	0.373901	0.373901	0.373901	0.22217	0.620957	0.373901	0.441649	0.470365	0.446518	0.300502	0.676352
Arg2	chr12:79130787-79156301	0.109111	0.16567	0.124781	0.401758	1.01445	0.312976	0.199336	0.217179	0.19726	0.0880976	0.0433611	0.112193	0.0302706	0.0374786	0.0692764	0.1078	0.0640703	0.097028	0.348692	0.147331	0.272093	0.19516	0.415539	0.157401	0.198751	0.212836	0.192928	0.101412	0.169336	0.077893	0.0701717	0.040478	0.0630166	0.0700541	0.0649401	0.100991	0.174753	0.114513	0.244083	0.739356	0.361919	0.459936	0.560784	0.174792	0.358651	0.787267	0.441396	0.522813
Arhgap20	chr9:51765351-51853059	0.0168814	0.00710452	0.00681021	0.0120051	0.0229578	0.00402903	0.0158584	0.00216477	0	0.0117139	0.0108174	0.00812187	0.00604346	0.00561292	0	0.0150635	0	0.00215323	0.0174442	0.0187187	0.0233621	0.0195758	0.0417175	0.0242973	0.037064	0.0229543	0.0193751	0.0029051	0.0383656	0.0104107	0.00937358	0.00811369	0	0	0.00261628	0.00579609	0.0124841	0.0637959	0.148232	0.0493694	0.553208	0.610595	0.588273	0.107055	0.242272	0.0896668	0.613183	0.667007
Arhgap23	chr11:97450159-97502400	20.9637	15.2661	16.2315	8.69298	8.41227	7.31414	7.93252	8.78424	9.13925	3.8664	3.36276	2.51766	2.72931	2.62258	2.02423	2.40281	3.00352	2.54192	13.9519	13.9013	14.9882	10.8315	13.6844	10.0173	7.75867	7.49713	7.73149	4.55884	3.17759	3.92847	3.45483	4.26487	2.95152	2.90793	3.05983	3.04984	7.20899	0.1487	0.0470568	0.059945	0.317697	0.067446	0.130929	0.214717	0.0997307	0.104501	0.407403	0.110382
Arhgap31	chr16:38598342-38713035	2.25596	1.2991	1.26576	2.63945	2.21709	1.37912	2.76414	1.79962	2.88385	1.75743	1.38002	1.50311	0.993448	0.857523	0.574755	0.943931	0.868593	1.0222	2.03018	1.84654	1.95316	2.72248	3.05744	2.6323	3.46629	3.06189	2.44696	2.11076	1.46383	1.72457	1.20006	1.75653	0.863355	0.870343	0.907726	0.873428	1.76092	0.364398	0.13808	0.32431	0.371514	0.182073	0.254403	0.441649	0.229795	0.415568	0.441396	0.250877
Arhgap36	chrX:49470449-49500250	0.741253	0.583769	0.539954	0.212192	0.212625	0.130796	0.137403	0.234299	0.206108	0.0126793	0.023409	0.0175871	0.0261585	0.0485748	0.0170938	0.0372503	0.0600458	0.0791955	0.251287	0.283058	0.459865	0.126822	0.157057	0.204685	0.153993	0.0991408	0.256381	0.037668	0.0243937	0.0281198	0.055721	0.0643007	0.0817727	0.0972964	0.0169401	0.0250432	0.159554	0.03119	0.562175	0.696699	0.0726045	0.0387575	0.683525	0.0597169	0.645301	0.750225	0.118422	0.0696166
Arhgap9	chr10:127323726-127329943	6.71245	11.0899	10.5547	7.39604	8.84456	8.43007	6.23333	8.34215	8.29925	1.8321	1.66708	1.45893	0.998098	1.19247	0.95203	0.436891	0.947117	0.743364	8.06034	8.03245	7.73376	7.78962	7.56763	8.28253	6.02063	7.79251	5.51218	1.51673	1.77317	1.46192	1.17105	1.23853	0.811609	0.808668	0.789448	0.865516	4.53775	0.336089	0.513402	0.294164	0.65883	0.871204	0.496528	0.425625	0.601496	0.383106	0.711298	0.895379
Arhgef26	chr3:62338776-62462221	0.163256	0.151539	0.142468	1.15251	0.936595	0.5306	1.04929	0.764705	0.705825	4.65103	3.03153	2.83425	2.50047	3.86495	1.77178	4.01638	2.70971	2.88982	0.79414	2.18788	1.06352	1.03558	1.98828	0.878863	1.09095	1.06504	1.01014	3.24386	3.32409	3.75955	3.29299	2.94849	3.23304	2.90925	2.60846	2.89527	2.03323	0.0487116	0.336221	0.118511	0.920964	0.513576	0.394241	0.0859996	0.457978	0.183018	0.937215	0.574969
Arhgef28	chr13:97898594-98206165	0.112852	0.0975672	0.0969894	0.160799	0.726131	0.115787	0.116962	0.081481	0.0631825	0.0297909	0.0242096	0.0557705	0.0184437	0.0209363	0.0160707	0.0591059	0.0152082	0.0131426	0.147877	0.0952084	0.126748	0.167842	0.435668	0.13594	0.0957091	0.0867293	0.0763738	0.0147762	0.0734645	0.0344187	0.0214547	0.0522737	0.0256534	0.0143179	0.00266139	0.0147402	0.0957302	0.267325	0.708073	0.958028	0.838846	0.20758	0.296886	0.350771	0.772598	0.966482	0.86911	0.280885
Arhgef33	chr17:80307406-80388689	0.00484349	0.004752	0.00483695	0.0080362	0	0.0328761	0.00438254	0.00434788	0.00978074	0.00496171	0	0.00459526	0.00809063	1.49e-08	1.3e-09	0	0	0	0.00624477	0.0281611	0.0425945	0.0301771	0.0237032	0.0222609	0.0135081	0.0767538	0.021542	0.00689234	6.93e-09	5.05e-10	0	0.0151609	8.19e-08	5.18e-09	0	0	0.010514	0.119667	0.313346	0.194242	0.766755	0.701844	0.373901	0.179253	0.434868	0.272409	0.808974	0.75101
Arhgef38	chr3:133159530-133234889	0	0	0	0	0.0074956	0	0	0	0	0	0	0	0	0	0	0	0	0	0	0	0	0	0	0.00865913	0	0	0	0	0	0	0	0	0.0112536	0	0	0.0103313	0.00104832	#DIV/0!	0.923968	#DIV/0!	#DIV/0!	0.373901	0.373901	NA	0.941945	NA	NA	0.437351
Arid3c	chr4:41723835-41731142	0.0100881	0	0	0	0	0	0	0.0181148	0	0	0.00904399	0	0	0	0	0	0	0	0.0121044	0	0	0	0	0	0	0	0.0100781	0	0	0.0216746	0.00976655	0	0.0131397	0	0	0	0.00288917	0.904355	#DIV/0!	0.71799	0.619243	0.12467	#DIV/0!	0.925326	NA	0.768832	0.674961	0.183041
Arl11	chr14:61309752-61311936	1.22846	2.26984	1.69113	1.75203	1.86646	1.53374	1.31477	1.4224	1.37917	0.213859	0.226408	0.193572	0.172536	0.240123	0.112733	0.0920945	0.16223	0.0921156	1.77549	1.49256	1.73184	1.73098	1.83282	1.43623	1.25468	1.27056	1.26048	0.12382	0.235396	0.197154	0.255474	0.217843	0.224165	0.119835	0.160415	0.178237	0.873935	0.850266	0.758108	0.0252092	0.491106	0.211374	0.268205	0.881275	0.813758	0.052964	0.554069	0.285046
Arl13a	chrX:134187500-134208030	0	0	0	0	0	0	0	0	0	0	0	0	0	0	0	0	0	0	0	0.0105525	0	0.0110262	0.0212416	0	0	0.0129296	0.0191186	0	0	0	0	0	0	0	0	0	0.00207968	0.373901	0.154355	0.130734	#DIV/0!	#DIV/0!	#DIV/0!	0.441649	0.250452	0.197396	NA	NA
Arl14	chr3:69222418-69223618	0	0.0143385	0	0.0121628	0	0	0	0	0	0	0.0131435	0	0	0	0	0	0	0	0	0.0161227	0.0156577	0	0.0324355	0	0.0171986	0.0592288	0.0584296	0	0.109196	0.0471337	0	0	0.0190636	0	0.0314254	0.0349542	0.013347	0.460926	0.589821	0.0317062	0.209194	0.373901	0.117239	0.526771	0.670682	0.0632225	0.285831	0.437351
Arl14epl	chr18:46921814-46934222	0	0	0.00678805	0	0	0	0	0	0	0	0	0	0	0	0	0.00644206	0	0	0	0	0	0	0	0	0	0	0	0	0	0	0	0	0	0	0	0	0.000367503	0.373901	#DIV/0!	#DIV/0!	#DIV/0!	#DIV/0!	0.373901	0.441649	NA	NA	NA	NA
Arl5c	chr11:97989579-97996173	2.89678	3.90948	3.72727	7.80009	9.50575	7.78478	3.01316	3.72119	3.65886	0.381259	0.271643	0.273677	0.10843	0.243142	0.141696	0.0675259	0.181634	0.19298	3.01118	2.34997	2.86103	6.80447	6.90247	7.2511	2.48095	2.77662	2.58274	0.544887	0.827302	0.464798	0.209474	0.157084	0.11273	0.0753425	0.174594	0.0775795	2.43177	0.106011	0.0787909	0.0246533	0.058694	0.929132	0.501089	0.163508	0.1489	0.0521559	0.0989208	0.941473
Arl8b	chr6:108783058-108823723	25.1765	19.9222	20.0111	21.0118	18.1487	18.3217	18.5352	16.8767	20.5422	12.1655	9.54572	12.7254	10.3687	11.7999	9.43938	13.5162	11.895	16.2126	15.8528	16.4288	15.9972	17.3844	22.4559	18.0216	16.5294	16.8893	15.7045	13.3671	15.0915	15.0533	14.218	14.2961	12.1015	14.6501	14.7227	14.7489	15.8258	0.0324544	0.948592	0.110965	0.0558034	0.039142	0.544709	0.0616305	0.960869	0.174047	0.0947597	0.0701153
Armc12	chr17:28530860-28538975	0	0.0158428	0.0151868	0.0403365	0.0282603	0.0406052	0	0	0	0	0	0	0	0	0	0	0	0	0	0.0178046	0.0345843	0.0557675	0.214878	0.0646842	0	0	0.016132	0	0	0	0	0	0	0	0	0	0.0151134	0.561077	0.219147	0.373901	#DIV/0!	#DIV/0!	#DIV/0!	0.621314	0.329567	0.446518	NA	NA
Armc4	chr18:7088232-7297901	0	0	0	0	0	0	0	0	0	0	0	0	0	0	0	0	0	0	0	0	0	0	0	0	0.00534295	0	0	0	0	0	0	0	0	0	0	0	0.000148415	#DIV/0!	#DIV/0!	0.373901	#DIV/0!	#DIV/0!	#DIV/0!	NA	NA	0.446518	NA	NA
Armc6	chr8:70220192-70234422	4.38466	5.87915	6.29626	2.18331	3.15337	3.08679	3.16254	3.81704	3.43592	1.5904	1.98076	1.65037	1.95112	2.13359	2.43457	1.20591	1.69179	1.43289	3.75701	3.87901	4.02554	2.59921	1.99775	2.84804	2.45152	2.02318	2.86504	2.14301	2.31059	2.76743	2.16687	2.06769	2.19477	1.76648	1.84325	1.64445	2.68948	0.0493682	0.462655	0.029246	0.0401666	0.847448	0.112507	0.0868868	0.554696	0.059352	0.0720293	0.876312
Arnt2	chr7:84246278-84409959	0.0410715	0.0327675	0.0507394	0.0809294	0.584303	0.0707606	0.103393	0.0645182	0.0440729	0.0270151	0.0138169	0.021613	0.00857691	0.00796576	0.00420379	0.00916199	0.00454635	0.0068756	0.126868	0.0626129	0.135373	0.0833364	0.0888685	0.106023	0.0940668	0.0558394	0.0644403	0.0185517	0.028824	0.0193904	0.00997663	0.0316639	0.0100652	0.002996	0.00278436	0.00308439	0.0589193	0.0471014	0.419272	0.971747	0.789706	0.232604	0.0430176	0.0836752	0.513071	0.977878	0.828879	0.309281
Arr3	chrX:100605496-100618493	0	0	0	0	0	0	0	0	0	0	0	0	0	0	0	0	0	0	0	0	0	0.0145821	0	0	0	0	0	0	0	0	0	0	0	0	0	0	0.000405058	#DIV/0!	0.373901	#DIV/0!	#DIV/0!	#DIV/0!	#DIV/0!	NA	0.470365	NA	NA	NA
Arrdc5	chr17:56294110-56300286	0	0.0333824	0.0320003	0	0.0148981	0.0142638	0	0	0	0	0	0	0	0	0	0	0	0	0	0.0187525	0.0364267	0.0195768	0.018858	0.0340631	0	0	0	0	0	0	0	0	0	0	0	0	0.00617283	0.833367	0.10591	#DIV/0!	#DIV/0!	#DIV/0!	#DIV/0!	0.86704	0.188701	NA	NA	NA
Arsj	chr3:126363851-126440374	0.00850173	0	0	0.00352655	0.0147287	0.00355055	0.00349573	0.00381586	0	0	0	0	0	0	0	0	0.00376241	0	0.0102377	0.0141221	0.0182793	0.00984361	0.014222	0.00427694	0.00501929	0.00577127	0.0127908	0	0.0238479	0	0	0	0.00555163	0	0	0	0.00459289	0.0360117	0.667758	0.120869	0.373901	0.373901	0.373901	0.0669423	0.739173	0.185634	0.441396	0.437351
Art1	chr7:102101742-102111148	0.0120861	0.0473061	0.0680208	0.0400942	0.0525519	0.0201817	0.00995884	0	0.0103701	0	0	0	0	0	0	0	0	0	0	0.0532393	0.0129247	0	0.0133922	0.0120901	0	0	0	0	0	0	0	0.0134854	0	0	0	0	0.0101584	0.422697	0.0481147	0.116279	#DIV/0!	0.373901	#DIV/0!	0.49052	0.101521	0.180574	NA	0.437351
Art5	chr7:102096878-102100229	0.0779217	0.11447	0.0731532	0.0161576	0.0761436	0.0813325	0.0080211	0.0349771	0.0250752	0	0.00873232	0	0	0	0.00797114	0	0	0	0.046757	0.0644657	0.08346	0.0449054	0.0865089	0.0585619	0.0229178	0.0263286	0.00973305	0	0.00908471	0	0	0	0	0	0	0	0.02713	0.232704	0.833163	0.76223	0.979029	0.373901	#DIV/0!	0.311471	0.873864	0.806736	0.982862	0.437351
Arx	chrX:93286645-93298355	0.0117118	0	0	0	0.0152297	0	0	0.0105136	0	0	0	0	0	0	0	0	0	0	0	0.00647735	0.0188654	0	0.006522	0	0.00690705	0	0	0	0	0	0	0	0	0	0	0	0.00211741	0.539048	0.626961	0.788579	#DIV/0!	#DIV/0!	#DIV/0!	0.600874	0.703903	0.828786	NA	NA
Asb10	chr5:24532696-24540448	0.0488853	0.0479245	0.0459396	0.0405512	0.0969219	0.0349936	0.0459761	0.0501539	0.0179812	0.0169642	0.0187875	0.0176508	0	0.0216552	0.0171492	0.00622794	0.0494082	0.0311526	0.0671628	0.0463115	0.0599506	0.0484053	0.0233124	0.0420736	0.0823101	0.0756806	0.0419492	0.0251711	0.0130435	0	0.0270845	0.0234393	0.00910914	0.0162504	0.00754065	0.00836573	0.0340412	0.173086	0.407794	0.149584	0.525472	0.463791	0.22846	0.242625	0.502686	0.219822	0.587165	0.526558
Asb11	chrX:164438100-164459100	0.0138236	0.0135182	0.0129584	0.0458551	0.0481275	0	0.0227911	0.0992873	0.0355796	0.0111968	0	0.034972	0	0	0	0.0739021	0	0.0123186	0.115835	0.410524	0.177188	0.0158791	0.0152957	0.0828631	0.113531	0	0.137753	0.0330853	0.0386085	0.0148154	0	0.0154101	0	0	0	0	0.0443088	0.0694828	0.819006	0.555773	0.344987	0.373901	0.277058	0.114848	0.863015	0.621662	0.436527	0.437351
Asb12	chrX:95470198-95478129	0	0	0.0129824	0.0229701	0.0120544	0	0.0114168	0.012434	0.0237638	0	0	0	0	0	0	0	0	0	0.0165784	0.0152326	0.0147928	0.0159082	0	0.0276719	0	0	0.0138006	0	0	0	0	0	0	0	0	0	0.00554461	0.0619757	0.797617	0.136793	#DIV/0!	#DIV/0!	#DIV/0!	0.104668	0.845848	0.205031	NA	NA
Asb15	chr6:24528143-24573164	0.00364927	0	0	0.0121101	0.00316012	0.00304817	0	0	0	0	0	0	0	0	0	0	0	0	0.00879208	0	0.00784935	0.00422738	0.00407178	0.00367329	0	0.00495698	0	0.00439284	0.0102392	0.00393539	0	0.0122696	0.00476727	0.00425591	0.00395391	0	0.0027598	0.227496	0.520516	0.373901	0.0380339	0.186988	0.116654	0.305584	0.607621	0.446518	0.0688285	0.256873
Asb16	chr11:102268822-102278061	0.101202	0.123761	0.177954	0.0209825	0.0550207	0.0105616	0.0208505	0	0.0651235	0	0	0	0.0211218	0.00979732	0.0103503	0.0676396	0	0.0112753	0.197007	0.181033	0.256937	0.0290908	0	0.0379477	0.0297074	0	0.0252321	0.0302976	0	0.0135675	0.0244641	0.0423323	0.0329152	0.014659	0.0271603	0.0452846	0.0467577	0.0756308	0.731015	0.652771	0.17049	0.0372291	0.910212	0.123325	0.79157	0.71108	0.240179	0.0672215
Asb18	chr1:89952677-90014577	0	0	0	0	0	0	0.0100653	0	0	0	0	0	0	0	0	0	0	0	0	0	0	0	0	0	0	0	0	0	0	0	0	0	0	0	0	0	0.000279592	#DIV/0!	#DIV/0!	0.373901	#DIV/0!	#DIV/0!	#DIV/0!	NA	NA	0.446518	NA	NA
Asb5	chr8:54550330-54587836	0.0213654	0.0104586	0.0501276	0.115182	0.064984	0.0713584	0.0351974	0.0575431	0.0550003	0.0519087	0	0.0180094	0.00891929	0.0248287	0.0174836	0.0761781	0.0943674	0.038099	0.0128129	0.0471042	0.0228695	0.15994	0.0474031	0.0534866	0.0125598	0.0288538	0.010668	0.0256143	0.0298786	0.057355	0.0103393	0.0119283	0.0139104	0.0247926	0.0229821	0.0127643	0.0393409	0.986625	0.941626	0.0249955	0.475206	0.346908	0.0439077	0.988773	0.9553	0.0526028	0.538869	0.433896
Ascl1	chr10:87491040-87493660	0.00718217	0.00704049	0.0337445	0.0238307	0.0186914	0.0479842	0.0059107	0.0193425	0	0	0	0.00605106	0	0	0	0	0	0	0	0.00793691	0.0462351	0	0.0958851	0.0144212	0	0.00972745	0	0	0.00670657	0	0	0	0	0	0	0	0.00974139	0.908008	0.842739	0.475387	0.945633	#DIV/0!	#DIV/0!	0.928322	0.881441	0.544963	0.956508	NA
Ascl2	chr7:142966821-142969264	0.166974	0.296319	0.215484	0.0173111	0.0634746	0.0958518	0.0429774	0.0749511	0.00895502	0.00845145	0	0.00879634	0	0	0	0	0	0	0.137706	0.0805417	0.100551	0	0.0463172	0.0836163	0.0245433	0.0563856	0.0938093	0.012513	0	0.0112076	0	0.0116542	0	0	0	0.0124715	0.0464128	0.0438049	0.663823	0.594734	0.682663	0.373901	0.373901	0.0788442	0.735661	0.657567	0.732873	0.437351
Ascl3	chr7:109727464-109731732	0.0285424	0.0277633	0.0266144	0.0473123	0.100113	0.0238102	0.0472349	0.0256318	0.0489372	0.115674	0	0	0.0714201	0.0440928	0.0233249	0.0761523	0.0752326	0.025372	0.0677209	0.031071	0.0301904	0.0323933	0.0624129	0.0282104	0.0663275	0	0	0	0	0.0303195	0	0	0	0.0327061	0	0	0.0330161	0.282626	0.555292	0.472651	0.514802	0.0292958	0.0743545	0.368521	0.639236	0.542894	0.577377	0.0552863
Ascl4	chr10:85928490-85929647	0	0	0	0	0.0266801	0	0	0	0	0	0	0	0	0	0	0	0	0	0	0	0	0	0	0	0	0	0	0	0	0	0	0	0	0	0	0	0.000741114	#DIV/0!	0.373901	#DIV/0!	#DIV/0!	#DIV/0!	#DIV/0!	NA	0.470365	NA	NA	NA
Ascl5	chr1:136050803-136051370	0	0	0	0	0	0	0	0	0	0	0	0	0	0	0	0	0	0	0	0	0	0	0	0	0	0	0	0	0	0	0	0	0	0	0	0	0	#DIV/0!	#DIV/0!	#DIV/0!	#DIV/0!	#DIV/0!	#DIV/0!	NA	NA	NA	NA	NA
Asic2	chr11:80880164-81968396	0	0.0103028	0.0148141	0.00502732	0.109232	0.021931	0.00498604	0	0.00520155	0.00981414	0.00543495	0	0	0	0	0	0	0	0.0145796	0.00670246	0.0112832	0	0.0117032	0.00608931	0.00714715	0.0164317	0	0.0072849	0.00566187	0.0065259	0	0.00678338	0	0	0	0	0.00797046	0.64188	0.290956	0.426767	0.650218	0.373901	#DIV/0!	0.695381	0.41103	0.498081	0.70325	0.437351
Asic4	chr1:75450509-75474340	0.0120869	0.00592672	0.0454499	0.0100267	0.0261983	0	0.0149165	0.00542519	0	0	0	0	0	0	0	0	0	0	0.0290775	0.00668395	0.0194673	0	0.0201897	0.00607249	0	0	0	0	0	0.00650779	0	0	0	0	0	0	0.00577858	0.852929	0.74921	0.194801	0.373901	#DIV/0!	#DIV/0!	0.883424	0.806648	0.273144	0.441396	NA
Asmt	chrX:170672643-170678054	0	0	0	0	0	0	0	0	0	0	0	0	0	0	0	0	0	0	0.0354076	0	0	0	0	0	0	0	0	0	0	0	0	0	0	0	0	0	0.000983544	0.373901	#DIV/0!	#DIV/0!	#DIV/0!	#DIV/0!	#DIV/0!	0.441649	NA	NA	NA	NA
Aspg	chr12:112106682-112127573	0.0760369	0.108992	0.236449	5.29117	5.41282	8.10176	3.49105	5.24009	2.9996	23.1595	27.9563	20.7424	23.4729	24.54	31.1704	24.2044	42.8285	26.9801	0.204053	0.291139	0.207276	3.1415	7.06091	2.47754	1.66265	2.02625	1.5295	26.0034	24.6741	17.6348	30.4215	33.969	34.1475	38.4817	41.0845	46.0074	16.3066	0.173379	0.295694	0.0355488	0.742171	0.0749375	0.165317	0.242991	0.416298	0.0691674	0.786767	0.120456
Asphd1	chr7:126946007-126949581	0	0	0.0826824	0	0	0.037167	0.0370479	0	0	0	0	0	0	0	0	0	0	0	0	0	0.0466765	0	0	0.0435703	0	0.0585943	0.0435362	0	0.0409515	0	0.0424724	0	0	0	0	0	0.0120194	0.723798	0.91636	0.369525	0.373901	0.373901	#DIV/0!	0.770498	0.936294	0.446518	0.441396	0.437351
Ass1	chr2:31470269-31520670	7.18631	11.8617	23.8286	28.8683	25.1833	80.3949	11.7882	15.5916	39.8092	61.5523	227.746	142.961	68.8099	147.989	348.577	40.8461	238.348	76.5475	9.84816	15.4138	11.7211	12.6871	44.0881	7.78835	8.63227	13.4576	13.1786	26.8177	24.1303	22.0351	18.7488	29.6129	23.237	27.3794	29.6194	23.3634	54.4347	0.725688	0.332356	0.298553	0.0671235	0.119418	0.205566	0.772234	0.453893	0.388228	0.110751	0.176269
Astl	chr2:127338638-127357651	0	0	0.00638668	0.00563723	0	0	0	0	0	0	0	0	0	0	0	0	0	0	0.00817045	0.00751194	0.00729315	0.0157035	0	0	0.00801058	0	0	0.00816553	0	0	0	0	0	0	0	0	0.00185775	0.061475	0.578833	0.373901	0.373901	#DIV/0!	#DIV/0!	0.10401	0.660989	0.446518	0.441396	NA
Atcay	chr10:81204512-81230779	0	0.0209348	0	0.00353967	0.00369591	0	0.00350876	0.0114902	0.00366245	0.00345436	0	0	0	0.00330912	0.0034932	0	0	0	0.0154135	0.00944964	0.00917355	0.0197602	0.00951649	0.00858561	0	0	0.0128383	0	0.00398941	0	0	0	0	0	0	0.00512069	0.00419266	0.580355	0.0539613	0.718998	0.92412	0.116408	0.373901	0.639665	0.110803	0.769528	0.939497	0.174521
Atoh1	chr6:64729145-64731235	0	0	0.0146911	0	0	0	0	0	0	0	0	0	0	0	0	0.0209164	0	0	0	0	0	0	0	0	0	0	0	0	0.00729906	0	0	0	0	0	0	0	0.00119185	0.373901	#DIV/0!	#DIV/0!	0.373901	#DIV/0!	0.373901	0.441649	NA	NA	0.441396	NA
Atoh7	chr10:63100155-63100605	0	0	0	0	0	0	0	0	0	0	0	0	0	0	0	0	0	0	0	0.0597888	0	0.186427	0.0598769	0.108488	0	0	0	0	0	0	0.0530219	0	0	0	0	0	0.012989	0.373901	0.0326296	#DIV/0!	#DIV/0!	0.373901	#DIV/0!	0.441649	0.0755906	NA	NA	0.437351
Atp10b	chr11:43149876-43262286	0	0.0108821	0.00834502	0.00367744	0.0191775	0.00185128	0.00182156	0.00397867	0.00190255	0	0	0.00186587	0	0	0	0.00791035	0	0.0019788	0.00267208	0	0	0.00257034	0.00495141	0	0.00524075	0.00602786	0.00890365	0	0.0165928	0.0287045	0.00215369	0.00497129	0	0	0	0	0.00406054	0.180476	0.370222	0.0344074	0.157715	0.174278	0.23773	0.250836	0.470365	0.0673683	0.225677	0.2416
Atp12a	chr14:56365067-56388551	0.00395635	0.00388287	0	0	0.827514	0.0297415	0.0032533	0	0	0	0	0	0	0	0	0	0	0	0	0	0	0	0.00882658	0	0	0.00537273	0.003969	0	0	0	0	0	0	0	0	0	0.0246255	0.116151	0.355649	0.354594	#DIV/0!	#DIV/0!	#DIV/0!	0.176087	0.470365	0.446518	NA	NA
Atp13a4	chr16:29396037-29544864	0.0038453	0.00540805	0	0.00319023	0.0755366	0.00460497	0	0	0	0	0	0.00647875	0	0	0.0031484	0	0	0.00984042	0	0.00425943	0.00413493	0.0127542	0	0	0	0.00522243	0	0.00462826	0.0051523	0.00829565	0	0.00617315	0	0	0.0119247	0.00661139	0.00503359	0.899598	0.387065	0.373901	0.188926	0.685006	0.575439	0.921782	0.482753	0.446518	0.261941	0.736132
Atp1b4	chrX:38316266-38336713	0.00384312	0	0	0.0255066	0.00665659	0	0	0	0	0	0	0	0	0	0	0	0	0	0	0	0	0	0.00857475	0	0	0	0	0	0.00359406	0	0	0	0	0	0	0.00461369	0.00146636	0.373901	0.389596	#DIV/0!	0.373901	#DIV/0!	0.373901	0.441649	0.48573	NA	0.441396	NA
Atp2b3	chrX:73503085-73571005	0	0	0	0	0.00300181	0	0	0.00311197	0.0059519	0	0	0	0	0	0	0	0	0	0	0.00384121	0.00372886	0.00401658	0	0.0104702	0.0122868	0	0.00347902	0	0	0	0.00673396	0	0	0	0	0	0.00157284	0.116204	0.298876	0.609753	#DIV/0!	0.373901	#DIV/0!	0.176087	0.419901	0.671442	NA	0.437351
Atp2c2	chr8:119700008-119757718	0.0882729	0.129905	0.147585	0.036615	0.0934861	0.02048	0.0524362	0.0440225	0.07156	0.0119115	0.00879697	0.119782	0.00409588	0.0114091	0.00401483	0.0656184	0.00433968	0	0.053127	0.0488535	0.100124	0.017025	0.032797	0.039454	0.0405162	0.0865084	0.0540821	0	0.0183361	0.0264225	0	0.00549253	0.0128055	0	0	0.00588304	0.0404377	0.0859722	0.426673	0.797271	0.440654	0.931418	0.372266	0.13743	0.519787	0.835613	0.504337	0.943476
Atp4b	chr8:13386208-13396778	0.0130376	0	0	0	0.0113433	0	0	0	0	0	0	0	0	0	0	0	0	0	0.0312292	0	0.0139334	0.0149859	0	0.0130328	0	0	0	0	0	0	0.0126042	0	0	0.0151037	0	0	0.00347972	0.345565	0.409154	#DIV/0!	#DIV/0!	0.373901	0.373901	0.436058	0.50378	NA	NA	0.437351
Atp5sl	chr7:25619492-25625550	3.31179	3.956	3.75616	5.76915	6.33674	6.01333	4.52441	6.23119	5.50016	7.19922	9.09048	6.97515	6.04792	6.20468	7.76572	6.116	8.32678	7.76683	3.36153	3.25	3.24963	4.75975	6.7886	4.66762	5.15477	5.4119	5.33727	6.43205	7.74533	6.64195	7.65486	8.10314	8.66688	8.55302	7.72657	8.5511	6.19299	0.116377	0.422906	0.826164	0.357634	0.077411	0.290768	0.176139	0.516438	0.860613	0.441396	0.123797
Atp6ap1l	chr13:90883448-90905355	0.0751088	0.0587339	0.0844532	0.0498273	0.0392479	0.01254	0	0.0269739	0.0386611	0	0	0	0	0	0	0	0	0	0.035938	0.0660341	0.0320653	0	0.0332104	0	0	0	0	0	0	0	0	0	0	0	0	0	0.0153554	0.098746	0.2194	0.128573	#DIV/0!	#DIV/0!	#DIV/0!	0.154156	0.329567	0.195239	NA	NA
Atp6v0a4	chr6:38048482-38124586	0.221076	0.167366	0.185319	0.0565795	2.80552	0.168593	0.145238	0.0388281	0.0460465	0.0544754	0.0991435	0.0854887	0.0441542	0.0894494	0.0887752	0.12004	0.102073	0.0742184	0.28591	0.246281	0.379002	0.0579524	0.151582	0.0607606	0.0801267	0.107928	0.0920167	0.106178	0.0614867	0.0851926	0.0893959	0.0890935	0.112623	0.00567754	0.010402	0.0640742	0.185502	0.0567625	0.363809	0.661353	0.81628	0.246509	0.0350249	0.0974246	0.470365	0.718364	0.849685	0.32542
Atp6v0c	chr17:24163865-24169429	121.642	69.1226	161.635	91.5266	123.271	98.351	79.9806	60.7285	130.273	37.8623	114.087	55.5906	70.2863	73.5654	64.9845	49.3643	99.4855	29.141	80.7823	82.4735	80.238	80.9024	112.76	77.7573	73.4159	72.3059	82.2427	68.2436	68.788	66.3204	65.5277	66.975	60.3978	60.4344	61.1667	60.5834	79.2281	0.24696	0.399563	0.531636	0.954596	0.172116	0.949908	0.327701	0.495037	0.599099	0.963841	0.239363
Atp6v1b1	chr6:83743016-83758810	0	0.0167544	0	0.00709198	1.13559	0.107098	0.0422333	0.0307026	0.0366877	0	0.0153323	0.0072049	0	0	0	0	0.00755773	0	0.020537	0.00943939	0.0183301	0.0197286	0.0285047	0.0257257	0.0201335	0.0231341	0.0598546	0	0	0	0	0	0	0	0	0	0.0453234	0.182767	0.338266	0.877523	0.165071	#DIV/0!	0.373901	0.254209	0.459846	0.903055	0.23426	NA
Atp6v1e2	chr17:86944108-86947887	0	0	0	0	0	0	0.0149784	0	0	0	0	0	0	0	0	0	0	0	0	0.0199023	0	0	0	0	0	0.0243616	0	0	0	0	0	0	0	0	0	0	0.00164562	0.373901	#DIV/0!	0.759287	#DIV/0!	#DIV/0!	#DIV/0!	0.441649	NA	0.804229	NA	NA
Atp6v1g3	chr1:138273737-138289462	0	0	0	0	0.364669	0.02923	0	0	0	0	0	0	0	0	0	0	0	0	0	0	0	0	0	0	0	0	0.00875028	0	0	0	0	0	0	0	0	0	0.0111847	#DIV/0!	0.324539	0.373901	#DIV/0!	#DIV/0!	#DIV/0!	NA	0.446423	0.446518	NA	NA
Atp8b3	chr10:80519584-80539124	0.00705165	0.00692177	0.00995257	0.0087754	0.00305302	0.00294507	0.00869687	0.00632996	0.00605326	0	0	0	0	0.00273487	0	0	0	0	0.0254859	0.0234388	0.00758445	0.0122544	0.0314755	0.0106481	0.0083304	0.00957956	0.0176907	0.00424454	0	0.00380255	0.00342423	0	0	0	0.00382064	0	0.00623039	0.13156	0.130826	0.187912	0.117315	0.882626	0.373901	0.193807	0.220249	0.26535	0.177798	0.904099
AU015228	chr2:130100393-130103375	0.00532642	0	0	0.00220933	0	0	0.00876284	0.00239072	0	0.00431255	0	0.0022432	0.00222427	0.00619542	0	0.00475107	0	0.00475337	0.00320486	0.00294696	0.00286097	0.00924243	0	0.00267742	0	0.00722511	0.00266924	0.00640549	0.00497789	0.00286908	0.00258424	0	0.00347643	0.00310221	0	0	0.00270588	0.527618	0.318409	0.906607	0.187185	0.725901	0.322353	0.590785	0.440247	0.92548	0.259881	0.773013
AU016765	chr17:64514088-64555590	0	0	0	0	0	0	0	0	0	0	0	0	0	0	0	0	0	0	0	0	0	0	0	0	0	0	0	0	0	0	0	0	0	0	0	0	0	#DIV/0!	#DIV/0!	#DIV/0!	#DIV/0!	#DIV/0!	#DIV/0!	NA	NA	NA	NA	NA
AU018091	chr7:3154658-3169203	0	0	0	0.00378795	0	0	0.0075104	0	0	0	0	0	0	0	0	0	0	0	0	0	0	0.00528531	0.0152724	0.00459295	0.00539027	0	0.00457871	0	0	0	0	0	0.00596235	0	0	0.0054788	0.0016072	#DIV/0!	0.124637	0.799136	#DIV/0!	0.373901	0.373901	NA	0.211914	0.837143	NA	0.437351
AU018829	chr5:94865452-94878188	0	0	0	0	0	0	0	0	0	0	0	0	0	0	0	0	0	0	0	0	0	0	0.00203701	0	0	0	0	0	0	0	0	0	0	0	0	0	5.65836e-05	#DIV/0!	0.373901	#DIV/0!	#DIV/0!	#DIV/0!	#DIV/0!	NA	0.470365	NA	NA	NA
AU019990	chr2:132598195-132653064	0.0213167	0	0	0.0242585	0.00689025	0	0	0	0	0	0	0	0	0	0	0	0	0	0	0.023323	0	0.0274995	0.0264832	0.02118	0	0.0107468	0	0	0	0	0	0.0088783	0	0	0	0	0.00473823	0.952417	0.121304	0.373901	#DIV/0!	0.373901	#DIV/0!	0.960665	0.20743	0.446518	NA	0.437351
AU021063	chr15:101221246-101222155	4.18e-06	4.35e-17	3e-121	0.0086736	1.57e-53	0.00840369	5.52e-25	1.39e-19	5.32e-16	0.0204258	0.0152686	8.9e-61	9.56e-56	3.33e-48	2.06e-24	1.01e-39	1.73e-38	1.59e-25	3.56e-06	3.82e-123	6.43e-23	1.32e-74	4.66e-21	2e-07	1.42e-13	3.62e-16	3.23e-43	2.19e-12	9.45e-19	1.09e-10	4.49e-45	1.11e-20	1.54e-42	9.82e-13	3.33e-25	9.4e-10	0.0014661	0.915533	0.116219	0.373872	0.124353	0.373981	0.373229	0.934092	0.202029	0.446518	0.18493	0.437351
AU021092	chr16:5211818-5222299	0.401401	0.650436	0.835258	1.42521	2.25857	1.79084	2.28452	2.51136	1.62516	1.51378	1.42786	0.941285	0.827293	1.15609	1.36502	1.16257	0.819515	1.47584	1.38256	0.952852	1.01917	1.05297	1.02122	1.12894	1.73811	1.91133	1.91415	1.20178	1.25027	1.08979	1.1038	1.49723	1.10159	0.901277	0.592563	1.01789	1.28749	0.0559784	0.0357915	0.35278	0.571024	0.594504	0.238903	0.0962588	0.0812676	0.446518	0.629706	0.65175
AU022252	chr4:119225137-119232724	4.32116	3.9037	3.43435	8.00572	6.08116	6.99129	6.5759	8.80385	8.78063	8.21862	10.0087	8.5142	10.4908	9.16796	10.6508	8.41849	11.7035	9.58752	3.85961	4.19294	4.20399	6.80721	8.83107	5.9903	6.6658	7.17984	6.5871	11.8757	9.8527	9.10319	11.0238	13.275	11.7515	13.0717	12.9988	13.3762	8.45291	0.516234	0.864808	0.178224	0.242997	0.0781574	0.0285132	0.579861	0.897884	0.253652	0.324813	0.124834
AU022751	chrX:6081217-6083420	0	0	0	0	0	0	0	0	0	0	0	0	0	0	0	0	0	0.00802566	0	0	0	0	0	0	0	0	0	0	0	0	0	0	0	0	0	0	0.000222935	#DIV/0!	#DIV/0!	#DIV/0!	#DIV/0!	#DIV/0!	0.373901	NA	NA	NA	NA	NA
AU023762	chr9:113496745-113587152	0	0	0	0	0	0	0	0	0	0	0	0	0	0	0	0	0	0	0	0	0	0	0	0	0	0	0	0	0	0	0	0	0	0	0	0	0	#DIV/0!	#DIV/0!	#DIV/0!	#DIV/0!	#DIV/0!	#DIV/0!	NA	NA	NA	NA	NA
AU040972	chr11:79481722-79484031	0	0	0	0.0434038	0	0	0	0	0.0299342	0	0	0	0.0145628	0	0	0.0155398	0	0	0	0.0191428	0	0	0.0577493	0.0173859	0	0.0234339	0	0	0	0	0.0168331	0	0	0.0201508	0	0	0.00717046	0.373901	0.661441	0.872533	#DIV/0!	0.923667	0.865021	0.441649	0.733235	0.899054	NA	0.936998
Aurkc	chr7:6995384-7003091	0	0	0	0	0.0134087	0	0	0	0	0	0	0	0	0	0	0	0.0135784	0	0	0	0	0	0	0	0	0	0	0	0	0	0	0.0171458	0	0.0178029	0.0164785	0	0.00217817	#DIV/0!	0.373901	#DIV/0!	#DIV/0!	0.373901	0.39796	NA	0.470365	NA	NA	0.437351
AV051173	chr4:116684964-116686022	0.0677184	0.0986152	0.157559	0.224455	0.0595391	0.141188	0.224438	0.182452	0.17411	0.109804	0.0605807	0.0286336	0.141164	0.0783895	0.0553174	0.0300924	0.089104	0.0601429	0	0.110168	0.0713775	0.114786	0.25803	0.233357	0.196023	0.224359	0.266322	0.120172	0.0937206	0.250971	0.291696	0.149415	0.174503	0.154619	0.24904	0.119468	0.140593	0.318278	0.405676	0.241972	0.176396	0.0890278	0.0534851	0.407405	0.500627	0.32627	0.247106	0.139243
Avil	chr10:127000708-127020994	0.0209243	0.056447	0.0590279	0.0260374	0.0544018	0.0349525	0.129087	0.122092	0.103271	0.00847067	0.0234583	0.0220302	0.00873787	0.00811283	0.00428245	0.0373287	0.00925724	0.00466836	0.100726	0.0810433	0.0168596	0.0968289	0.046633	0.0736309	0.0864172	0.0993487	0.0664146	0.00629118	0.063557	0.0732651	0	0.0234312	0.0273148	0.0182814	0.0226341	0.0188218	0.0459468	0.50204	0.112964	0.0502099	0.237873	0.317221	0.797268	0.566649	0.198486	0.0906864	0.319133	0.402805
Avp	chr2:130580676-130582541	0	0	0	0	0	0	0	0	0	0	0	0	0	0	0	0	0	0	0	0	0	0	0	0	0	0	0	0	0	0	0	0	0	0	0	0	0	#DIV/0!	#DIV/0!	#DIV/0!	#DIV/0!	#DIV/0!	#DIV/0!	NA	NA	NA	NA	NA
Avpr1b	chr1:131599113-131612000	0	0	0	0	0	0	0.00309147	0	0	0	0	0	0	0	0	0	0	0	0	0	0	0	0	0.0113525	0	0	0	0	0	0	0	0	0	0	0	0	0.000401221	#DIV/0!	0.373901	0.373901	#DIV/0!	#DIV/0!	#DIV/0!	NA	0.470365	0.446518	NA	NA
Awat1	chrX:100572246-100578206	0.0123056	0.0120404	0.0115418	0.0102055	0.0107025	0	0.0405612	0.0220956	0.0105584	0.00996652	0	0	0	0	0.0100686	0	0	0	0.0147446	0.0406485	0	0	0.013633	0.0246154	0.0144523	0	0.0122752	0	0	0	0	0	0	0	0	0	0.00751153	0.613365	0.506345	0.189986	0.373901	0.373901	#DIV/0!	0.669391	0.595025	0.267514	0.441396	0.437351
Awat2	chrX:100402221-100412562	0.105766	0.258878	0.178674	0.122811	0.156242	0.123637	0.15681	0.21839	0.136135	0.394011	0.303405	0.329859	0.370891	0.409708	0.493337	0.631662	0.663374	0.424363	0.152237	0.186559	0.135863	0.182728	0.0938726	0.132398	0.0994874	0.071424	0.0739395	0.259954	0.354998	0.283944	0.307112	0.377936	0.330549	0.638252	0.500639	0.657199	0.286585	0.649552	0.943703	0.0277857	0.336505	0.10785	0.789856	0.702872	0.956997	0.057133	0.42772	0.164073
AY512915	chr6:95290573-95333993	0	0	0	0	0	0	0	0	0	0	0	0	0	0	0	0	0	0	0	0	0	0	0	0	0	0	0	0	0	0	0	0	0	0	0	0	0	#DIV/0!	#DIV/0!	#DIV/0!	#DIV/0!	#DIV/0!	#DIV/0!	NA	NA	NA	NA	NA
AY512931	chr8:45060701-45065418	0.00674042	0.0330426	0	0.00559135	0.00584596	0.00562924	0.0110931	0	0.0115702	0.00545776	0.00604455	0	0.0281452	0.0052255	0.00386222	0	0.0059614	0	0	0.00745108	0.00723405	0.00778819	0.0675152	0.0406158	0.023837	0	0.0202476	0.0485959	0.018886	0.0217656	0.0196083	0.0301679	0.0351716	0.0156872	0.0145598	0.00807576	0.0144838	0.465183	0.129048	0.439524	0.0549733	0.155949	0.0252067	0.530634	0.217829	0.510572	0.0936207	0.220605
AY761184	chr8:21702523-21703647	0.518392	0	0	0	0	0	0.117535	0	0.0403581	0	0	0	0	0	0	0	0	0	0	0	0	0	0	0	0	0	0	0	0	0	0	0	0	0	0	0	0.0187857	0.373901	#DIV/0!	0.201607	#DIV/0!	#DIV/0!	#DIV/0!	0.441649	NA	0.280841	NA	NA
AY761185	chr8:20943693-20944748	0	0	0	0	0	0	0	0	0	0	0	0	0	0	0	0	0	0	0	0	0	0	0	0	0	0	0	0	0	0	0	0	0	0	0	0	0	#DIV/0!	#DIV/0!	#DIV/0!	#DIV/0!	#DIV/0!	#DIV/0!	NA	NA	NA	NA	NA
Aym1	chr5:113357293-113357821	0	0	0	0	0	0	0	0	0	0	0	0	0	0	0	0	0	0	0	0	0	0	0	0	0	0	0	0	0	0	0	0	0	0	0	0	0	#DIV/0!	#DIV/0!	#DIV/0!	#DIV/0!	#DIV/0!	#DIV/0!	NA	NA	NA	NA	NA
B020004C17Rik	chr14:57015133-57018982	0	0	0	0	0	0	0	0	0	0	0	0	0	0	0	0	0	0	0	0	0	0	0	0	0	0	0	0	0	0	0	0	0	0	0	0	0	#DIV/0!	#DIV/0!	#DIV/0!	#DIV/0!	#DIV/0!	#DIV/0!	NA	NA	NA	NA	NA
B020004J07Rik	chr4:101834968-101844022	0	0	0	0	0	0	0	0	0	0	0	0	0	0	0	0	0	0	0	0	0	0.0096018	0	0.00834683	0	0	0.00832281	0	0.00129432	0	0	0	0	0	0	0	0.000765716	#DIV/0!	0.118057	0.373901	0.373901	#DIV/0!	#DIV/0!	NA	0.203054	0.446518	0.441396	NA
B020014A21Rik	chr10:3125090-3133193	0	0	0	0	0	0	0	0	0	0	0	0	0	0	0	0	0	0	0	0	0	0	0	0	0	0	0	0	0	0	0	0	0	0	0	0	0	#DIV/0!	#DIV/0!	#DIV/0!	#DIV/0!	#DIV/0!	#DIV/0!	NA	NA	NA	NA	NA
B020018J22Rik	chr12:112428283-112435338	0	0	0	0	0	0	0	0	0	0	0	0	0	0	0	0	0	0	0	0	0	0	0	0	0	0	0	0	0	0	0	0	0	0	0	0.00588304	0.000163418	#DIV/0!	#DIV/0!	#DIV/0!	#DIV/0!	#DIV/0!	0.373901	NA	NA	NA	NA	NA
B020031M17Rik	chr13:119949356-119950806	0	0.0196198	0	0	0	0	0	0	0	0	0	0	0	0	0	0	0	0	0	0	0	0	0	0.0199975	0	0	0.00665127	0	0	0	0	0	0	0	0	0	0.00128524	0.373901	0.373901	0.373901	#DIV/0!	#DIV/0!	#DIV/0!	0.441649	0.470365	0.446518	NA	NA
B130006D01Rik	chr11:95723585-95726773	0.0198447	0.00486726	0.00933131	0.0123472	0	0	0	0	0.00851688	0.00401676	0.00444971	0.0125357	0	0.0076946	0.00812317	0.00885098	0.0131705	0	0.0119431	0.0109824	0.0106618	0.0114817	0	0.014967	0.00585523	0.0067317	0	0	0.00927463	0.0106918	0.00481491	0.00555635	0.0129544	0	0.0161042	0	0.00682689	0.974426	0.484897	0.720962	0.940542	0.536272	0.780618	0.978253	0.575456	0.771069	0.952933	0.596365
B230119M05Rik	chrX:134684561-134686462	0	0	0	0	0	0	0	0	0	0	0	0	0	0	0	0	0	0	0	0	0.019955	0	0	0	0.0219193	0	0	0	0	0	0	0	0	0	0	0	0.00116318	0.373901	#DIV/0!	0.373901	#DIV/0!	#DIV/0!	#DIV/0!	0.441649	NA	0.446518	NA	NA
B230209E15Rik	chr7:61529409-61615327	0	0	0	0	0	0	0	0	0	0	0	0	0	0	0	0	0	0	0	0.00878332	0.0170557	0	0	0	0	0	0.00795622	0	0	0	0	0	0	0	0	0	0.000938757	0.155182	#DIV/0!	0.373901	#DIV/0!	#DIV/0!	#DIV/0!	0.221906	NA	0.446518	NA	NA
B230209K01Rik	chr1:121087404-121120975	0	0	0	0	0	0	0.00879302	0	0	0	0	0	0	0	0	0	0	0	0	0	0	0	0	0	0	0	0	0	0	0	0	0	0	0	0	0	0.000244251	#DIV/0!	#DIV/0!	0.373901	#DIV/0!	#DIV/0!	#DIV/0!	NA	NA	0.446518	NA	NA
B230214G05Rik	chr15:88314873-88372651	0	0	0	0	0	0	0	0	0	0	0	0	0	0	0	0	0	0	0	0	0	0	0	0	0	0	0	0	0	0	0	0	0	0	0	0	0	#DIV/0!	#DIV/0!	#DIV/0!	#DIV/0!	#DIV/0!	#DIV/0!	NA	NA	NA	NA	NA
B230312C02Rik	chr2:180370857-180385885	0	0	0.0121301	0	0.0112541	0	0	0	0	0	0	0	0	0	0	0	0	0	0	0.028474	0	0	0.0716186	0.012932	0.015186	0	0	0	0	0	0	0	0	0.0149868	0	0	0.00462727	0.625387	0.335801	0.373901	#DIV/0!	#DIV/0!	0.373901	0.680311	0.457871	0.446518	NA	NA
B230323A14Rik	chr9:69761145-69830199	0	0	0	0	0	0	0	0	0	0	0	0	0	0	0	0	0	0	0	0	0	0	0	0	0	0	0	0	0	0	0	0	0	0	0	0	0	#DIV/0!	#DIV/0!	#DIV/0!	#DIV/0!	#DIV/0!	#DIV/0!	NA	NA	NA	NA	NA
B3galt5	chr16:96235800-96319858	0.0346594	0.0185593	0.0237208	0.0313691	0.196406	0.0421108	0.0155423	0.0197985	0.0162287	0	0.00282615	0	0.00263156	0	0	0	0.00278943	0.00281258	0.0455617	0.0279355	0.0338978	0.0474698	0.0492395	0.041246	0.0111692	0.0428172	0.0253012	0	0.0117901	0.00339855	0.00306027	0.00353181	0.00411664	0	0.00683094	0.0075685	0.0215108	0.221833	0.456215	0.374301	0.319484	0.0441821	0.319815	0.299105	0.54815	0.44662	0.409291	0.0777007
B3galtl	chr5:149678256-149762599	2.89765	2.05904	2.21986	1.30908	1.51869	1.05954	1.30107	0.88698	1.24737	0.60896	0.4212	0.483685	0.308432	0.379251	0.24075	0.301998	0.372315	0.427307	1.7507	1.75027	1.73585	1.34491	1.66489	1.54036	1.32895	1.22632	1.13746	0.631846	0.662006	0.649025	0.523012	0.569101	0.375228	0.346963	0.337187	0.324359	0.998378	0.0656512	0.244612	0.57659	0.0627167	0.0642674	0.447054	0.109529	0.359317	0.641022	0.10453	0.106065
B3gat1	chr9:26751561-26761338	0.004597	0	0.00432373	0	0	0.00383959	0	0	0	0	0	0	0	0	0	0	0	0	0.00553445	0	0	0	0	0	0	0	0	0	0	0	0.00446224	0	0.00600272	0	0	0	0.000798881	0.658819	0.373901	#DIV/0!	#DIV/0!	0.124664	#DIV/0!	0.710911	0.470365	NA	NA	0.183041
B3gnt4	chr5:123510459-123511882	0.144848	0.0827238	0.056645	0.110212	0.0210839	0.0707077	0.0597184	0.0325782	0.0935844	0.0194824	0.0540645	0.0102081	0.0402775	0.0374779	0.009887	0.0107493	0.0319788	0.0431102	0.17435	0.120202	0.0903942	0.0279318	0.108001	0.0723888	0.0424754	0.097762	0.0852011	0	0.0896521	0.0647802	0.0234134	0.0270843	0.0940866	0.0701547	0.0259115	0.0144568	0.0599329	0.4025	0.954463	0.616467	0.474367	0.488914	0.694085	0.470167	0.965077	0.677594	0.538085	0.550946
B3gnt6	chr7:98192414-98199475	0.00682687	0.0200792	0.00641586	0	0.0118424	0	0.0056178	0.00612852	0.00585927	0.00552778	0.0244881	0	0.0114024	0.00529244	0.00558818	0	0.0060377	0.0121817	0.0164154	0.0452771	0.0073264	0.015775	0.0303895	0.00685568	0.0160942	0.0184979	0.00683534	0.0410139	0.0255033	0.0293915	0	0.0152767	0.026716	0.00794371	0.0221178	0.0163577	0.0133632	0.387743	0.157885	0.0894563	0.0661951	0.457131	0.157492	0.455701	0.255125	0.145324	0.109533	0.51984
B430212C06Rik	chr18:67321208-67344103	0.0427726	0.0359531	0.0516959	0.0456195	0.0105957	0.0357225	0.0201091	0.0329115	0.010489	0.00989491	0.0164396	0.0102946	0	0.00473755	0.0400156	0.00544979	0.0216208	0.0109045	0.0514468	0.087849	0.10497	0.0282556	0.020412	0.061394	0.0216179	0.0248494	0.0550884	0.00734492	0.00570851	0.0197387	0.0177808	0.00683926	0	0.0142272	0.019811	0.0219722	0.0270703	0.0820169	0.730045	0.36707	0.807334	0.648586	0.318486	0.132042	0.790577	0.446518	0.841864	0.702509
B430306N03Rik	chr17:48316161-48326511	3.09254	3.78838	3.3334	3.2841	3.72616	2.66264	3.08479	3.30719	2.81819	1.69815	0.755098	0.735821	0.849339	1.25983	0.591834	0.461011	0.683028	0.5583	3.55526	3.73383	3.23172	3.77082	4.06546	3.79165	3.32863	3.5731	2.84814	1.38757	1.03854	1.07031	1.19013	1.12794	0.876688	0.453056	0.608624	0.825595	2.14352	0.705299	0.113603	0.520332	0.776019	0.490092	0.649506	0.753868	0.199361	0.587913	0.816846	0.55196
B4galnt3	chr6:120203809-120294559	0.139534	0.131608	0.0706478	0.0311644	0.269777	0.0403407	0.0397314	0.048176	0.0737027	0.026071	0.0866383	0.0904071	0.376502	0.258012	0.169147	0.607946	0.527075	0.462165	0.0645803	0.0593831	0.0749456	0.0931201	0.0896936	0.064742	0.0316606	0.0363975	0.0860591	0.0968066	0.0652007	0.0404698	0.218713	0.198305	0.23818	0.762642	0.626877	0.714394	0.194745	0.0988918	0.711185	0.907436	0.993961	0.463775	0.0434476	0.154392	0.775193	0.925971	0.995317	0.526558
B4galnt4	chr7:141061273-141072119	0.193882	0.215228	0.256692	0.0846527	0.327188	0.0767053	0.100721	0.0549611	0.0394146	0.0578329	0.0823694	0.0171895	0.0255677	0.0356087	0.0208847	0	0.00451471	0	0.27019	0.271039	0.296019	0.100356	0.113721	0.0923438	0.0782734	0.0761438	0.076717	0.0675023	0.0476877	0.0384811	0.0643679	0.0628518	0.0266432	0.0237765	0.00551979	0.0122397	0.0921468	0.0480085	0.502333	0.549701	0.955411	0.141088	0.0898343	0.0849772	0.591739	0.615683	0.964149	0.202942
B4galt4	chr16:38742263-38769045	1.02124	1.44303	1.24427	1.46057	2.1627	1.39106	2.14451	2.4089	1.95849	1.07784	0.745257	0.884122	0.68227	0.698855	0.524616	0.596682	0.610388	0.559227	1.34616	1.12088	1.28474	1.40749	1.3949	1.70426	1.98387	2.03204	1.68512	1.17614	1.22333	1.46285	0.908193	1.22917	0.771655	0.516219	0.646367	0.565248	1.22424	0.922487	0.559759	0.18675	0.0424884	0.0845714	0.769662	0.939359	0.64343	0.264028	0.0754644	0.133407
B830017H08Rik	chr16:17833118-17835019	0.0159373	0	0	0.0132156	0.0555458	0	0	0.0143092	0	0	0	0.0134439	0	0	0	0.0141966	0	0	0	0	0.0169994	0	0	0	0	0	0	0	0	0.0170589	0	0	0	0	0	0	0.00446407	0.96583	0.24308	0.373901	0.875886	#DIV/0!	0.373901	0.971285	0.357592	0.446518	0.898488	NA
B930018H19Rik	chr8:34589419-34640316	0	0	0	0	0	0	0	0	0.00660303	0	0	0	0	0	0.0125948	0	0	0	0.0184901	0.00849923	0	0	0.00855604	0	0.00906376	0	0.0230965	0	0.0143653	0	0	0.00860442	0	0	0	0	0.00305203	0.167536	0.373901	0.294629	0.373901	0.806543	#DIV/0!	0.236293	0.470365	0.383594	0.441396	0.842258
B930092H01Rik	chr9:61259226-61293809	0	0	0	0	0	0	0	0	0	0	0	0	0	0	0	0	0	0	0	0	0	0	0	0	0	0	0	0	0	0	0	0	0	0	0	0	0	#DIV/0!	#DIV/0!	#DIV/0!	#DIV/0!	#DIV/0!	#DIV/0!	NA	NA	NA	NA	NA
B9d1	chr11:61505171-61512927	1.51229	2.62405	2.12964	1.06863	2.64717	1.22044	2.00844	2.23735	2.67844	0.663006	0.732487	0.774741	0.53775	0.708971	0.749827	0.441179	0.457943	0.264623	0.579743	0.730592	1.26184	0.987799	0.788454	0.737109	1.53048	1.72104	1.56949	0.76653	0.643076	0.554291	0.667337	0.879336	0.70564	0.655113	0.473181	0.381394	1.08582	0.0322792	0.187475	0.0267952	0.379172	0.40681	0.319171	0.0613408	0.291642	0.0555588	0.446401	0.46957
B9d2	chr7:25681157-25686558	7.53065	12.4386	13.1152	5.80128	7.60802	9.0569	5.19322	7.99235	6.61986	2.82685	3.89163	3.78543	2.78591	3.00317	4.33903	1.61718	2.57359	2.36227	5.99517	6.6586	6.35353	5.07544	5.62543	5.4267	4.06235	3.87225	4.74176	2.72078	3.14346	2.58867	2.66166	2.95093	2.56482	1.97326	1.88214	2.20151	4.80666	0.0569219	0.091457	0.0490412	0.144533	0.262679	0.616715	0.0975502	0.167827	0.0890883	0.209808	0.343577
Bai1	chr15:74516195-74589464	0.0271293	0.0242181	0.0208934	0.010231	0.01921	0.00412036	0.0121636	0.0199247	0.0169379	0	0	0	0	0	0	0.00440139	0	0.00220202	0.0267585	0.0273462	0.0265454	0.00285982	0.0192817	0.0149083	0.0174936	0.0100601	0.00247669	0	0.00230791	0	0	0	0.00322364	0.00287871	0.00535089	0.00296363	0.00905241	0.197831	0.86834	0.264957	0.373901	0.373901	0.367401	0.271396	0.900371	0.351253	0.441396	0.437351
Bai2	chr4:129985077-130022633	0.0893274	0.0964569	0.0654024	0.0354938	0.154645	0.0204201	0.0685364	0.0246873	0.0230017	0.00494699	0.0109643	0	0.00248682	0.00474023	0.0100077	0.00272558	0.010822	0.00545533	0.0626033	0.0643512	0.0832908	0.031876	0.0697996	0.0369275	0.060903	0.0404631	0.0398773	0.0220777	0.0114345	0.019779	0.0118731	0.0308323	0.00399174	0.0071295	0	0.00366925	0.0341944	0.300731	0.615311	0.63847	0.0512892	0.300771	0.433655	0.38842	0.69406	0.6975	0.0884554	0.385427
Bai3	chr1:25067475-25829707	0.00279202	0.00274133	0	0	0	0.00233222	0.011476	0.00250624	0	0	0	0.00235086	0	0	0	0.00249123	0	0	0.0067303	0.00928517	0.00300446	0.00647325	0.0155874	0.0224974	0	0.00379522	0	0	0	0	0.00271253	0	0	0	0	0	0.00268821	0.0926665	0.0402763	0.411392	0.373901	0.373901	0.373901	0.14635	0.0886628	0.483191	0.441396	0.437351
Banf2	chr2:144033101-144073979	0	0	0	0	0	0	0	0	0	0	0	0.112132	0	0	0	0	0	0	0	0	0	0	0	0	0	0	0	0	0	0	0	0	0	0	0	0	0.00311478	#DIV/0!	#DIV/0!	#DIV/0!	0.373901	#DIV/0!	#DIV/0!	NA	NA	NA	0.441396	NA
Bank1	chr3:136053363-136326046	2.21143	1.72807	1.60158	2.34922	2.02157	1.30451	3.41163	2.40445	3.51239	1.14242	0.728794	0.799113	0.743675	0.728239	0.356513	0.553389	0.538217	0.581893	1.68874	1.58881	1.78293	2.38743	1.0847	2.49556	3.03508	3.71064	2.44396	1.21155	0.961943	1.05913	1.14754	0.961855	0.883027	0.498919	0.673944	0.747148	1.53	0.455537	0.867564	0.931941	0.27127	0.0596628	0.333332	0.521584	0.900012	0.945489	0.356479	0.0997098
Barhl2	chr5:106452522-106458166	0	0	0	0	0	0	0	0	0	0	0	0	0	0	0	0	0	0	0	0	0	0	0	0	0	0	0	0	0	0	0	0	0	0	0	0	0	#DIV/0!	#DIV/0!	#DIV/0!	#DIV/0!	#DIV/0!	#DIV/0!	NA	NA	NA	NA	NA
Barx1	chr13:48663035-48666507	0.595067	0.545007	0.403703	0.220503	0.275339	0.179699	0.313024	0.375109	0.228126	0.0820364	0.0680875	0.0213505	0.0951287	0.0882506	0.082873	0	0.23473	0.0564243	0.166838	0.250872	0.419566	0.160134	0.168272	0.151919	0.267592	0.22192	0.126267	0	0.0353801	0.190106	0.0612119	0.0423681	0	0	0.0951408	0.0453228	0.174094	0.066073	0.0815697	0.167982	0.783216	0.0423941	0.544223	0.11019	0.153127	0.241912	0.822672	0.0750471
Barx2	chr9:31846043-31913285	0	0.0363348	0.00870752	0.0153838	0	0	0.00763591	0	0.0159163	0	0	0	0	0	0	0	0	0.00827033	0.0111324	0.0306987	0.0198716	0.0213853	0.0102995	0	0	0	0	0	0.00865129	0	0	0	0	0.0107719	0	0.0332741	0.00662037	0.675711	0.535554	0.162782	0.373901	#DIV/0!	0.306549	0.727081	0.621534	0.236075	0.441396	NA
Batf2	chr19:6164457-6172475	0.351522	0.589568	0.3179	0.739235	0.906376	0.681302	1.35532	1.29619	1.03408	1.67774	0.472603	0.338725	0.513563	0.836196	0.513598	0.234947	0.354682	0.24618	0.195525	0.248778	0.268427	0.534141	0.584042	0.477061	0.855037	1.15114	0.738753	0.511183	0.537951	0.457826	0.485595	0.336108	0.212336	0.247331	0.242614	0.41948	0.582307	0.108003	0.0303229	0.117384	0.48548	0.107026	0.742177	0.1662	0.071563	0.181687	0.54881	0.162884
BB014433	chr8:15041445-15046078	0	0	0	0	0	0	0	0	0	0	0	0	0	0	0	0	0	0	0	0	0	0	0	0	0	0	0	0	0	0	0	0	0	0	0	0	0	#DIV/0!	#DIV/0!	#DIV/0!	#DIV/0!	#DIV/0!	#DIV/0!	NA	NA	NA	NA	NA
BB019430	chr10:58696744-58704277	0	0	0	0	0	0	0	0	0	0	0	0	0	0	0	0	0	0	0	0	0	0	0	0	0	0	0	0	0	0	0	0	0	0	0	0	0	#DIV/0!	#DIV/0!	#DIV/0!	#DIV/0!	#DIV/0!	#DIV/0!	NA	NA	NA	NA	NA
BB031773	chr4:103004105-103011965	0	5.37e-37	4.34e-37	0	5.43e-40	6.86e-66	0	0	0	0	5.79e-37	9.58e-43	0	0	0	0	0	0	0	0	1.04e-40	0	4.15e-37	0.00431992	0	5.42e-37	0	0	5.49e-37	0	0	0	0	0	0	0	0.000119998	0.120602	0.373901	0.373901	0.971808	#DIV/0!	#DIV/0!	0.180834	0.470365	0.446518	0.977692	NA
BB123696	chr13:52729369-52757205	0	0	0.0131872	0.0174609	0	0.00585971	0	0	0	0	0	0	0	0	0	0	0	0	0.109651	0.434265	0.0903473	0	0	0	0.0165392	0.00950436	0	0	0.00655235	0	0	0	0	0.0244898	0.0151518	0.00840492	0.0208726	0.137308	0.204312	0.144289	0.373901	#DIV/0!	0.0264303	0.200709	0.312108	0.213438	0.441396	NA
BB283400	chr6:30176622-30178040	0	0	0.0113276	0	0	0	0	0	0	0	0	0	0	0	0	0	0	0	0	0	0	0	0.0133814	0.0241608	0	0	0	0	0	0	0	0	0	0	0	0	0.00135749	0.373901	0.147818	#DIV/0!	#DIV/0!	#DIV/0!	#DIV/0!	0.441649	0.242235	NA	NA	NA
BB287469	chr12:87618867-87622955	0.0165729	0	0.0398764	8.65e-08	0.0051747	0.00979869	0	0	0	0	0	0	0	0	0	0	0	0	0.0961003	0.0324144	0.00956058	1.73e-07	9.85e-08	0.00887239	1.26e-07	0	0	0	0	0	0	0	0	0	0	0	0.00606586	0.391656	0.645393	0.373901	#DIV/0!	#DIV/0!	#DIV/0!	0.459798	0.7199	0.446518	NA	NA
BB557941	chr2:57127476-57181754	0.0162856	0	0	0.0270084	0.0141924	0	0.0268672	0.014622	0.0279407	0	0	0	0	0	0	0	0	0	0.0194657	0.0357631	0	0	0.0179838	0.0162409	0	0	0.0162018	0	0	0	0	0	0	0	0	0	0.00646032	0.328555	0.821899	0.0615434	#DIV/0!	#DIV/0!	#DIV/0!	0.417754	0.865488	0.106709	NA	NA
BC002163	chr16:42955579-42956079	44.5267	65.6364	55.9174	47.9098	49.4489	56.1027	54.8496	69.7307	54.1203	45.3224	51.0334	63.8568	44.3117	55.3553	77.5908	49.4267	60.7344	62.3701	33.0071	39.2051	34.3029	43.0004	41.2525	43.1157	50.7488	55.1897	55.3224	68.6268	70.2536	69.9425	70.2563	76.3804	77.2081	70.883	67.2811	72.9642	56.8662	0.0358931	0.0281926	0.334606	0.0421962	0.196437	0.0429246	0.0667961	0.0678808	0.426591	0.0750232	0.267878
BC018473	chr11:116752166-116757883	0	0	0	0.00401549	0	0	0	0	0	0	0	0	0	0	0	0	0	0	0	0	0	0	0	0	0	0	0	0	0	0	0	0	0	0	0	0	0.000111541	#DIV/0!	0.373901	#DIV/0!	#DIV/0!	#DIV/0!	#DIV/0!	NA	0.470365	NA	NA	NA
BC022687	chr12:112808974-112816245	0.309936	0.261488	0.218316	0.535584	0.941706	0.733314	0.471337	0.765157	0.45808	0.264922	0.270173	0.261177	0.215671	0.300251	0.253665	0.245637	0.15981	0.261079	0.227464	0.180584	0.221477	0.506542	0.717522	0.457617	0.405444	0.41928	0.473527	0.248012	0.257089	0.305458	0.258566	0.250215	0.246868	0.280142	0.259854	0.236937	0.357775	0.152625	0.281625	0.266356	0.804615	0.859981	0.338469	0.21896	0.400707	0.352757	0.840295	0.886079
BC030500	chr8:58911754-58914298	0	0	0	0	0	0	0	0	0	0	0	0	0	0	0	0	0	0	0.01258	0	0	0	0	0	0	0	0	0	0	0	0	0	0	0	0	0	0.000349444	0.373901	#DIV/0!	#DIV/0!	#DIV/0!	#DIV/0!	#DIV/0!	0.441649	NA	NA	NA	NA
BC039966	chr4:153948454-153950476	0	0	0	0	0	0	0	0	0	0	0	0	0	0	0	0	0	0	0	0	0	0	0	0	0	0	0	0	0	0	0	0	0	0	0	0.0514761	0.00142989	#DIV/0!	#DIV/0!	#DIV/0!	#DIV/0!	#DIV/0!	0.373901	NA	NA	NA	NA	NA
BC048502	chr15:103438959-103448459	0	0	0	0	0	0	0	0	0	0	0	0	0	0	0	0	0	0	0	0	0	0	0	0	0	0	0	0	0	0	0	0	0	0	0	0	0	#DIV/0!	#DIV/0!	#DIV/0!	#DIV/0!	#DIV/0!	#DIV/0!	NA	NA	NA	NA	NA
BC048507	chr13:67863325-67863923	0	0	0	0	0	0	0	0	0	0	0	0	0	0	0	0	0	0	0	0	0	0	0	0.035375	0	0	0	0	0	0	0	0	0	0.0410202	0	0	0.00212209	#DIV/0!	0.373901	#DIV/0!	#DIV/0!	#DIV/0!	0.373901	NA	0.470365	NA	NA	NA
BC048562	chr9:108436481-108446083	0	0	0	0	0	0	0	0	0	0	0	0	0	0	0	0	0	0	0	0	0	0	0	0	0	0	0	0	0	0	0	0	0	0	0	0	0	#DIV/0!	#DIV/0!	#DIV/0!	#DIV/0!	#DIV/0!	#DIV/0!	NA	NA	NA	NA	NA
BC048602	chr15:35307009-35328535	0	0	0	0	0	0	0	0	0	0	0	0	0	0	0	0	0	0	0	0	0	0	0	0	0	0	0	0	0	0	0	0	0	0	0	0	0	#DIV/0!	#DIV/0!	#DIV/0!	#DIV/0!	#DIV/0!	#DIV/0!	NA	NA	NA	NA	NA
BC048679	chr7:81494273-81498330	0	0	0	0	0	0	0	0	0	0	0	0	0	0	0	0	0	0	0	0	0	0	0	0	0	0	0	0	0	0	0	0	0	0	0	0	0	#DIV/0!	#DIV/0!	#DIV/0!	#DIV/0!	#DIV/0!	#DIV/0!	NA	NA	NA	NA	NA
BC048943	chr12:111979322-111980751	0.0774677	0.0251424	0	0	0.0226121	0	0.0213521	0	0.0221402	0	0	0	0	0	0	0	0	0	0.0306848	0	0.0273628	0	0.0848848	0	0.0300573	0.0688887	0.0255253	0	0	0	0	0	0	0	0	0	0.0121144	0.581503	0.517521	0.157708	#DIV/0!	#DIV/0!	#DIV/0!	0.641216	0.605502	0.230103	NA	NA
BC049635	chr4:42868002-42874203	0.161983	0.228013	0.218571	0.0923664	0.0351816	0.050721	0	0.0817994	0.0434376	0.00819874	0	0	0.00845305	0.0156882	0	0	0.0178894	0.00902743	0.109322	0.234455	0.205974	0.198304	0.415736	0.121704	0.0476293	0.0410358	0.0303416	0	0.028323	0.0217495	0.0196023	0.0791544	0.0395587	0.0705156	0.0217926	0.0242027	0.0744647	0.672904	0.107046	0.935629	0.195241	0.103041	0.147771	0.724185	0.190144	0.948883	0.269151	0.157617
BC049730	chr7:24709258-24714535	0	0.0368565	0.0353305	0	0.0503547	0.0503628	0.0124374	0.0451384	0.00646957	0	0	0	0	0	0	0	0	0	0	0.0497239	0.0321938	0.0173073	0.00833581	0.0075272	0.00884053	0.0304431	0.0225256	0	0	0	0	0	0	0	0	0	0.0114958	0.872026	0.257752	0.958844	#DIV/0!	#DIV/0!	#DIV/0!	0.898788	0.373992	0.967096	NA	NA
BC051019	chr7:109712180-109723771	0.0254313	0.0166119	0.0398099	0.00703149	0	0	0.0279148	0.0152203	0.0509248	0.0137291	0.00760077	0.0142867	0.00707867	0.00656994	0	0	0.0224802	0.0226832	0.0101813	0.0187187	0.027262	0.0195615	0.0376843	0	0.029944	0.0114691	0.00847813	0	0	0.00911488	0.00821328	0	0	0.00985235	0.00913924	0.0202887	0.0138133	0.363957	0.207075	0.301452	0.0762857	0.637822	0.825763	0.441649	0.315127	0.390234	0.123473	0.692039
BC051537	chr17:34083842-34095309	0	0.00983376	0.0188531	0.00832908	0.00872394	0.0167704	0	5.29e-11	0	0	0	0	0	0	0	0	0	0	0.0361479	0.0225946	0	0.0115714	0.0226431	0.0100606	0	0.0135689	0.0100327	0.0120436	0	0.0107873	0	0	0	0	0	0	0.00588779	0.44603	0.510357	0.124968	0.117319	#DIV/0!	#DIV/0!	0.512622	0.598643	0.190304	0.177711	NA
BC051665	chr13:60781886-60786364	0	0	0	0	0	0	0	0	0	0	0	0	0	0	0	0	0	0	0	0	0	0	0	0	0	0	0	0	0	0	0	0	0	0	0	0	0	#DIV/0!	#DIV/0!	#DIV/0!	#DIV/0!	#DIV/0!	#DIV/0!	NA	NA	NA	NA	NA
BC052688	chr13:61771579-61787282	0.0103633	0	0	0	0	0	0	0	0	0	0	0	0	0.00802922	0	0	0.00915548	0	0.0124322	0.0114265	0.0110952	0	0.0229989	0.0103799	0.0121869	0	0.0103513	0	0.00966313	0	0	0	0	0	0	0	0.00355783	0.0779219	0.169603	0.118748	0.373901	0.373901	0.373901	0.126422	0.269734	0.183018	0.441396	0.437351
BC053393	chr11:46571512-46589232	0	0.0157121	0.00753071	0	0	0	0	0.00719668	0	0	0	0	0.0066943	0	0	0	0	0	0.00963098	0	0.00859631	0	0	0	0	0	0	0	0	0	0	0	0.0104515	0	0	0	0.00182813	0.775058	#DIV/0!	0.373901	#DIV/0!	0.777195	#DIV/0!	0.815864	NA	0.446518	NA	0.816578
BC055111	chr4:106590908-106617238	0.00834423	0.00817617	0.0156751	0.0138426	0	0	0.00686907	0	0.014322	0	0	0.00703125	0.00696776	0.00646709	0	0.0148801	0	0.0074427	0	0.00921349	0	0	0.0185488	0.0334802	0.00982573	0.022581	0.0333839	0.0100172	0.0311503	0.0269182	0.0242551	0	0	0	0	0.0599175	0.0108142	0.123936	0.301033	0.135419	0.0414206	0.689445	0.572768	0.184587	0.42208	0.202543	0.0738194	0.73954
BC061194	chr2:18699021-18749605	0	0	0	0	0	0.0084823	0	0	0	0.00822669	0	0	0	0	0	0	0	0	0	0.0112023	0	0.0117044	0.0112741	0.0203526	0.0119476	0	0.0101481	0	0.018946	0.0109116	0	0.0226922	0	0	0.010933	0	0.00435614	0.373901	0.0469021	0.118748	0.305201	0.373901	0.373901	0.441649	0.0994858	0.183018	0.393644	0.437351
BC061237	chr14:44500121-44506345	0	0	0	0	0	0	0	0	0	0	0	0	0	0	0	0	0	0	0	0	0	0	0	0	0	0	0	0	0	0	0	0	0	0	0	0	0	#DIV/0!	#DIV/0!	#DIV/0!	#DIV/0!	#DIV/0!	#DIV/0!	NA	NA	NA	NA	NA
BC064078	chr6:128993019-129006649	0.408847	0.332105	0.318359	0.433082	0.982997	0.568607	0.394098	0.428306	0.350602	0.239269	0.101699	0.0383565	0.0189514	0.12293	0.0557097	0.0606461	0.0999578	0.0808424	0.54084	0.198616	0.289419	0.543926	0.62378	0.4509	0.503364	0.774541	0.292489	0.162258	0.189554	0.096851	0.0218574	0.0756097	0.058828	0.104536	0.120675	0.161502	0.284581	0.928458	0.519016	0.401656	0.741514	0.70897	0.0765205	0.943639	0.606372	0.474346	0.786631	0.757409
BC080695	chr4:143567466-143573798	0	0	0	0	0	0	0	0	0	0	0	0	0	0	0	0	0	0	0	0	0	0	0	0	0	0	0	0	0	0	0	0	0	0	0	0	0	#DIV/0!	#DIV/0!	#DIV/0!	#DIV/0!	#DIV/0!	#DIV/0!	NA	NA	NA	NA	NA
BC089491	chr7:28284651-28291134	0	0.0141311	0	0.011986	0	0	0	0	0	0	0	0.0121898	0	0	0	0	0	0.0128787	0	0.031781	0.0308643	0.0165942	0.0479539	0	0	0	0.014397	0	0	0	0.0279274	0	0.0187882	0	0	0	0.00665254	0.230953	0.296814	0.373901	0.373901	0.131112	0.373901	0.30952	0.417611	0.446518	0.441396	0.190689
BC096441	chr11:69682576-69696098	0.553898	0.568836	0.932391	1.30598	1.81614	1.38261	1.36849	1.94156	1.70506	1.26112	1.28633	1.11644	0.528601	0.828267	0.854107	0.462922	1.19495	0.712302	0.647984	0.365591	0.509616	1.12335	1.11931	0.834175	1.39932	1.47138	1.10826	0.786917	1.11218	1.219	0.6373	0.694844	0.794448	0.491373	0.596694	0.624621	0.982121	0.297567	0.0622023	0.159119	0.264481	0.81742	0.37292	0.384901	0.123577	0.231443	0.349221	0.851127
Bc1	chr10:79697304-80369637	0	0	0	0	0	0	0	0	0	0	0	0	0	0	0	0	0	0	0	0	0	0	0	0	0	0	0	0	0	0	0	0	0	0	0	0	0	#DIV/0!	#DIV/0!	#DIV/0!	#DIV/0!	#DIV/0!	#DIV/0!	NA	NA	NA	NA	NA
BC100451	chr11:118332359-118342534	0.00830702	0	0.00780271	0.0344523	0.021631	0.020811	0.0341919	0.0447446	0.0499035	0.0201802	0.0372419	0.0349993	0.00693671	0.0321915	0.013598	0.00740689	0.0146869	0.0148191	0.0399124	0.0275179	0.017812	0.0287576	0.0369333	0.0249989	0.0293465	0	0.0249269	0.00997271	0.0387649	0	0.0321966	0.00928722	0	0.00965583	0	0.00994197	0.0206647	0.0293365	0.461358	0.0721658	0.318647	0.7739	0.230395	0.0568925	0.553454	0.121333	0.40842	0.813931
BC107364	chr3:96433787-96452306	0	0	0.0316739	0	0.0294879	0	0	0	0	0	0	0.028538	0	0	0	0	0	0	0.0202071	0.0185615	0.0360572	0	0	0	0	0	0.0152152	0	0	0	0	0	0	0	0	0	0.0049928	0.294755	0.373901	0.373901	0.373901	#DIV/0!	#DIV/0!	0.381774	0.470365	0.446518	0.441396	NA
BC125332	chr2:112247947-112259291	0.00420173	0.00412333	0	0.00697158	0.00727905	0.00350952	0	0	0	0	0	0	0	0	0	0.0037484	0	0	0	0	0.00451714	0	0.00937212	0.00422766	0.00496144	0	0	0	0	0	0	0	0.00548758	0	0	0	0.00162221	0.568901	0.664546	0.373901	#DIV/0!	0.373901	0.373901	0.628839	0.736597	0.446518	NA	0.437351
BC147527	chr13:120300391-120308841	0.273161	0.455718	0.327635	0.260129	0.500996	0.439284	0.574925	0.712988	0.390673	0.131091	0.172328	0.110854	0.135157	0.235163	0.0579552	0.0631312	0.134079	0.0721705	0.254913	0.0892561	0.140834	0.303084	0.145971	0.425676	0.368878	0.738147	0.353747	0.242661	0.17454	0.108674	0.10774	0.124301	0.105419	0.070468	0.0544448	0.0846525	0.248357	0.0593527	0.373635	0.666957	0.432814	0.589219	0.451811	0.101129	0.470365	0.723493	0.496888	0.646311
Bcan	chr3:87987530-88000356	0.00595866	0.00474277	0.00909263	0.00401028	0.00418858	0	0	0	0.00414936	0.0048246	0	0	0	0	0	0	0	0	0.00581901	0.0263632	0.0103895	0.00559435	0.0215539	0.00972323	0	0.0131199	0.0059696	0	0.00556716	0	0	0.00667	0	0	0	0.0142865	0.00450065	0.298585	0.127066	0.284866	0.924561	0.373901	0.373901	0.385966	0.215124	0.373055	0.939736	0.437351
Bcas1	chr2:170346990-170427845	4.53959	3.62302	3.92802	0.33513	0.421342	0.185344	0.707936	0.671844	0.215708	0.0043593	0.0048279	0.00453414	0.017986	0.0125242	0.00881454	0	0.00952676	0.0240232	3.62045	2.00684	2.74836	0.249229	0.071987	0.551777	0.391701	0.200049	0.248221	0.0194228	0.0150941	0.0347997	0.0208963	0.018085	0.00702657	0.00627019	0.00582201	0	0.692516	0.0830089	0.890283	0.209416	0.0362702	0.679068	0.380909	0.133462	0.917773	0.28985	0.0660702	0.730284
Bcat1	chr6:144993834-145076157	0.106184	0.154706	0.15005	0.0452585	0.0826005	0.0455678	0.0734826	0.0192307	0.0517269	0.00157539	0.00349183	0.00163839	0	0	0	0.00173661	0	0.0017377	0.166415	0.189721	0.16742	0.105974	0.0521218	0.101864	0.0758522	0.124263	0.0546712	0.00468984	0.0109291	0.00210084	0	0	0	0	0	0	0.0498614	0.0948431	0.2469	0.229116	0.244689	#DIV/0!	0.116117	0.149105	0.362012	0.311314	0.326984	NA
Bcl10	chr3:145924377-145934283	8.32124	10.7575	9.74826	8.46271	8.6722	7.91968	7.3582	7.24114	8.09024	3.95128	4.86619	5.0605	3.48196	3.56842	4.50391	2.63019	4.61262	4.47778	8.77363	8.84703	8.86372	8.8046	8.86239	8.04636	7.76637	7.95107	7.63626	6.22813	6.91544	5.26356	4.74351	5.52568	4.58302	3.78891	3.47285	3.65251	6.4847	0.33151	0.559653	0.474785	0.0623197	0.0660682	0.698738	0.421186	0.643545	0.544686	0.103921	0.108657
Bcl2a1c	chr9:114330134-114330578	0	0	0	0	0	0	0	0	0	0	0	0	0	0	0	0	0	0	0	0	0	0	0	0	0	0.0744819	0	0	0	0	0	0	0	0	0	0	0.00206894	#DIV/0!	#DIV/0!	0.373901	#DIV/0!	#DIV/0!	#DIV/0!	NA	NA	0.446518	NA	NA
Bcl2l10	chr9:75347757-75351640	0	0	0	0	0	0	0	0	0	0	0	0	0	0	0	0	0	0	0	0	0	0	0	0.0142555	0	0	0	0	0	0	0	0	0	0	0	0	0.000395986	#DIV/0!	0.373901	#DIV/0!	#DIV/0!	#DIV/0!	#DIV/0!	NA	0.470365	NA	NA	NA
Bcorl1	chrX:48341357-48406728	7.72536	4.45005	4.06853	2.89201	2.81271	1.44488	2.97354	2.4793	2.60691	1.10885	0.932833	0.781505	1.05299	1.42852	0.718949	1.0823	0.877517	1.15798	4.20204	3.61222	4.16661	2.66641	1.72866	2.70799	2.24791	1.84526	2.26219	1.43535	1.12679	1.26968	1.32115	1.36582	1.22959	0.969183	1.03	1.38211	2.14344	0.293532	0.979527	0.04788	0.0609007	0.316803	0.597975	0.38032	0.984032	0.0874359	0.10196	0.402389
Bdkrb1	chr12:105604090-105605428	0.0129133	0	0	0	0	0	0	0.0115935	0	0.010459	0	0	0	0	0	0	0	0	0	0	0	0	0.0285983	0.0258195	0	0.0348148	0.0128761	0	0.012027	0.0138475	0.0124848	0	0	0	0	0.0308119	0.00572905	0.373901	0.117153	0.330521	0.408479	0.373901	0.373901	0.441649	0.202276	0.422397	0.473254	0.437351
Bdkrb2	chr12:105563171-105593071	0	0.0292655	0.0187024	0.0413115	0.0432681	0.00831797	0.00820384	0.026829	0.0427412	0.00806716	0.00893058	0.025188	0.0499052	0.0463109	0	0.0177606	0.0264049	0.0177657	0	0.0219734	0.010668	0.0114794	0.066344	0.019961	0.0351528	0.013461	0.0398109	0.0119476	0.0650316	0.0107013	0.0482233	0.0111273	0.038927	0.057827	0.0321699	0.0119086	0.0257135	0.656541	0.940415	0.79626	0.464035	0.973652	0.382509	0.709111	0.95416	0.834656	0.527772	0.978916
Bend6	chr1:33852051-33907621	0.0777672	0.103959	0.146158	0.0996957	0.0919889	0.100371	0.110542	0.0761588	0.0667441	0.0629695	0.0443778	0.0536062	0.0413276	0.0383635	0.0578687	0.0441328	0.0375122	0.0315363	0.135975	0.125013	0.106201	0.106164	0.0393304	0.120671	0.149977	0.181945	0.0920055	0.0679473	0.0528154	0.106514	0.102815	0.0711818	0.0553267	0.0493494	0.0610638	0.0254052	0.0815217	0.579183	0.749167	0.126311	0.260044	0.114847	0.534163	0.638358	0.806648	0.19154	0.344078	0.173028
Best1	chr19:9985171-10001633	0.0628151	0.0230854	0.0368821	0.0260522	0.102206	0.0393426	0.0517037	0.0281952	0.0202159	0	0.00704057	0.0198478	0.00655682	0.012172	0.0064267	0.0210044	0.00694206	0.0140083	0.0471703	0.0173458	0	0.00906407	0.0174614	0.0236372	0	0.0425145	0.0235685	0.00942879	0.0146594	0.0422292	0.0304392	0.0263414	0.0102376	0	0.00847061	0	0.0224185	0.342209	0.176237	0.505061	0.324743	0.0965063	0.0869523	0.431622	0.277263	0.573162	0.415131	0.149089
Best2	chr8:85007202-85014531	0	0	0	0	0	0	0	0	0	0	0	0	0	0	0	0	0	0	0	0	0	0	0.00927383	0	0	0	0.00834538	0	0	0	0	0	0	0	0	0	0.000489422	#DIV/0!	0.373901	0.373901	#DIV/0!	#DIV/0!	#DIV/0!	NA	0.470365	0.446518	NA	NA
Best3	chr10:116986313-117025040	0	0	0	0	0.0305798	0	0	0.00527752	0	0	0	0	0	0	0	0.0104872	0	0	0	0	0.00631318	0.00679771	0.0130952	0.0413555	0	0	0	0	0.00549292	0	0	0	0	0	0	0.00704785	0.00351241	0.373901	0.525733	0.373901	0.373901	#DIV/0!	0.798942	0.441649	0.612469	0.446518	0.441396	NA
Bet3l	chr10:34037596-34109815	0	0	0	0	0	0	0	0	0	0	0.0133402	0	0	0	0	0	0	0	0	0	0	0.0170853	0	0	0	0	0	0	0	0	0	0	0	0	0	0	0.000845153	#DIV/0!	0.373901	#DIV/0!	0.373901	#DIV/0!	#DIV/0!	NA	0.470365	NA	0.441396	NA
Beta-s	chr7:103826522-103827928	67756.1	99452.4	109416	16753.6	24808	24740.8	14284.9	19381.2	21103.5	2858.84	3995.71	5215.08	1701.9	2153.09	2173	555.898	669.24	589.584	54796.1	54063.5	55438.3	16373.1	17690.3	18137.3	11810.2	8722.22	18818.5	4789.3	5306.69	3066.45	2200.33	2771.16	3350.6	1073.29	776.882	810.275	19377.9	0.040754	0.159689	0.228806	0.723616	0.104878	0.0472925	0.0742798	0.257851	0.311314	0.770464	0.160224
Bex1	chrX:136213971-136215513	90.5686	100.545	102.849	90.9969	51.673	97.7208	29.6951	23.3332	34.5538	1.35429	1.05331	1.30438	0.224836	0.453338	0.294745	0.0777881	0.057704	0.0777726	98.854	86.1796	101.245	75.7832	102.805	63.3612	31.5272	22.8522	38.1391	0.761237	1.45414	0.776737	0.441694	0.780158	0.334932	0.0503064	0.127796	0.155438	34.7906	0.691648	0.978926	0.779344	0.38577	0.264952	0.280666	0.741746	0.983659	0.820895	0.452508	0.345843
Bex4	chrX:136139044-136140437	61.6859	56.4321	58.1766	41.3388	25.7764	44.6272	22.3012	13.1126	21.0143	2.16727	2.06346	3.68065	1.119	0.966063	1.21184	0.088677	0.197238	0.155134	71.978	63.4392	74.4687	50.7417	60.2447	46.1868	28.6404	19.244	36.2269	2.22208	2.50812	1.45004	1.36524	1.4406	1.27323	0.143118	0.0924572	0.11793	22.7194	0.0382924	0.101154	0.180182	0.398235	0.0393433	0.449161	0.0704414	0.18174	0.255986	0.463954	0.0704187
Bglap	chr3:88383494-88384464	0.0508148	0	0	0.115255	0.0675412	0.0211692	0	0	0	0	0.0226926	0	0	0	0	0	0	0	0.161092	0.092781	0.0903707	0.209448	0.0272958	0.17303	0	0.0996755	0	0	0	0	0	0	0	0	0	0	0.0314213	0.0271103	0.330056	0.373901	0.373901	#DIV/0!	#DIV/0!	0.0534223	0.452114	0.446518	0.441396	NA
Bglap2	chr3:88377735-88378699	0	0.0250167	0	0	0.160949	0.0216087	0	0	0	0	0.0231628	0	0	0	0	0.0230014	0	0	0.0303451	0	0	0	0.0278421	0.0252153	0	0.0338899	0	0	0	0	0	0	0	0	0	0	0.0103064	0.898771	0.446722	0.373901	0.373901	#DIV/0!	0.373901	0.920923	0.538583	0.446518	0.441396	NA
Bhlha9	chr11:76672469-76673676	0.0145666	0.0284819	0	0	0	0	0.0120104	0	0	0	0	0	0.0121594	0	0	0	0	0	0	0	0.0155516	0	0	0.014545	0.0170821	0	0.0145084	0	0	0	0	0.0162321	0	0	0	0	0.0040316	0.399107	0.373901	0.382315	#DIV/0!	0.850644	#DIV/0!	0.466828	0.470365	0.454514	NA	0.878007
Bhlhe23	chr2:180774380-180776900	0	0	0	0	0	0	0	0	0	0	0	0	0	0	0	0	0	0	0	0	0	0	0	0	0	0	0	0	0	0	0	0	0	0	0	0	0	#DIV/0!	#DIV/0!	#DIV/0!	#DIV/0!	#DIV/0!	#DIV/0!	NA	NA	NA	NA	NA
Bhlhe41	chr6:145858242-145865420	0.0410362	0.0277013	0.0337961	0.095754	0.110987	0.087839	0.118061	0.109582	0.10128	0.0186857	0.00460064	0.0107963	0.0042838	0.0238767	0.0125996	0.111608	0.0408819	0.119074	0.0393206	0.0341219	0.0579658	0.0992637	0.08407	0.126745	0.0873575	0.108096	0.113318	0.00308788	0.0469582	0.00553411	0.0149521	0.0201312	0.00670436	0.0951832	0.085091	0.0739615	0.0603974	0.305651	0.734692	0.509697	0.653688	0.962753	0.832907	0.393806	0.794702	0.577578	0.706541	0.969651
Bin2	chr15:100641081-100669500	8.91066	9.99909	6.75714	10.1795	10.3757	8.7522	4.43469	4.82496	6.05258	1.17718	1.09491	0.776985	0.693671	0.849855	0.591512	0.399972	0.624192	0.585355	7.07447	7.20053	6.42716	8.21507	7.93604	7.11774	5.56116	8.95869	9.23127	1.87487	1.36453	1.45607	2.13705	1.43023	1.23989	0.796606	0.9047	1.17315	4.36609	0.167297	0.0297002	0.0924075	0.0509051	0.0346259	0.0327679	0.236061	0.0705051	0.149136	0.0878761	0.0634902
Birc7	chr2:180929022-180934010	0	0	0	0	0.0261123	0	0	0	0	0	0	0	0	0	0	0	0	0	0	0.0164757	0	0	0	0.0149646	0	0	0	0	0	0	0	0	0	0	0	0	0.00159868	0.373901	0.729864	#DIV/0!	#DIV/0!	#DIV/0!	#DIV/0!	0.441649	0.79052	NA	NA	NA
Blnk	chr19:40928926-40994535	1.50353	1.7026	1.72357	2.36186	3.67073	2.31603	1.51648	1.23785	1.27031	0.27756	0.244489	0.354456	0.305756	0.350225	0.395333	0.437638	0.468368	0.517722	1.49767	1.41126	1.21147	2.29333	2.64212	2.61109	1.17464	1.67679	1.16923	0.36953	0.501799	0.465086	0.551176	0.457376	0.274255	0.498221	0.407629	0.713508	1.12724	0.0702529	0.590637	0.99476	0.0400293	0.41696	0.524629	0.115871	0.671822	0.995855	0.07178	0.479657
Bmp15	chrX:6314105-6320723	0	0	0	0.00858873	0.035889	0	0.00851599	0.00464691	0	0	0	0	0	0	0	0	0	0.00461976	0	0	0	0	0.0173059	0.0104095	0	0	0.0103776	0	0	0.00557724	0	0	0	0.00603052	0	0	0.00311003	#DIV/0!	0.663954	0.837608	0.373901	#DIV/0!	0.861711	NA	0.735661	0.869817	0.441396	NA
Bmp3	chr5:98854438-98880960	0.0203598	0.0499335	0.0861575	0.00844504	0.198489	0.0297585	0.0251199	0.0182766	0.0174758	0.00412104	0.00456514	0.0428709	0.0042511	0	0.00416696	0.0272417	0.00900787	0.0181701	0.0306303	0.0225328	0.0492189	0.00588922	0.0567251	0.015354	0.00600669	0.0552455	0.0663297	0.0244878	0.023787	0.027421	0.0246979	0.0228007	0	0	0.0275333	0.00610526	0.0286993	0.431042	0.442262	0.30008	0.566357	0.181283	0.521444	0.498406	0.534767	0.389312	0.625518	0.25004
Bmp6	chr13:38345715-38499728	0.488736	0.334769	0.30832	0.94968	1.31806	0.838699	0.515101	0.348588	0.247084	0.937829	0.4683	0.456859	0.687708	0.705884	0.701478	1.24192	2.10207	1.51424	0.257595	0.518078	0.301792	0.727185	1.0283	0.511017	0.381465	0.244925	0.241341	0.804496	0.644064	0.583728	0.79854	0.786591	0.5677	0.786892	0.780966	1.01874	0.698576	0.862567	0.250538	0.422338	0.758755	0.810637	0.0463571	0.891384	0.366462	0.4936	0.801898	0.846319
Bmpr1b	chr3:141837135-141982251	0.0115713	0.0113608	0.00544507	0.00240003	0.072619	0.00724921	0.00713433	0.00259673	0.0099333	0.0023419	0	0.00730729	0	0.0022441	0	0.0103246	0	0.00516529	0.0557827	0.0256525	0.0373525	0.0134128	0.0161487	0.0349618	0.0273508	0.0196595	0.00580832	0.00696754	0.00811952	0.00936318	0.00843095	0	0.00378038	0.00675104	0	0.00347512	0.012242	0.028576	0.814695	0.172156	0.0946882	0.262597	0.648051	0.0557353	0.859795	0.246694	0.148549	0.343577
Bnipl	chr3:95241292-95251193	0.0108295	0.0212043	0	0.0179644	0.121025	0.0232747	0.0178418	0.0917546	0.0278791	0	0.0166597	0	0	0.00838979	0	0	0	0.00828577	0.0649422	0.0410077	0.0199085	0.0107125	0.051593	0.0279397	0.0656187	0.043872	0.0216278	0	0.0173348	0.0465127	0.020962	0	0.0423037	0.0251315	0.0116472	0	0.0243395	0.0952407	0.536383	0.939886	0.343821	0.218056	0.288613	0.149623	0.621864	0.952149	0.435233	0.292468
Bod1	chr11:31665149-31671862	7.38987	10.7145	9.92654	10.7913	14.3364	12.6564	12.6326	18.9204	13.941	9.93895	11.6902	11.9348	8.69242	10.4902	14.4189	11.9504	19.445	16.6532	7.25695	8.46959	8.4121	8.4717	10.0852	9.19046	9.55599	9.98373	9.91675	10.1998	12.1927	10.6643	10.5371	11.6029	9.72725	13.1324	12.0361	11.6535	11.3781	0.295115	0.041009	0.0496058	0.855451	0.761105	0.168818	0.382012	0.0898492	0.0898897	0.882482	0.80325
Bok	chr1:93685693-93695762	1.87471	2.34869	2.28503	2.74813	4.72441	3.39965	4.02407	6.68407	4.5388	2.47414	4.09394	3.02009	2.80129	5.56788	5.43398	3.93222	7.29124	5.98206	1.87471	1.92008	2.17101	2.66511	4.32713	2.29365	4.34846	3.70514	3.61002	4.10556	4.90663	4.27926	4.02517	4.39704	3.21153	5.91133	5.63143	5.72349	3.95364	0.359195	0.569229	0.231258	0.0820375	0.495865	0.984524	0.441649	0.651831	0.313838	0.131403	0.557337
Bola1	chr3:96196587-96197586	10.7166	18.1037	20.1471	11.1937	13.584	17.4702	12.3925	19.5172	16.383	9.4834	14.2666	13.2352	9.28119	13.137	21.7397	7.68415	19.0785	11.0352	9.89903	12.3609	12.6756	15.0627	12.7156	14.9823	11.4761	12.4196	13.66	14.4135	15.7855	16.7684	15.4611	13.1941	15.7564	16.4916	15.3532	12.9182	14.1623	0.193483	0.9355	0.172322	0.106969	0.983179	0.54788	0.265947	0.951014	0.246694	0.164832	0.985816
Bpgm	chr6:34476355-34505610	148.965	125.116	128.476	38.7583	44.623	41.938	46.552	60.4807	48.0232	19.4839	16.1741	22.4748	13.7472	14.0976	10.7508	7.89987	5.83259	7.924	106.546	113.115	122.147	39.041	47.2871	42.6217	41.5104	31.6823	56.158	22.7442	22.8239	16.0764	12.6913	14.8913	14.9183	8.66377	7.62854	7.82353	42.4913	0.080887	0.700562	0.363937	0.705492	0.371066	0.342813	0.130517	0.766118	0.446518	0.753322	0.437351
Bpi	chr2:158258240-158284531	0	0.0274554	0	0.00774972	0	0	0.015387	0.0083879	0	0	0	0	0	0	0	0	0	0	0	0	0.0100101	0.0107724	0.0103764	0	0	0	0	0	0	0	0	0	0	0	0	0	0.00250386	0.582678	0.36469	0.14938	#DIV/0!	#DIV/0!	#DIV/0!	0.641814	0.470365	0.21961	NA	NA
Bpifa2	chr2:154008275-154016073	0	0	0	0	0	0	0	0	0	0	0	0	0	0	0	0	0	0	0	0	0	0	0	0	0	0	0	0	0	0	0	0	0	0	0	0	0	#DIV/0!	#DIV/0!	#DIV/0!	#DIV/0!	#DIV/0!	#DIV/0!	NA	NA	NA	NA	NA
Bpifa3	chr2:154130346-154138355	0	0	0	0	0	0	0	0	0	0	0	0	0	0	0	0	0	0	0	0	0	0	0	0	0	0	0	0	0	0	0	0	0	0	0	0	0	#DIV/0!	#DIV/0!	#DIV/0!	#DIV/0!	#DIV/0!	#DIV/0!	NA	NA	NA	NA	NA
Bpifa5	chr2:154162606-154168446	0.0165386	0	0.0309767	0	0	0	0	0	0	0	0	0	0	0	0	0	0	0	0	0	0	0	0	0	0	0	0	0	0	0	0	0	0	0	0	0	0.00131987	0.151467	#DIV/0!	#DIV/0!	#DIV/0!	#DIV/0!	#DIV/0!	0.217103	NA	NA	NA	NA
Bpifa6	chr2:153974944-154000495	0	0	0	0	0	0	0	0	0	0	0	0	0	0	0	0	0	0	0	0	0	0	0.01191	0	0.0126227	0	0	0	0	0	0	0	0	0	0	0	0.000681464	#DIV/0!	0.373901	0.373901	#DIV/0!	#DIV/0!	#DIV/0!	NA	0.470365	0.446518	NA	NA
Bpifb2	chr2:153875044-153895270	0	0	0	0	0.0167449	0.0160982	0	0	0.00827195	0	0	0	0	0	0	0	0	0	0.023138	0.0212677	0	0.0111111	0.0214052	0	0	0	0.00963299	0	0	0	0	0.0107693	0	0	0	0	0.00384554	0.116822	0.990107	0.919798	#DIV/0!	0.373901	#DIV/0!	0.176139	0.992405	0.935611	NA	0.437351
Bpifb4	chr2:153940861-153963852	0.0154354	0.060512	0.0652565	0.0256071	0.0133937	0.070896	0.0254092	0.0277133	0.0397412	0	0	0.00650275	0	0	0	0	0	0	0.0185472	0.00852549	0.00827747	0.00891017	0.0343298	0.0154904	0.0318212	0.0104482	0.0154452	0	0	0	0	0	0	0	0	0	0.0139517	0.0954051	0.421848	0.209197	0.373901	#DIV/0!	#DIV/0!	0.149819	0.515561	0.289591	0.441396	NA
Bpifb5	chr2:154223741-154240902	0	0	0	0	0.035644	0.00856397	0	0	0	0	0	0	0	0	0	0	0	0	0	0	0	0	0.0455271	0	0	0	0	0	0	0	0	0	0	0	0	0	0.00249264	#DIV/0!	0.982265	#DIV/0!	#DIV/0!	#DIV/0!	#DIV/0!	NA	0.986001	NA	NA	NA
Bpifb6	chr2:153900387-153912793	0	0	0	0	0	0	0	0	0	0	0	0	0	0	0	0	0	0	0	0	0	0	0	0	0.0118196	0	0	0	0	0	0	0	0	0	0	0	0.000328322	#DIV/0!	#DIV/0!	0.373901	#DIV/0!	#DIV/0!	#DIV/0!	NA	NA	0.446518	NA	NA
Bpifb9a	chr2:154257878-154271243	0	0	0	0	0	0	0	0	0	0	0	0	0	0	0	0	0	0	0.00482841	0	0	0	0	0	0	0	0	0	0	0	0	0	0	0	0	0	0.000134123	0.373901	#DIV/0!	#DIV/0!	#DIV/0!	#DIV/0!	#DIV/0!	0.441649	NA	NA	NA	NA
Bpifb9b	chr2:154307243-154320642	0	0	0	0	0	0	0	0	0	0	0	0	0	0	0	0	0	0	0.00480777	0	0	0	0.00889837	0	0	0	0	0	0	0	0	0	0	0	0	0	0.000380726	0.373901	0.373901	#DIV/0!	#DIV/0!	#DIV/0!	#DIV/0!	0.441649	0.470365	NA	NA	NA
Bpifc	chr10:85959690-86011860	0	0.0068145	0	0.00576602	0.00602927	0	0	0	0.00596581	0	0	0	0	0	0	0	0	0	0	0	0	0.0160603	0.0154695	0.0279189	0.0081928	0.00941621	0	0	0	0.00748095	0	0.00777678	0	0	0	0	0.00324697	0.373901	0.0243528	0.337223	0.373901	0.373901	#DIV/0!	0.441649	0.0606235	0.429026	0.441396	0.437351
Brat1	chr5:140705010-140719378	3.24144	3.01292	3.70833	2.58309	3.42549	2.43348	3.1679	3.08119	2.74926	2.09219	2.72755	1.99573	2.42263	3.1165	2.36463	1.89683	2.25704	1.99082	3.31256	3.09223	3.47044	3.0198	3.43145	2.80242	2.78028	2.37938	2.65555	2.54126	2.2921	2.42023	2.50197	2.61841	2.52382	2.58116	2.29147	2.60222	2.71066	0.906135	0.493781	0.0861608	0.576577	0.740969	0.0395222	0.926707	0.583836	0.140798	0.634458	0.786418
Bricd5	chr17:24473883-24475469	1.12e-125	1.78e-262	0.0256548	0	0	0.0249094	0.0230015	0.0281728	3.86e-302	0	3.15e-255	9.13e-101	6.98e-209	0.0158539	1.4e-202	0.0201031	0.00466094	0	0.0342382	0.124772	0.0895049	0.0705759	1.91e-274	0.0264442	0.0637688	0.170509	0.0829252	3.58e-271	0.0478173	0.0845652	6.43e-205	3.45e-113	0	0.0592621	5.22e-228	0.029823	0.0285156	0.0551216	0.339774	0.0594309	0.145816	0.373901	0.303024	0.0950601	0.461725	0.103736	0.211121	0.437351
Brs3	chrX:57043073-57048758	0	0	0	0	0	0	0	0	0	0	0	0	0	0	0	0	0	0	0	0	0	0	0	0	0	0	0	0	0	0	0	0	0	0	0	0	0	#DIV/0!	#DIV/0!	#DIV/0!	#DIV/0!	#DIV/0!	#DIV/0!	NA	NA	NA	NA	NA
Brsk2	chr7:141949750-142004243	0.010345	0.00378589	0.0145209	0.00960337	0.00334071	0.00966872	0.00317198	0.00346266	0.00331124	0	0	0.0194973	0	0	0.00315827	0.0134409	0.00341472	0	0.0046462	0.0229257	0.0111272	0.00446768	0.02309	0.017358	0.00455589	0.00523878	0.00387001	0	0.00721635	0.0074383	0	0	0	0.0044981	0	0.00926358	0.00628937	0.617531	0.275661	0.0373396	0.827569	0.373901	0.841672	0.67356	0.394169	0.0719232	0.859628	0.437351
Bsnd	chr4:106483457-106492243	0	0.00577713	0	0.00488657	1.88439	0.103314	0.0193848	0.0105759	0.0151679	0	0	0	0	0	0	0	0	0	0.00708618	0.0130312	0	0.00681107	0.00656048	0	0.00694783	0.0159734	0.00590167	0	0	0	0	0	0	0	0	0	0.0584947	0.321661	0.340837	0.254187	#DIV/0!	#DIV/0!	#DIV/0!	0.410815	0.462647	0.339681	NA	NA
Bsph1	chr7:13450840-13473449	0	0	0	0	0	0	0	0	0	0	0	0	0	0	0	0	0	0	0	0	0	0	0	0	0	0	0	0	0	0	0	0	0	0	0	0	0	#DIV/0!	#DIV/0!	#DIV/0!	#DIV/0!	#DIV/0!	#DIV/0!	NA	NA	NA	NA	NA
Bsph2	chr7:13554865-13571067	0	0	0	0	0	0	0	0	0	0	0	0	0	0	0	0	0	0	0	0	0	0	0	0	0	0	0	0	0	0	0	0	0	0	0	0	0	#DIV/0!	#DIV/0!	#DIV/0!	#DIV/0!	#DIV/0!	#DIV/0!	NA	NA	NA	NA	NA
Bspry	chr4:62480066-62497298	0.0573543	0.23406	0.143595	0.214072	1.37818	0.151659	0.212532	0.386172	0.24609	0.0928926	0.111411	0.169182	0.0638531	0.0814782	0.0782299	0.144872	0.0253411	0.0426226	0.0688387	0.0632748	0.204794	0.0991728	0.201667	0.191601	0.179954	0.180899	0.181511	0.172012	0.0802482	0.133529	0.111081	0.0747598	0.037361	0.0777089	0.082354	0.102875	0.168812	0.659705	0.356068	0.130889	0.912742	0.995909	0.683708	0.711941	0.470365	0.197592	0.929958	0.99667
Bst2	chr8:71534261-71537437	14.4901	27.4712	20.4039	26.8335	38.9468	41.8113	47.7751	65.1281	46.1834	103.776	105.922	87.8109	140.04	177.997	234.413	106.928	155.126	141.149	26.2419	27.996	33.4309	31.673	34.2248	29.3256	52.628	87.8401	50.7715	143.28	132.373	107.641	182.176	162.749	163.526	136.074	136.278	170.293	91.4091	0.12335	0.439111	0.471659	0.0756073	0.629782	0.51187	0.183344	0.531262	0.542016	0.122558	0.684645
Bsx	chr9:40874126-40877972	0	0	0	0	0	0	0	0	0	0	0	0	0	0	0	0	0	0	0	0.0471778	0	0	0	0.0214214	0	0	0	0	0	0	0	0	0	0	0	0	0.00190553	0.373901	0.373901	#DIV/0!	#DIV/0!	#DIV/0!	#DIV/0!	0.441649	0.470365	NA	NA	NA
Btbd16	chr7:130774068-130825899	0.0229284	0.0314964	0.0431311	0.0760853	0.0675387	0.164696	0.0301711	0.0205822	0.00787241	0	0	0	0.00383005	0	0	0	0	0	0.0386461	0.0253846	0.0542151	0.0583879	0.0766898	0.0369013	0.0108268	0.0186724	0.0137951	0	0.00428706	0	0	0	0	0	0	0	0.0223927	0.535373	0.241917	0.497156	0.373901	0.373901	#DIV/0!	0.597222	0.356389	0.565805	0.441396	0.437351
Btbd17	chr11:114790668-114795892	0	0	0	0.00595482	0.0498196	0.0119903	0.0236314	0.0128888	0.049289	0	0	0.00604814	0	0	0	0	0	0	0.0172577	0	0.0308087	0.0165832	0	0.0144143	0.00845985	0	0	0	0.00670335	0	0	0	0	0	0	0	0.00705137	0.146719	0.45076	0.0820043	0.945632	#DIV/0!	#DIV/0!	0.212263	0.542729	0.135048	0.956508	NA
Btg4	chr9:51116000-51119700	0	0	0	0	0	0	0	0	0	0	0	0	0	0	0	0	0	0	0	0	0	0	0	0	0	0	0	0	0	0	0	0	0	0	0	0	0	#DIV/0!	#DIV/0!	#DIV/0!	#DIV/0!	#DIV/0!	#DIV/0!	NA	NA	NA	NA	NA
Btn1a1	chr13:23456992-23465901	1.45199	1.20518	0.794508	0.526525	0.359977	0.411882	0.199026	0.106568	0.246918	0	0.00409542	0	0	0	0.00373818	0	0	0	0.648676	0.667289	0.696875	0.618382	0.748349	0.40418	0.156318	0.123951	0.192306	0	0	0.0098425	0	0.00511484	0.00596235	0	0	0.0054788	0.266476	0.0671587	0.231507	0.590968	0.618424	0.336294	0.373901	0.111688	0.344411	0.653844	0.673849	0.422536
Btn2a2	chr13:23477062-23488857	0	0	0	0	0	0	0	0	0	0	0	0	0	0	0	0	0	0	0	0	0.0057199	0.00615943	0	0	0.00628252	0	0	0	0	0.00573612	0	0	0	0	0	0	0.000663833	0.373901	0.373901	0.373901	0.373901	#DIV/0!	#DIV/0!	0.441649	0.470365	0.446518	0.441396	NA
Btnl1	chr17:34377131-34386028	0.00772571	0.0908618	0.0362911	0.00640842	0	0.0193553	0.0317945	0	0	0	0	0	0.00645151	0	0	0.0206673	0	0	0.0278496	0.0256028	0.00828601	0.0178387	0	0.0155063	0.00910115	0.0104589	0.00773058	0	0.0360617	0	0	0	0.0201473	0	0.0166712	0	0.0115225	0.387393	0.767441	0.894489	0.373901	0.552653	0.887658	0.454639	0.820315	0.916225	0.441396	0.612569
[truncated: 21,869 more rows]
[truncated: 2 more columns]
